# Supplementary material for: Genomic and Functional Analysis of Auxiliary Activity Enzymes in the Maize Anthracnose Pathogen Colletotrichum graminicola
Source: Microorganisms. 2025 Sep 6;13(9):2080. doi: 10.3390/microorganisms13092080 (PMC12472479; doi:10.3390/microorganisms13092080)
Supplement: Supplementary file 1 [file microorganisms-13-02080-s001.zip]

Archive with 5 entries (5 files):
- Table S4.xlsx
- Figure S1 and S2.ppt
- Table S1.xlsx
- Table S2.xlsx
- Table S3.xlsx
