# Supplementary material for: Genomic and Functional Analysis of Auxiliary Activity Enzymes in the Maize Anthracnose Pathogen Colletotrichum graminicola
Source: Microorganisms. 2025 Sep 6;13(9):2080. doi: 10.3390/microorganisms13092080 (PMC12472479; doi:10.3390/microorganisms13092080)
Supplement: Supplementary file 1 [file microorganisms-13-02080-s001.zip › Table S4.xlsx]

## Sheet: Sheet1
Table S4. The primers used in this study
Primer name	Sequence (5' to 3')
UBQ-F	ACCACTTCGACCGCCACTACT
UBQ-R	ACGCCTAAGCCTGCTGGTT
CgAA21-F	ACAGCCAGTACGTGAACGAG
CgAA21-R	CTTGATCGTGCTGTCGAGGA
CgAA46-F	CCGAATGTGCTGCTCGTTTC
CgAA46-R	GCTACGCTCCATGTCATCCA
CgAA85-F	CCTTGTCTGGAACTTCCCCC
CgAA85-R	GAGGGGTTGGTTGTGACCAT
CgAA89-F	GGCCGGATAGGAAACGTAGG
CgAA89-R	CGCCCCAAATCTGGTCGATA
CgAA109-F	AGTGGATCAACCGCGATACC
CgAA109-R	GACGAAAGAGTTCCGCCAGA
CgAA115-F	CCTACATGCCCTCCTTCACC
CgAA115-R	CCGCAAAGACCACTCTCGAA
CgAA118-F	GACTGGTTGTTTGTGACGGC
CgAA118-R	GTCATCCCGTGCAGTCTTGA
CgAA126-F	CAACGACCACTCCGTCTTCA
CgAA126-R	AGTCCCGCCTTGATGATGTC
