# Supplementary material for: Genomic and Functional Analysis of Auxiliary Activity Enzymes in the Maize Anthracnose Pathogen Colletotrichum graminicola
Source: Microorganisms. 2025 Sep 6;13(9):2080. doi: 10.3390/microorganisms13092080 (PMC12472479; doi:10.3390/microorganisms13092080)
Supplement: Supplementary file 1 [file microorganisms-13-02080-s001.zip › Table S1.xlsx]

## Sheet: Table S1
Table S1. CgAA genomic, CDS, protein and promoter sequences
Gene Name	Gene ID	Genomic sequence	CDS sequence	Protein sequence	Promoter sequence
CgAA1	EVM0000057	ACGTGTAGTTGCCTGTCTTATACATACTAGTCACCGGACACTTATTTTCCACTAGGACCAGCCACTGCGTCATTCATGAGATCTCATTCAGGACATGAACCTAGTGCCATTGTTGAACTGCGCCCTAAATTCGATAGGGTCCCTGCGGTGGAAGGCGTGTCGTGTCCTGCGCTGCTGCCGGTTTCTACGACGACTGGCTCCTTTCGATCGCTGAACGACCTCTTAACTCTCCACATTAGTCAGTGCCATTCCGGATGTTCGGCATTTCTAGGTCAGGGAGGCGCTTAAACATGGCATAGACTGACGTAAGCGCTGAAAAAGCGCCTTTCTAGTGCGGTTGGGGATCTCCGTCGCCGTCGCGAGCTGTCTTAGCGCGGATCAGTCGGCAACGAAATGCAA…	ATGGTAGCCCTGCAGACTTCCAAGACCCTTGGGAGCTGGCTTCTGTTGACCCAAGCTGCCTTGTCTCAAGACAAAACCAATGGGAAATCTCCCCTGGGGACTATTGGGGCACCCAAGCTCCCGCCCTTCCTGACAAACAACCCGTTGCCCCAAGGCAAGCCGTGGGGACCGCTCACAGTCGATGGAACCAACCCGTACTCCACCTGGCCCAACACCGGCGTCACTCGTAACTACGACTTCACCATCAGCCGCGGGACAGTTGCTCCAGATGGGTATGAAAGATCAGTTCTGCTGGTTAACGGGGCGTTCCCGGGACCAACTATCGAAGCAAACTGGGGCGATTGGATCGAGGTTAAGGTGACCAACAATATCACCACCGGCACCCCTGAAGGTACTGCC…	MVALQTSKTLGSWLLLTQAALSQDKTNGKSPLGTIGAPKLPPFLTNNPLPQGKPWGPLTVDGTNPYSTWPNTGVTRNYDFTISRGTVAPDGYERSVLLVNGAFPGPTIEANWGDWIEVKVTNNITTGTPEGTALHWHGFLQKGTQYEDGVPAVSMCPIAPGQTYTYRFQASLYGTTWYHSHYSSQYAGGVVGPMVIYGPGKLSADIDLGPVMLSDWYHEQYYDLLEEMLKVGGSGLVFSVNNLINGKGNFNCSDVTPGDNTKCTNDAGLSKFVFQTGKTHRLRLINSGAEGTQRFSIDDHTLTVIANDFVPVEPYDTKFVTLGVGQRTDILVKANGNANSAYWMRSNISSCSSTNQPFGLAAIYYDKADQSKAPTSQAWDVADPGTCVNDDLSLTKPVF…	GCGACATTATTAGCAACAGATATGCCAAAGATGGCAGCAAGGGCATGGTCGTGTAAGTCACGAGGAATAGAGTGGAAAGTAACCACCCGGTATGCAACGTTACAGGCAGAATATTCAACGATTATTGCAACACCGATGCAATGACCTAACGTTTGACTAAATGAATGGAATCAAATATTTCACTATATGCCGGGTGCCACAAGGAATAGTCTGGCTATGTTTACCATGGCTCATGCGCCGCTTCGAAAATAAATGGTATGGTTTTCGGCACACGAGGTGCAAGGATTCGGTTCTCATCAAGCTGGAGTTGAGACCTAAACTCACTTCTATCGTGACAACATTACTTGAGATTAGAAAGTATATCTACACAATGGGGCGTTTTCAAACCCTTGTCACCCT…
CgAA2	EVM0000126	ATCAGCAGCGAACGAGAGAGCTCCCCGATGGCAGTGCCGCCGTAGTATCTGCTGAGACCTGCGAAAGAAGCAAAGAGCCACAAGTGACCCAACAGAATTTGAGGTGCCTGTACGTGCCATTCGCCATGGATGAAGATTCCTCGATGGACAGCAAAACCACACAGAAGTCCAAGGCCGCAGACGACGGCGTCCTGGCAACCGGAACCGAAAAGTACATTCATCATGGAGTTGATGGTGAATGCATATGCGTGTACTTGGGAGATTCGTTGAAGCTCAAATCCCACGGACTGGCGATCTGCGAGTCTATCACTCGGGCATAAGACTGCACGAAAGCTCGAAGTTGGTTCACATACGCCAGCTGTGTTATCACCGAACCCGGCATGGCTCTCCCTTCCATGA…	ATGGCTGCGACGTACGACTTTATCATTGTGGGCGGTGGCGTCGCCGGTTTGGTAGTGGCGACACGCCTGTCTGAAATCCCCGAGCTCCATGTTCTGGTTCTCGAGGCGGGTGAAGACCAAACTGCGGACCCTCGGGTCAATATCCCCGCACTGGGTCCCAGTCTTGTCAAGACGCCTTCCGACTGGCAATTCCGGACAGTGCCCCAGAAAGGTTTAGGTGGTCGAGAGGTTCTCGTTCCTCAGGGTCGCCTTCTTGGGGGCTCAGGTGCGCTCAATGGCCTCTCCTTCACAGTCACCACGAAGGCCAACGTTGAAGCTTGGGCCAGTCTGGGCAACCCCGGTTGGGACTGGCCTACCTTCAAACAGGCCTCCGAGAAGACTTACTCCGTCGCATCTGGC…	MAATYDFIIVGGGVAGLVVATRLSEIPELHVLVLEAGEDQTADPRVNIPALGPSLVKTPSDWQFRTVPQKGLGGREVLVPQGRLLGGSGALNGLSFTVTTKANVEAWASLGNPGWDWPTFKQASEKTYSVASGEGKGPLKLSLPDNAESLWPTVWQETIRGLGFADSCDPLSGQGVGSSITPDTVDPETKQRSYAGSTYLQSAKSRSNLTVVTGALVEKIIFKTDAGDIVAEAVQYTKGGETKTVTARKEVVLTAGTLNSPRLLELSGVGNSELLRGLGIDVVLDNPHVGENLQNHVMVGASFEALPELDTMDGLVRQDPAAVGAAMETYGKGAGGPFARSGTSATAQLPLPAGEDLGQLFDKLDGPKTSATPAFTKALETYVRSVLTSSSEPSGYYLS…	TGTTACCTTCCAGCCACAATAGCAAGCAGGCTGTCGCCGAAGAGCCACGTCAGGCGATCAGGCTGCTCGGTCTGACCATGGTTGAGCTCCATCAGGTAATGGGCGAGATCCGGCGCGCCCGGCTTCGGGGTCGCAGCGTCAAGTCTAACACGCATCTGTCGCTCGCACCAGGCAACCATGTCAAACCAGTCCTTGAGGACGCCGACTCGTGGACCGAGCTTGAAGCCGACCTGGATCAACCATGGGGCCGGGCTGAACGGGCCCAGGAGAGACAGGGCGCGTTGCAGGCGCACAATGATGTGATGCCACTGCTGCTGGTGCAGCATGTCAAACGACTTGCTAAAGACAAAGTCGCCCATGACGTCGAAACCGAACCAGAAGAACAAGTCGCGAACTTCG…
CgAA3	EVM0000144	TACCAGTACGTACCTCCACCCCAGACCTCACGACTCCACCGTCAACAACCTCAACTCAACCATCACCATTTTGGGTAGAAACTGTACAGACTGACGAGAACTCAACTACTCCTCACATTTTCTTTCATAGAATTAGTATTCTGCCTGCCGCTGCTATATTGTCAGTTATGACGTACTTGAGTGGAAAGCACCTCCAGCTTTGTCATCATTTCATTATCCAAGTCCTTAACAACTGAACGTTCCGCGCTGCCGCATTTCACCACCCGGGATGAGCGACGATTTGTATGCCCGCCATGGCCCCCCCCAAAAGAAACATTACGATTTCGAGTTAGATGAATACCGCATCACTGAATCAACAGTCTTATTGACGTGTCGGGATACTATAATCGCTATTCGAAC…	ATGCCCTTAATGCGCTCTCTTTTGACTGCGGTTCTTCTTTCTGTCGGCCGCCTGGCTGTGGCCCAGACCCTGAAGGTTGATGGCCGAGAAGTTGCTGCCAACGCTTCCACCGTTGCCCCGGCTGCGGCGGTCGCTGACGCTCCCGCCGCCGCGGCCGCTGCCGGCCTCTTCACCGAGGAGAATGTTCAGTTGACAGATGCTGTCCTTGCCAACCTCACCGCCCTTGAGCTGTCCAACATATCCCTGTTCTCTTTCGAGGACTCGTACTCGGTTGCGAAGAGATCACTCTTCGGCCGATGCAAGACATACCCCGGAGACTTCCTGTACCCCACCGACCTGATCTGGAACATCTTTGACCTCCTCCTGGGCGGTGCTCTTACCAAGACCGTTCCTGAAGCC…	MPLMRSLLTAVLLSVGRLAVAQTLKVDGREVAANASTVAPAAAVADAPAAAAAAGLFTEENVQLTDAVLANLTALELSNISLFSFEDSYSVAKRSLFGRCKTYPGDFLYPTDLIWNIFDLLLGGALTKTVPEASVCYNDFGNFDKAKCDFLTANWVNGSYIHTEDPTAINAVLFEGLSCMPPTINVGETDCKVGGLPSYVVEATQVAHIQLAVNFARNLNLRLVVKNTGHDFGAKSTGAGSLSIWTHKLNNIQYLESYQQDSYSGPALKLGSGVRAFEVYEAANKYGVTVVGGEGQTVGIIGGYVLGGGHSPMSGLWGMAADSVLSFEVVTADGRFLTASESQNPDLFWALRGGGGSTYGVVTSAVVKVFPKINITTMTFAFSTGANVTNDQFWAALRA…	CAGGTTACTCTGTAACCAATGGGTGTTTCTCCCGTCGGGCTGTCGGAGATTAACTGCTGCCACACTTTTTCAGTCTTCCTTGTTTTGCCGCAGCGTTGTCGTTGTGGCGTGGTTAGTGTTGTGAGGGCCTGTGGGTCGGTCGTCTGCTTGATGATATGTTTATCTGCTAAGTGAGGTTCGTCAACAGTAGTGTCTAATACCCCGGGGAAGAGAATTCCAGATCCATAGCGCGATTTGAGACATCTGCACTGGAGAGGCTAGCTCGCTTACCGCAACCAGGACACAGCTTGCACCTGGCTCAGATGGACTGACAGGCTGAAGAGAGTTCATTGGAGCCGAAATTAATACACCCTCAACCTGCTATGTATTTGCGCAGGACAGGGGCCAACATCCTCGGGC…
CgAA4	EVM0000166	CGCTGCAACTTCCCACCCGGACAGACGCCGTTCATCCTGGTGGACACCCCGGGCCTCTGCACCCGCGCACATAATCTCCCGGATTGCGAGACGATTGACCTCATCAAGGCCCGGCTCGGCCGCGCGGGTGTCGGGCGCAGGTCGACCTTGTGTCCATTCTGGATTCTCGAACCCCGGTGACGAGCCGCTCGCAGACAGCCCGTAGTCCTGGGAGGGTATCCTTGTGAACAGCAAGTGCTGTACAATGTGATTATTTGAAGAAGATGTCGTCGGATGTGATTTTGGGAGAATATCGGAGGCAGGCCCTTGGAAATGCTATCGCAGTCACCGGACTTACATTGATCACGCCATGGCAACTGGTGATGGAGGACGAAAATGGTTGGTGACCGATCTTCTACG…	ATGTTGTCGTACGCCGTCCGGCTCACTACGATTCTCGTCGCCGCCCTCACATGTCTGGCCGTCGTCGACGCCTCGCCGGAGGCGTCGTGCAAGGCGTACCCTGGCAGCGCTGACTGGCCCTCCGCAGAAACGTGGGCCCGCCTCGATGAGTCTCTTGGGGGCCGACTCCTGCGACCGACTCCTCCGGGAGCTGTCTGCCATCCCGGACTCGCCGTCTACGACGAGGGCCGGTGCGCCGCCGTCACGGCCGGGTGGGGCTCCTACGAGCTGCACGTCGCCGACCCCGTCTCAGCCATGTGGACCAACTTCGGCAATGACTCCTGCCCTCCTGACCCAGCTCGTGTGTGCAGCCCTGACGGATACCCTGCTTTCGTCGTCAACGCCACCACGCCGGAGCAC…	MLSYAVRLTTILVAALTCLAVVDASPEASCKAYPGSADWPSAETWARLDESLGGRLLRPTPPGAVCHPGLAVYDEGRCAAVTAGWGSYELHVADPVSAMWTNFGNDSCPPDPARVCSPDGYPAFVVNATTPEHIKLGVDFARENNVRLVVKSTGHDYLGRSIAPGALSIWVHHMQDVEYHPGEFKLAGSDVTIAGDAVSAGGGTEMYKLYRAAAEHGRVVVGGTAKSVSVGGYVTGGGHSLLAPRFGLAADNVLQMEVVTPLGEVLTLNEAQNTDLFWAMRGGGGTTYGVITSVTFATHPTPPISSTAWAMLTEPRAPYLPGLAAYFLSQAPSLEKAGMSGYALINSHMPNPISAPGLPPNAAGVIGVSLLQDDADLDEVGRIWASINQTVAERWPQVT…	TTAAAAGGGGTGGACATCGTCGTGAAAGGATGGATACGGGTCTAGTCGGGGTGGGTGGTACGTCATCCAAAAATATGTTCAGGGGGTTGTTTATGCGAAATCTTGGATCAAAAGACGACTTCGTTTCTAGGTACTCAGGTGTCATCGCTCGTGCCGTTGGGAAACAGAGGAGATGAAGAAAAGGGGGGGGGGGGGGGGGAAATCAAAGCAAAAGGCGGGAAACAACAAAAAACAAAAGGAACACCAAGACCTCCAAGGCCTCCAAGACGGAAAACGGGATGGGAAAGCGGGAGGATGGCTTTTTCGCCAAGTGAAGTGGGAAAGTCGGCACGCGACCCCTGCGAGTTTCCTGCTGGGCGGCTCTTTTTTAAGGTATTACACACTTCGCCCACTCGATCC…
CgAA5	EVM0000238	GCACCGATGGTTGAACTAGTCATACGTGGAACGGAAACAAGCGTGGCGATGCTCAACAGTCTACCAATCCGGACTCTCTGGATGTTCATACAGTCGCAGCTTCGGATGGAGCGCTGCGGTTTCGACATCTTTCCGTGAAACGTTTCAAGGAAAATAGGCTATAGCCGCTGCGGAAATTTTTTGAAGCCGCAGTCTGTCAGTTGTGTTTCCGCATATCCCTGTTGGTTTGAAGTTTTGTAAACACTGTGCGAGTTTCGGTGCCGAGCTTTACAGCTGCCTGGTCGGTTCCGCGACTTTAATAAGTGACTGAGACATTAGTGCTCGGCATTGTCTTCATGCATCCTCGACACTCAGGGGCCAGACATGGTGGCAATGCAGAATTCAAGCCCACATCACATG…	ATGCAAATTGCTGCCTGCATTCTGGGCTTTGCGGCTCTCGTCGCCGGTCACGGCTACGTTGACAATGCTACTATCGGTGGAACCTACTATCAGTTCTATCAGCCATATTCAGATCCCTACATCAACCCTCTTCCCAAGAGAATCTCTCGCCCTATTCAGGGCAACGGCCCTGTCGAGAGCGTCACTTTGATCGATCTCCAATGCGGAGGGTACACGGCAGGAGGCATCTCTGGCTCGCAGCCCGCAGCCCTCCACGCCCCAGCTGCGGCGGGCTCGACCGTCACGCTTCGCTGGACCCTGTGGCCCGATTCCCACGTCGGACCTGTGATCACCTATATGGCGCGGTGTCCCGATGCCGGATGCAATGACTGGCAGCCTGGGACCTCTGCTGTCTGGTTT…	MQIAACILGFAALVAGHGYVDNATIGGTYYQFYQPYSDPYINPLPKRISRPIQGNGPVESVTLIDLQCGGYTAGGISGSQPAALHAPAAAGSTVTLRWTLWPDSHVGPVITYMARCPDAGCNDWQPGTSAVWFKIQEGGRTGTSNTWASSPLMVAGSIAQYTIPSCLKPGYYLVRHETIALHAASSYPGAQFYPGCHQLQVTGSGAKTATSLVAFPGAYKATDPGVTYNAYRPSTYTIPGPAVFTC	CACAATTAGTGGCCCAGAGTTAACGTTGTTTAGATGAAAATCTCTGAAAAGTAGAAAGAAAGAAATAGAGAGACTTTATCAATTCTTGACAAAGCTCAACTACAAAGCGTGATGGGGTAATGACAACGACAACAAACCTTGGCCTGGAAGTATGGTCTGTAGAGTAAATTGGGGTTGGTTGTCGTTTTGGGTTCTATTGACGTCGCGATACACAGAGTGACTAACTCTTCATGTCGACTTTTTGAGATGTGCTAATAAGGAATTCGGTTCAATAACGTGGGGAGATGAGGTTGTTGCCCAGTCAATTACACCGTGCCATCCGTCATCTTCAAAGCATGTTTGAGACTACATTGCAATGCATTATGCCTTCATATTTGGCGTAAAATTGGCTTCGCGCTT…
CgAA6	EVM0000361	AGAACGGCCATTATCTTTTACAGCCGAGTGCCAGCGAGCCGCTTCTGAAAGCTGTTGTGACAATTCTCTAAGGTGTTTAACAAGTTCCTGCCTCTGGACTTTGATACCATTCAAGTAGAACATCCCCCATTTTCCCCAATGCCCCTCCTGAGAAAGGCCCATGATAATGATATGAAGCTCTGGTAAGATTTTTTCCTAGAATCACCGGGGTTTTCTTCTTTTTCTTCAACCCTTCTAACTTCTTCTTGCCCTCAGTCCCTTCTAGCCAGGTCAAGATTGCTTGTCTGACCCGCAATGCGGTGGAGACAGTCCTTGGTGGACGGGACTGCGTAGGTACTGAAGTACGATGTACACTCCACCGCGTTCCGTCCCATGGCCATGGTTCTTCCACCTTGCCAT…	ATGAAGCTTCTAAACTCTGTCGCTATTCTAGCGACGAGCGCATCTGCGTTCACCAGCTGGAGGGCGCCAGTCGTTCCTCAACAGCCATCCGCCGAGTTGCCCCCTAACGGCTACACTTATCCTTCTTCTGGCCCGAAAGCCAACTCTACCTACGAGTACATTGTCGTAGGAAGCGGTCCTGGAGGAGCGCCGCTTGCTGCTCGCTTGGCTTTGGCCGGCCACAGTGTGCTGCTTATCGATGCCGGCGAGGACCACGGAGCCGATCCAGTCGTTCAGGTCCCAGCTGTGCATCCCTTCAGCAGTGACCATGTCCCCATTGCGTGGAGTTTCTTTGTCGACCACTATGCGAACGACACCCAGGCGCGCCGGGACACTAAGATGACCTACTTGACGCCAGAG…	MKLLNSVAILATSASAFTSWRAPVVPQQPSAELPPNGYTYPSSGPKANSTYEYIVVGSGPGGAPLAARLALAGHSVLLIDAGEDHGADPVVQVPAVHPFSSDHVPIAWSFFVDHYANDTQARRDTKMTYLTPEGDYYVGLDPPAGSVKKGILYPRTGALGGCSQHNALVTIKPTRKDWSYIASITGDDSWAPDVMDRYFEKLEAARYLPSSVVGHGLNGWLQTRVTPVTLIAEDLKVASLVVAAATSMGKSLVGKLLGTVTGLLEILTLDINNPSPERDNAELIYQIPLSMDENYSRSSPRGFVLDVARATNKDGSKKYKLDIALNTLVTKVNFDTTGSKPKATGVDYLVGKSLYRADPRATNDDNGIPGTVFASREVIVSGGAFNTPQILKLSGVGPA…	ATGGGTATCTTATTCCACTCTATACGGCAAACTAGGGAGTCTCTCCCCGAAACCAATTTCCATCAAGAACCTACCTCCCTTCATCTTCAATATCAAGCAAGCCGGTCTTCTCGATTCTCAATTCGCCGTTAGTGAGCCAGGGTTAGTATTGAGGGTTTGTCTTACGTAATATACCATTGATCGCCAGAGGATCTATCTGTATGTTGAAGATGGCCAGCCAGCCTCGGCTTCTGGATATTGCCGCGTATATGGAAGCGTGTCGCCGGTTGTCGATCACTACCAAATGTGCCGGATACAACAGCATGTAGGGGGCCGGGTAACCAAGCATGTCTGTCAACACTGTTTGTGCCTGGCCTGCCTTTTCTTCAGAAAGTGTTACTTCTCAGGCAGGGCACTAGT…
CgAA7	EVM0000376	GGGATCTGACGGGGATCCGACAAGGGATCGACTGAGAGCGTAACGCCGGGACGAGCCAATCGGTTCGGCCAGCGAAGCTCAAGAGTGGGGACGAAGTACGATGGCCCCGGCCGGATATCCCTTTTCAGCAGTTGGCTCTCTCAAAAGTCATCCCATGTCCGAGGAAATTCACCTGGTCTCATCTTGTTTGCTGTAGTTTTGCTTCTTTTAACTGATAATGACATGACAGATCCTTAACCTCGAGACCTGTCTAAGTAGGTAGTAGTTAGTGTCCGAACCAGTTCTACGGATACAGCCTGGGAACATGTCTATATGTCCACGTTACGCACACCAGCATAGGAACAGTTGGCACTCGCCTATCATTCTCGGGGGGGAAACATGGGCTCACGTCTCCCAAGC…	ATGAAGTCCACTGTCACCTCTCTTCTTGGATCTGCGGCCCTGGTGGCCGCTCACGGTATCGTCAACAACGCTGTGATCGGCGGCAAGAACTTTACTTTCTACCAGCCCTACCAGGACCCGTACATGAAACCCGCCCCTGAACGCATCTCTCGTGCTATCCAGAGCAACGGTCCCGTTGAGGATGTCACCAGCATCGACATTCAGTGCGGTGCTGCTACCGCCGGTAGCGGTACCATCCCCGCCAAGCTTGTTGCTAAGGCTGCTGCCGGCGAGGAGGTCACCCTTGACTGGACCATCTGGCCCGACTCCCACATCGGCCCTACCATCACCTACATGGCCAAGTGCGCCGACAACGATTGCACCACTTGGCAGCCTGGTAATGACGCAGCCTGGTTTAAA…	MKSTVTSLLGSAALVAAHGIVNNAVIGGKNFTFYQPYQDPYMKPAPERISRAIQSNGPVEDVTSIDIQCGAATAGSGTIPAKLVAKAAAGEEVTLDWTIWPDSHIGPTITYMAKCADNDCTTWQPGNDAAWFKIQEQGREGTSNNWGATPLMKAGNSGVKYTIPECIAPGQYLVRHEIIALHAASSYPGAQFYPSCHQIEVTGSGSTNPSDLVAFPGAYKGTDAGITYDAYKAQPYTVPGPKVFSCAGSGSGSAPASSAAPASSAPAATTAPATPSQTAVADDNDEDCPATTTAAAPVATSTQPGGDEEDDCPAETPSATSSTAASSPTAKEVDAEDDCPAETTAPVATPTAAAGDDEDDCPAESPSAATPTSTQSANDDEDDCPAETPSATPTPTQSA…	GACGGCACCGTAAGGAGGCGGGTATCGCCCTGCCCTATCCGTAGGTAGTAAACCAATCTCACATAGTGGATTCTGTTCTTCTCGTATGCCAGCAGCTTGACGTTTCGAGCTGAGCCGCCGTACCAGCAAAGCATTGAAATGTAATTACGGAGTACTTACGGCTGGTATGCAATCTAGAGCCCAATGCTGACTGGACAGTCAAGCTCATGTCCGAGAGAGAATGGTTGCAGGGTAGCCTATCTTAGATTCCCTACGGAGTACGGATAGACGCTGAGGCTTTCACTTCTCACAAACATAGACCCCTGCGACTCTCTGGTGGGATAAAGCGTCAAAAGGATTGGTGGAATGGGGGAGAGAAATACCTGCATCTCGCCATGCGTGGTGCAGGGGCAAAGTGGT…
CgAA8	EVM0000455	ATGTGTCTGAAAACATGCGGGGGCCTTGGTTCATATTTCATCTTCAACACAAGTGCGAGCGTAATAGACTCCAACATGGACGCGAGGCCAAGGCTTATTATCTGCTTTGGTCCAACTACTGGTTGAGGGTTTTCTTGGACAAGCTTCCCAGTATTCCACACAAGAATCGAAATCCCCCCCTTTCAAGAAGACAACCTTTCGAGCACGCCATGTCTTTCCTTCACGAATGATAGCGGCCGCAGAACTAGCACGTCCACTGAAGATGATCATTTAGCCTATGCGGGCACTCTCGGACGAGTTTTCAGAAACTTACCTCCTTGCCTCCAGGGACCTCGTACGAACTGAAGCCAGGTTGGTAAATCTGCGAAAAAGAAACAAAACGAAAAACGTTAGCTGGCT…	ATGAAGTTCCTCGCCCTCGCAACCGCCCTGTCGGTGGCCGTCACCGAAGTCTCGGGCCACTACATCTTCCAGCAGCTGTCCGTCGGTTCCACCAAGTATGGCGTCTATGAGAATATCCGGAAGAACACCAACTACAACTCCCCGGTGACGGACCTCGCCTCGAACGACCTGCGTTGCAACGAGGGTGGCGGCAGCGGTGCGAAGACCACGGTAGTCAACGTCAAGCCCGGTGATTCCTTCACCTTCACCCTCGACACCGCCGTCTACCACCAGGGCCCCGTCTCTCTTTTCCTCTCCAAGGCCCCCTCCCACGTGCAGGACTACGACGGAAGTGGCAAATGGGCCAAGTTCAAGGACTTCGGCCCGACTTTCTCCAACGGCCAGGCATCGTGGCCCCTA…	MKFLALATALSVAVTEVSGHYIFQQLSVGSTKYGVYENIRKNTNYNSPVTDLASNDLRCNEGGGSGAKTTVVNVKPGDSFTFTLDTAVYHQGPVSLFLSKAPSHVQDYDGSGKWAKFKDFGPTFSNGQASWPLRLTYQHTIPTCLPNGEYLLRVHNIGIHNPWPAGVPQFYISCAQINVTGSSAPASSFAPTLSIPGAFKNTDPGYTANIYQPGFSSYEVPGGKEWTC	TGATGCCTTTGGATACCGGACAGGGGTGTCGAGATGGAGCATCGAGGGCGAACGCCTACCCCGCGCTGCAATATATTGACGACAGATTGGTATGAGATCAATCGTTTCCCCCCGGGTTTGTCTGCTCCCACGCTCTCCGCGGATCCATAAGGCGGGGGTTCGATGGCGATGGCGATGTCCCCGTCGTCTCGGATATCTCCAACCTGGTCCCTCCTGACCAAGCTGTCGGGCCCCAGAACTTGCCAGTCCGGGTCAAGTAAACATCAACCATCACTTAACGTATACGATTTGGTACTAAAAAAATAAATCACTGAATCGGATTCCCTGAACTCGGACACGGTGATTTTGTTTGGAGGAGAACCCCGGGGTGCCCCGCAAGCTCCGGTGCCGGGTGCCGGT…
CgAA9	EVM0000611	TGTGTGGAGCCATCCTGTTAATATGGCACGAAGCCAAGAGGGCTGGAAGGGGAAAATCCAAGAAGCAACGCTCGACACGGAGTTGCATCTCAACATGGTCAAGCGTGTGTGGGATTTCTTTTTCTAGTCTGTTCTGGGCCGCTAGGTTGAGGGTGCCTCGGCAGCTCGGTAGCTAACCCAGGGGCTTACATAGGTACATACTATACCTAGGTACGTAGGTAGTAGGATAATGCCACCCTGTAGTATACCTTGGTACTGATATGATCACCTTGGTGGGACCGGCTGGACCCGAAGAGATGCAACTCACCCATCATGCTGGCGATCCCTTACTACCTACACGTTACTAGGTATGTAGATCATTGAGTTGGAGAACCCTACAGTCGACATGAGATTTCCAAC…	ATGAAGGTTTCTGCCCTCCTCGTCGGCGCCGTCGCCCAGGTGGCCTCTGCCCACTACTTCTTCGACTCGGCCATCGTCAACGGTGCCGCTAGCCCGTCTTTCAAGTACATCCGCGACTTCACCCGCCCGACCAAGTACAACCCCATCAAGTTCTCGTCCAACCCTGCCGCCGACATCCGTGACAACTCTGTTGTCGATGGCCCCGATATCAGGTGCAACCAGGGTGCCTTCACCTCCGCCGGCAAGACTGAGGTCCTGAGTGTCAACGCCGGTTCCGAGGTCAAGGTCCGCCTCGGCGTTGGCGCCAAGATGCAGCACCCTGGTCCTGCTCTGGTTTACATGTCCCGCGCCCCCGGCGACAACGTCAAGGCCTACGACGGCTCAGGTGACTGGTTCAAG…	MKVSALLVGAVAQVASAHYFFDSAIVNGAASPSFKYIRDFTRPTKYNPIKFSSNPAADIRDNSVVDGPDIRCNQGAFTSAGKTEVLSVNAGSEVKVRLGVGAKMQHPGPALVYMSRAPGDNVKAYDGSGDWFKVAQEGVCNKGADFTTNAWCTYDKDTIAATVPKGTPSGEYLMRFEHIGVHRSHVNQPEHYVSCVQVKVTGGGSGTPGPTVKFPGAYKATDAYAKFSIYGGVKDFPFPGPAVWNGGSSGSNTQAAAPVEAPAAAAPATPAAPATPAAGANCAGLYGQCGGKTFKGSNCCSKGSCKVINEWYSQCA	TTCTTGGAGTAACCTCGATGGCGCATGTGGTAGTTGGCGTGTCTCACGTTTATTTTGAGGTTCCTGCTGATCTCATCTACAGGAGACACTTCCGTGAGTCAGCAGGAACCTCAAAAGTTGGGACGGAGAACGTTGAACATCATCTGGCAACCGGGCGGTGATTATCACAGGATCCTCATCCAGAGAGGAGCGGCTGGATAACTTGATTCGCACATCCCTGAGACGCGGTAACTAATATCTGACTGACAGAGCCTCCGCGGCTGGCATTCCTCCCCCCCGCGCGCGACCGGTCATACTATTGCTGGGCAATTCACGACATTGGTTGCTCCAGCCCCCTGTGGCTTGGCATGCCCTTACGAGATTTTCCCGAAGTGCGAGGACATGCATTTTGTGGGCAAA…
CgAA10	EVM0000699	TTATTCCACACCCTGACCGTCTTTCTGTATACTAGAAATTCCCTAATAAGTGGGCTCCTGGGCGCACTACCACATGTAAGTCTCACGAGGGATCAGTAACTTCGAGTTTGTAATATTCGTCATTGTGCGCCGGCCAGGCCAACGCATCAGGGAGAAGGATGGAGCTATATATATACAAAGGAGTACGGGTACTGATGCCGGCTGAATCTGCGTTGCTCCCTCTCTATGATCCTACACCAAGCCACTGGGGTCCTAGACATTTCCATCCGACCGCTTCTGCCATGTCTATGTCGCGCCGCACCGTTTACCACTCGGCCACCTCACCGGCCTTGGGCGGCTGGACTCTGACGACCTTATCGCAGTTGAGCAGGCAGAGGGGGTCGAGGGCCTTCTTGATCT…	ATGCAGCTCCACCCAGTTACAAATAATCTCCAACCCTCCCCCGAACTACTCTACTCTGCTCTATTCGTCACCGCACCCTCCTCGCAACCACCCCTCTTCCCTCAAGCTCCCGACCTCGGATGGCTTAAAGTTGCTTTCGCATTCGTCGATCAATTGGACAGCATTGAACTCTGCTTCAGCCACGAACCGCGTCTGGATCTCCCCCCCCCAACGAGTCGAACGAGCGCAATGGCGCACATCAGAGCTAGAGCTCCGCAGGCGGCTCTGCAGGGTCTAAGGACCGCGGGTTCGGCCCCGCGTCGGCGATGCGTCGCCCTTGCCGGCAGCGCGCGGCACATGTCTAGCGAGCGCCAGCCCGAGAGGCCCGCGACCGGCGAGAGGAAGGACGGCCGTTCGTTC…	MQLHPVTNNLQPSPELLYSALFVTAPSSQPPLFPQAPDLGWLKVAFAFVDQLDSIELCFSHEPRLDLPPPTSRTSAMAHIRARAPQAALQGLRTAGSAPRRRCVALAGSARHMSSERQPERPATGERKDGRSFQGQVVGSISQRLAREKAERERFAAEREKTSNGRNLSFTFVLLTTMGVSYYLGTLVPPSPSENSTLPLAQTIAPVHKLNKENLEAAWTDFVNIVGEEHVSTLPTDIELHANSEWSSHSAKPDERPFCVVFPSSTEEVSEIMKICHQRRIPVVGYSGGTSLEGHFTPTRGGISIDFGRMNKVLQLHQEDLDVVVQPAVGWEALNDQLAKTGLFFPPDPGPGAMIGGMIGTGCSGTNAYRYGTMREWVLSLTVVLADGTVIKTRQRPRK…	TGGGCACTCTGTCGAACGAGGTCGGCACTGCCTGGGATCAGGACAATAACAGGAGAAAAAGGCGGCGGCTGAAGGCCTGGGAGGCTGCATCGCAAAACGAGTCTATCGCCCCGCGATTCCCTTCCGAAACCACCCTCGACGAGGCAAAAGTCATCCTCGGCCTGGCCAACGACGTCTACCGACAGGTACGGGCCACGTTTGCGCGGCTCTGTGAAGAGTCGAGTATCGTCAAGAAGACCATCGCCGGCCCAGACAGATGGGACGCTGTCAAGAGCCGCCTGATCCAGGAGACACCGCAGCTTCAAGCCGTGATGTGGCAGTCTAGGGATAATCACGAGTCCAAGGTGTTGGCGCTCGACGTCATATGCACGGACATCACAAAACGAATGCGGACGCTGG…
CgAA11	EVM0000709	ACCGGCGCTCCTTCTTCACCCCCTCCACCACCCCTCGCCGCACCGGCACTCGCCCCGCCTGCTGCGGAAGTCGACGAAGCCCTTCTAGAACAGTATCGGAAGGAGATGGACTATGCCTTGTGCACGCCTCTTGACGACATGGATGATGATGATGTCGCATCTGCTGCCCAGCAGATATGTCAGAGTGTCTCCCCAATGCCTGCTGCGGTAGGGGACATTTGGACCAAGCCCTTCTACCATTCACAGACTCCCGCGGACCAGTTCTCCGCCCTTGTATCGATGCAGGAATTCAGTGGATATTGGGTGTGGTCGGACAAGCTGTTCGCCGTCCTCGGCGTCTCTCCCCAAGATGTCAAGAGCACGGCGGAGCAGAGCGTCCAAGGCAGCCAGGACTCGGCT…	ATGGCTTTTCGTGCCTTTGCGCGCTCCGGCGCCCGCCTGAGGAGCACCGCTCCCTGCCGGTCATCGGCACGTCGCCACGGACTGTCCGACCCAGCCTTTGAACAACCACGCTCAAAACTCCTTCACACAGCCTCCTCAGAGTCGTCCAAAAGGGGCGGCCGGTTCATCGCCCTCCAGCTGCTGGCTCTCGGCGCCATACCCCTATTGGCCGGGTACCTGCTCGGCCGGTCCGCCGCTTCGGCCCCGAACGCGGCGTCCCGGAGCAAGTTGTCGCGGGTCAACTTTGCGAATCGGGGGCAGATGCTGCGTGCGGCCGACGAGATCTCGGAAGCACTGGGCGAAGACGCGGTCAGCTTCGACGAGGACGAGATTGAGTTGCACGGCCACTCGGACTGGTCG…	MAFRAFARSGARLRSTAPCRSSARRHGLSDPAFEQPRSKLLHTASSESSKRGGRFIALQLLALGAIPLLAGYLLGRSAASAPNAASRSKLSRVNFANRGQMLRAADEISEALGEDAVSFDEDEIELHGHSDWSTSNSSGRPVAIVYPRTTEDVSRIAKICNRHSVPMVPFGAGSSIEGSFSSPYSGICIDFVHMDKIIAFHPDDMDVVVQPGVNWVTLNRTIQDSGLFLPLDPSPTAMVGGMVSTNCSGTNAFRYGTMKDWVVNLTVVLADGRVIKTRRRPRKNSAGYNLTSLFVGAEGTLGMVTEVTLKLAVAPQDTGVAVVSFPTIDEAARAATRLIRSGVQLGALEFMDEVQMRVINRHGSEAVRKTAWDESPALFLKFAGTTEGIKGDIARVKEM…	ATCACGATCCTTCAGGACAAGGCTGAGACCATCCATCAGCTCGCCGCTCGAAAGGCCGTCAAGGAGCTGGAGGAGGGCCGCGGCTGGATCTTCCATGCAAAGGCCAAGGATGGCCAGTCTCTCAAGGATAAGCATCCGGGTCGATTCCCCACCATGGTGGAACGAGAGGCTGTCCGTCTCGGTATCCAGTTCCAGGTTGGTGGCAAGTGGTGCTCTTTCGTTGCCGTTGACAGTGATCCGTCTCGCGCCAGGTCCACGGAGGATGAGCTGTGCGCTGCCGCCGAGATGCCGCTAGAATATGGTGGTATGGCTAAGAGAAAGATGAAGAAGGTGGGAATGGGCCCGGCCATGAGCCTTGATAAATGCGTGGTTCCATCTGGGTCAGAGTCGCTCTTGTTC…
CgAA12	EVM0000712	GGTTTGTTTTTTATCCGTCCTTACTGAGTGGCTCGGCTCCTCATCGCAACTTACTCAACCATTAGGTATCGTAGTTATTACTGCTACGGACATCCATTATGGCTTTCCTTCTAAAAATATCAGATAAAATGACATCTCGTCGACCGCAACTTGCAACACGAGTAACCACTTCAAGCGGGAGACCGAAGAAGCTACAGTAATTCCCTTACCCGCAAACCCCCGAGAACTGGCTACTGTATTCTTAACCAGACATGAGCCAAAGAGCACTGCCGCCGGCACGGTAACATCTTATAGCATCGCAAATCTACTTCTAGTTCGTCGCAGAAACAAATGCTTGTTTTTTCGAGCCATTGTGAGTCCAGCCCCGACCAGGCCTGCTGGTCAATCAAAATACCCCGC…	ATGGCCGCTTCCACGAGACAGTTCGCCCGCGCGGCGCTGAGAACCTCTACCAGAACCTCCTTCGCCGTCGCTCCCCGCCAGGCCTTCCGCCAGCAGGGCCGCCGCTTCTACTCCTCCGAGCCCGCCAAGTCTGGCAGCTCCACCTGGCTTTGGCTCTCCGGTCTGGCCGTCGCCGGTGCCGGTGGCGTCTACCTCTACACCAAGGAGGGCGGCGTCTCTGCCGGCTCGACCGCCAAGGTCGTTAACCCCACCAAGGCCGACTACGAGAAGGTTTACAAGGTCATCGCCGACCGCCTCGAGGAAAACGACCAGTACGATGACGGCAGCTACGGCCCCGTCCTCGTCCGCCTCGCCTGGCACGCCAGCGGTACCTACGACAAGGAGACCAACACTGGCGGC…	MAASTRQFARAALRTSTRTSFAVAPRQAFRQQGRRFYSSEPAKSGSSTWLWLSGLAVAGAGGVYLYTKEGGVSAGSTAKVVNPTKADYEKVYKVIADRLEENDQYDDGSYGPVLVRLAWHASGTYDKETNTGGSNGATMRFAPESDHGANAGLKAARDFLEPVKQQFPWISYSDLWILGGVAAIQEMQGPIIPFRPGRKDGEAAACTPDGRLPDASKREKHLRDIFYRMGFNDQEIVALAGAHALGRCHTDRSGFDGPWTFSPTVMTNDYYKLLLNEKWQWKKWDGPAQYEDKSTKSLMMLPADYALIQDKTFKKYVEQYAKDNEAFFKDFSNVIVKLFELGVPFAQGAEERWTFKPTWQN	CCCGTGGGACTACGTATAGAAAATGGAGACTCAAATCTGATGGCCAGATTATTCAGCAACAACAGGGGTTGGGTGACTCTTGATTGTTCCATCAAGAACTTTTTGACCCGTTCCGAACACAGCTAGAGGAAGCCAAGGGGGCGGGCTGTTTGCCCGGTACATTTCCCGAGTACACACCCTCGGCTTGAGGCGCCGCTGAACGGATCGACATTGCCGTTTCAGGTCGGAAGAGCGTAAAATGCTGGATGTGTCTATCGACGAGCTAGTCACGTTTATGTATTCCGAACCCCCGCCGTCCAGTCTGCTCCTGCATTGTGCTAGATAGATAGTGTGCACTGCTTTGCTGGCGATTTGGCGTGAGCTAGAGGGGGAGCATCCGAGTCCACGGGTAGTGGGGAG…
CgAA13	EVM0000957	TATTTTCACCTATGAATTTGCCTATACTGTCCAGGGAGCGGACAAATTCGTCACGGGTTCAGGTTCAAATACCGTGATCAAGAAAGATACATAGTTAGACGTTGAATTACAGAAGTGACTGTAGGTTGGAAACTACTTGTGATAACTGATATTATTCTAGTGTAGTCATTGATATTCTACCTCAGCCGGCTCAAACGCGGCACATCCTTCCGTCGTTAGCGACACTCCACGACTCACTGCCAACGGCGTTGCGAACGTAGAAGAAACCCTTAGGGTCCCACTTCTTCTTAATGCACTTCAAGGCCTTGTAGTTCTTGCCGAAGAAGGCCTGCTGGAAGTTGGGCTGCTGGAAGTCGGCCTCGTTCATGTAAGCGCCACTGGTGGGGGTGAGCGCCTTGA…	ATGAAGAGCTTTGTTCTTCAAGCGGTTTTCGCCGGCGCCGCGCTCGCTGCTCGGGGCCGTCACTCGGTCCGAGGCGCTACTGTGGTCGGGCGTGACGTCGCCGATTGCAAATGCTTCCCGGGTGACAGCTGCTGGCCTGTCACGGCGCAGTGGGATGCCCTCAACGCCACCGTTGGCGGTAACTTGATTGCTACCATTCCTTTGGGCTCACCCTGTCACGACCCGACCTACGATGCGGCTACTTGCGCTTCGCTGCAGAGCGCATGGCAGGATTCGGAGATTCACATGAACTCCTCCAGCTCCGTCATGGCCCCCTTCTTTGCAAACCAGAGCTGTGATCCGTTCCAGCCGGAGTCCCGTCCTTGTCTGTTGGGCAACTACGTCGTCTACGCCGTGGAC…	MKSFVLQAVFAGAALAARGRHSVRGATVVGRDVADCKCFPGDSCWPVTAQWDALNATVGGNLIATIPLGSPCHDPTYDAATCASLQSAWQDSEIHMNSSSSVMAPFFANQSCDPFQPESRPCLLGNYVVYAVDAKTPQHVQATIAFAQEHNIRFIVRNTGHDYLGRSTGAGALAVWTHHMDSAEVINWNTTAYQGKAMKVGAGVQGFQVMEVAHNAGLAVVGGECPTVGLAGGYTQGGGHSALSTNFGLSADNVLEWEVVTANGTLVTASKTKNSDLFWALSGGGPGNWGVVTSLTVKAHPDAKFGGATLVMMAADNDKDAFFNAIDAFHEEIAGMVDAGTMVVYYFGSSFFQIAPINAYNKTAEEVKTILAPFIARLDGLGMNYTASYTEFESYYNHY…	CCCGTGGGACTACGTATAGAAAATGGAGACTCAAATCTGATGGCCAGATTATTCAGCAACAACAGGGGTTGGGTGACTCTTGATTGTTCCATCAAGAACTTTTTGACCCGTTCCGAACACAGCTAGAGGAAGCCAAGGGGGCGGGCTGTTTGCCCGGTACATTTCCCGAGTACACACCCTCGGCTTGAGGCGCCGCTGAACGGATCGACATTGCCGTTTCAGGTCGGAAGAGCGTAAAATGCTGGATGTGTCTATCGACGAGCTAGTCACGTTTATGTATTCCGAACCCCCGCCGTCCAGTCTGCTCCTGCATTGTGCTAGATAGATAGTGTGCACTGCTTTGCTGGCGATTTGGCGTGAGCTAGAGGGGGAGCATCCGAGTCCACGGGTAGTGGGGAG…
CgAA14	EVM0001083	AAGGCATCGGGCTTTAATAAGCGTTGCGTACAGCCAAGATATTCCACTGTCTGATATGTTGGGGCCCCAAACCTATTGTGAAACAAGTTGAGATAACATCTTAGCTTTGTGGGATTTCCTCCTCTATCAATGGTTGATACCAGCGAAACACGTTGTCAGGATCGTATTGCTTTTTCAACGCGCGCAGCTTCTCCAATCTCCACGGTTCGTAGCCGTACAATGCCTCCGGAGGGTCCCTCATCGTCGACGTGGTGTTCCCATAGTTGACGTACTGTTGCAGCCGACCGTATCCGGACGTCGCAATGAATTCTTTCTTCCAGCGATCGAGGTGAGCTTCGAATGTCTCCCTGTGTTCCGTCTTCAGCGGCGTGGCCATGAGCATCCTGTTCCCATCGTGTC…	ATGACAGAAGCCATCAGTTCCAAGACAATTGAGAAAGAGCTCGGGCCCAAGCTATCGGCTGGAGCGCGGCTACAGCTCCCCGGATCCGCGGGTTTCGAGAAGTCGAACCTGCGGTTCACCGAATATGAGAGACCGATGTATCTAGCGGCCGTGGAGCCGGGTTGTGACGAAGACGTGATCGAGGTGATGAGATACGCCAGAGAGAGAGGCATTCCATTTGCGCCTCGATCAGGACATCATGCAGTGACATCGACGATGCGACACCTGAAGAACGGGATCCTCATCGATATGAGGCCTCTTAACAAGTTGAGCTTTGACGCCGAGAACCATCAGGTGACTGTCGGAGGAGGCGTCATCACAGACGATTTCGTCAAGTTTCTCCAGTCCGTGGGAATGGAA…	MTEAISSKTIEKELGPKLSAGARLQLPGSAGFEKSNLRFTEYERPMYLAAVEPGCDEDVIEVMRYARERGIPFAPRSGHHAVTSTMRHLKNGILIDMRPLNKLSFDAENHQVTVGGGVITDDFVKFLQSVGMEVNVGSCPTTGVIGVAFGAGLGRLQGKYGFLHDNMVSCKLVLADGRVFVASRDSEPDLFWAIRGAGHNFGIALEATFRVYPEANKGIHYTWDLEYTLDQCDPVFDKLNSVHETMPPEMAIFVLWLRQSEGGRKHHILVNIVWSGKENEAAPWVDRFESLSPVVNSGKVAISWAELPWTTYKGMNKILSKPEVWSLAPNKMMGAACVEKFDLATTKAFLESVKAMNEEWAGKGTFGAMFECLPHHRVRELPSEATAFPWRWGSNHFLM…	TGTGTCGCCCGTCGGCAAATGATCGAGATAAAGAGAGAGTTTGAACTCCTACCGGCATCATTCGGCCAGGTTGGTAACTTGTCACTGATAATCTGGCTAGTCTCTTAGGTCCAAGTAGACGACGTAAATGTAATGACTTGCGACAAGTCTTGGTTCTTAAGACATACAATAAGTTAAATACAAGTGAATTATAAGTTCGTCTTGAACGGCTCGCGACTGATGGTTTAAATGTTTTAGACTAGGCTAATTCTCGTACGGCAAGCATGACATTACAAGTGCAGCACATTCTCCTATGATTCTGCTTTCAGATGCAGTGTAATGGCCAATTAAAGCTTCTCTCGGCAACATTATATTCTTGTTTCGTTACTAGTCTTATAGAAGTCTAGCTGTTTCTTCATC…
CgAA15	EVM0001273	GCAGTAAGATATAGGTTGCATGTCTCGCTAAGATATGTCTACCGTAAATGCTCACTTCACCTCCTTATCTTCTACCACCGGTCTGGCCGAGCAACCTCCACTACGAATCAGCGGAACTTGCCGGTCTCACACTCTGAGGCAAGTAGAAGACCTCTTCTGGATCAACTTCTTCCTTGATCTCCTGCAACCTTGCAACATTGGACCCCCAATATTCTACTTGAGCTCTATCCTGGTCCATGTTTGCGTCCGGGTAGCTAAAATACATCCCGCGAGCGCCCTGTTCCATACCTACGGTGGTGTTCGCGATGAACTGGTCGAGAAACGAGAATCCGTCTTCGGGGTAGGTGGCTGATAAGGCGACAAGGTCATAGAACTGGTACAGCAACAACTTGCTCCGGT…	ATGGTCACGAGGATCGCCTTCTTGGCGGCGATTCTAGCTGCTTCTGCTTCCCCGCTGACCAGGAAAGCCATCATTGACGACTGTCTCGCCGCAGCCGAGGTCCCTTACAACGAAAAGGATTCTTCTCAGTGGGTTGCTGATGCGGCGCCTTTCAACGTCAGAATACCGTTCGTGCCCGTATCCATAGCCGCCCCTCTCACGACAGAGCACATCCAAGCAGCCGTCAAATGTGGCCGAGATAACGGCGTCAAAGTGACCCCTAAAAGCGGCGGCCACAGCTACGCCAACTTTGGCTTCGGTGGTGAAGACGGACACCTGGTGCTTGAACTTGACCGCATGTACAACGTCACCCTCAATAATGCCACCGGAATTGCCACCGTGCAAGCGGGTAGCAGACTT…	MVTRIAFLAAILAASASPLTRKAIIDDCLAAAEVPYNEKDSSQWVADAAPFNVRIPFVPVSIAAPLTTEHIQAAVKCGRDNGVKVTPKSGGHSYANFGFGGEDGHLVLELDRMYNVTLNNATGIATVQAGSRLGHVATELYKQGGKAISHGTCPGYGMSAHTKGLALDWLVGAKVVLANSTVINVSESEHPDVFWALKGAGSSFGVVSEFYFKTFDAPKQATNFAVALQWDSEKAVDGFKKLQAWAETTMPNELNMRLAISSFSTTLEGMFYGNKTGLQAALNPLLATIGGRLTTSQTTDWLGHLQHFGNGMALDQKDNYKLQENFHSSSLYTDKLSDAQVESFVDYWYTVGKSMRRFWWIQVDLHGGKNSAISQIAENSSAYAYRSKLLLYQFYDLVA…	CCGTCTTTGCGATCGTGAGCTGGTTCGTGGACGTCAGGTTGAGGGTGTAGAGCTGACCGCTGTAATGCGAGGCGATGAGGGTGGCCCCGATGGCGCCGGGAACGGCTGCCAGGCAGACAGAGGCGAAGGTGACTTTAACCATTATGCAAAAAACGTTGCTCGCATGTAGCTAAAGCTCTCGTGGTTCTTGGAAAGGAAATCCCATCTTCTTGACTAGTTTTCGTCCTTCGATCGCCAGGTTAACAGAACGCCAGGATGTAGGTCGTCATCTGACAGTATCGCCAGGCCTGGTAGCGAACCATCAACTCGAGACTCCTCGTTAGATTGCCAGTGCAGCAAACCCATCCCCTGAAAGCATGCATTGTCTTGTTTCATTATAAGCAGCTGTGGGCTAGCGTC…
CgAA16	EVM0001281	CATCCTTTCAAAAACCGGGAAGACATGAATGGCCCACGTAGCATGAGATCAAAAGTCAAGCTGATGGGATGCATATTGGCATGCAAGAAGCGAAAGGGCTTCAGGAACAGGTGTCTCAATCTTGGGCACCTTGTATCTTCTTCTATACTGCACTTCAGCCTTAGAGTTCAATGGCATAGCTGTCCGCTTATAAGGTGGAGAGCCTGGTATCAGACACAAGACAAATAACGGAGATGGCAAGCAAAGACGCAGCTTCAAAATCCAATGTTGGAAAGAATTGTACAGACTATATACAAGAATGTTACGGGAGAAAAGCAAAACCGGTGAGAAGACCTCCCCAAAAACGACCATGACTTCTTGTCCCGGTGCCTTTTTCCCCCACACCATCACTTATAAACC…	ATGAAGTTCTTCACTGCTGCCCTCGCCTTGGCTTCCGCCGCCAACGCCCACACCCTTTTCTCGGAGCTCTACATCAACGGCAAGTCCCAGGGCGATGCTACCTGCATCCGTATGCCCAAGGATGGCGCCACATCCACCTCCCCCGTCGCCGGACTGACTAGCCAGGACATGGCTTGCGGCAAGGACGGTCAGATCGCCGCCGCCTACACTTGCGCCGCCCCCGGCAACGCCCAGCTGACCTTCGAGTTCCGCCAGTGGCCCGACAAGCGCCAAGAGGGCTCTATTGACCCCTCTCACAAGGGACCTTGCGCCGTCTACGTCAAGAAGGTTGACGACATGTCCTCTCCCGCCGCCGGCCCCGGCTGGTTCAAGATCTGGGATGAGGGTTACGACGAATCC…	MKFFTAALALASAANAHTLFSELYINGKSQGDATCIRMPKDGATSTSPVAGLTSQDMACGKDGQIAAAYTCAAPGNAQLTFEFRQWPDKRQEGSIDPSHKGPCAVYVKKVDDMSSPAAGPGWFKIWDEGYDESTQKWCVDKLIDNKGLLTVELPSGLPAGYYFVRTEVLALHQAVSLRDPQYYVGCAQIYIQNGPSGALEIPSEYAVSIPGYIDGSEPGNNFNLYDNPKFPYPIPGPAPFSPTGTSSSVKAASFEGGVPGDCLIKNANWCGKAVAAYSSETGCWAGVDACYAQGNECFDSAPPTGASNCYIWNDKMCKGLEAQCRAKNFNGPPQIEMEATTSSPPGPIPAAVNLNLLGGSSNSNTGFAPAPSAAASSAPAPAPSAAASSTAAAATPVAE…	CGTCAGGTGAACTCTCAAGGTTGGGGAGGTTGGAAGCTGGCATGGCTAGCGGCGCCTCTGGTTCCAAACCCCTGGCTCCTCCCGTTGCCACTCCTGGAATGTATCGATTTGATTTGACTCGTCTCATTCCACGAGACTCGGCCATGCCGGCTTTGGCAACAACTAGGCCGGCTTTACTCAGTAGTGCCCAGGGAGATCGGCAGATCTTAAACCCTGATTCAATCTTGGGTTGACATGTTCCCTTGCCTGCTTAGACGAACACAGAAAGAGAGCATCATCGTCATCATCAACAGCATCCTCTCGGACGAAAAACGAAAAAAGTTCCTAGCGCGGCATGGCCAAGACGACTCCATCTGCACTTTGCAAGGCTTCGCGATCCTTCCGCCATGTTGATCGCTT…
CgAA17	EVM0001353	CTTCTGTATTCGCACTGTAAATCTGGGCACAGGAAGAGGGCCCAGACGCATCGTAAGGTGCTTCTAGGACCAATACCTGGGGGAATAATGGACTGTAAAGTTAGCTAGATAGGCTGTGCCGGCGCCCTTTGCCACTAGACTGTATATCCTGGCGTCAAACAATACTACTACTATTACTACTACTTCAAGACCACAGAGCTGTCCCCAGCTGCGGTGGATGAAACCTTTCGCAAAGGACTGAAAACAATTATGGCCAGTCCTAGCTATCACTTGAACTTCAAGCTCTCCCATCTTACGTCGGTGGAAAAAGCCGGAATGGCGTCAATTGTTGTGAAGCCTTCACGATAATATGCGGTACTGGCATGCTCCCATTCTATATTGTTAGCTAGACCACAGGAG…	ATGAAGTCAACCACCAACCTGGCTATTGCTAGCCTTTTTATCGGCTTTGTCTATGGACATGGCTACTTGGCCGTTCCTTCCAGCCGTACCAGACTGGGTGCCGAGGTCGGTATAGATTCTTGTCCCGAGTGCACAATTCGAGAGCCCGTGTCCGCCTGGCCCGACGTCACCGCTGCTACCGTCGGCCGGAGCGGGCCCTGCGGCTACAACGCCCGGGTCGGCGTGGACTACAATCCACCGTCCAACAACTGGGGTAGCACCCCAATAGCAACTTACACCAGTGGCCAGACGGTCGATGTTCAGTGGTGCGTCGATAACAACGGCGACCATGGCGGCATGTTCAGTTACCGCATATGCCAAGATCAGGCCCTGGTAGACCAGTTTATCACCCCGAACTAT…	MKSTTNLAIASLFIGFVYGHGYLAVPSSRTRLGAEVGIDSCPECTIREPVSAWPDVTAATVGRSGPCGYNARVGVDYNPPSNNWGSTPIATYTSGQTVDVQWCVDNNGDHGGMFSYRICQDQALVDQFITPNYLPTEAEKLAAEDCFQRGTLKCTDVSGQSCGYNPDCSSEEACWRNDWFTCNAFQASSRRACQGVDNASLGSCYTSIAGGYTVTKKIKIPNYLSNHTLLSFRWNSFQTGQVYLTCADIAIGGGGSSPPVSTRTSTAAATATSGTCTIASNVAVTFDEIVKTNPGQTIKVAGSITALGNWNVASAPALSSAQYTSTNNLWTYTVSLPAGTAFQYKFINLASDGTVTWESDPNRSYTVPRSCLTAVTIGSSWK	ATATGCAGTCTATCAAGCAAAGCTTGCTGTTATATGCGCTCTTTGTTTTCTATTCTTTCAAGGTTTTTGGAGGGAAAAGGCGCCCGCCCTGCAAGAAGTATTAATTACGTCACTATCTGAAATTAATTAGAAGGAGGTGGACGAGGCCCAGCCCCTTACAGCTACCCGACTCACTCTACGTAGCAACAGAGCTTATTATCCTCCAGCCTGAAGGGTAAGTAGACCAGGTCTTCAAGCTTTCAGTTCTCTGCAAGGTCATGGTAGGGCCATTCAGGGTCAGCAGGGGGCTTGCGCTGACATTACAACATCTCTACTATATAATACCGTATTATACCTACCTACATACTTCCCTTACCACCACTATGATATGCATCACCATATTAACACTCCACCCTTCAG…
CgAA18	EVM0001466	TAGGCCTTCCTCCACATCGCGGCCCCGCTGCCGGCATCGCCGACGGCCAAGGCGGAGAGGTTCGCACGAGATCCCTTCGACCGGCATCCCGCCACGCCTGTTACGTTCCGGTCGACACTGCGTCACAGGGTATCGCAGTCGCCGAGGACTTGACGACTATCTCGATTTGCGATACAAAAGCCGTCGCCCCGGCGTAGACTGTCGGACCCGGGATGTTGTACGTCCCAGTAGGCGAGTGGGAAATGTCGTAGAGCAGGCCTTCCTCTGCAGGCCGATGCAAGTCTGTCCCCAAGGTGCCCGACGGCTTATCGTTACCTTCACCCGCAATCTCGATGTTGATGCACTGAGGGTAATGCTGCGCGCCCTGTTCGGAATCCCTCGCGTAATGCAGCGCAATGA…	ATGCGCCGCGTCGTTATCATCTTTGCTGGTTTAACTGGCCTGGCCTTAGGGAATAGTCGCGTGCTGAACTTCGTAGTCAATGGAGCTTCCTATCAAGGCTTCAACCCGCATTCGACAACCCCAAAAGTCCTGGCAGCGTGGGGCACGTCGGTCAAGAACGACGGCTGGGCCGGCACAGAAAGCTACGGCAAGCCAGACATTGTATGCCATACGAACGCTACCAACGCGCAAGGCCACGTTCCCTTTACTGCCGGAACCACCATCGGCTTCCAGTGGCAGGGCTGGCCCGAGTCTCATCACGGCCCAGTGTTGACGACGACGTACTTGGCATACTGCGGGGAAGAGGCCGGATCCTGCGAGGCCGCCGACAAGACAAGACTAAACTTCTTTGCCATTGAC…	MRRVVIIFAGLTGLALGNSRVLNFVVNGASYQGFNPHSTTPKVLAAWGTSVKNDGWAGTESYGKPDIVCHTNATNAQGHVPFTAGTTIGFQWQGWPESHHGPVLTTTYLAYCGEEAGSCEAADKTRLNFFAIDKVGLVDPDADATSFATAWTVQIPPKVVPGHYVLRHEIIALHYARDSEQGAQHYPQCINIEIAGEGNDKPSGTLGTDLHRPAEEGLLYDISHSPTGTYNIPGPTVYAGATAFVSQIEIVVKSSATAIPCDAVSTGT	ATTACTATTACACGCCATGCCCGGGGGAGCACGAACCAAGCAGCTTGTGCCACTTTTTCTCATTTTAGTATCCGAGCCGCAACAAAAAAAAGCGGGAACACAGAAAATCGCTGATCTCTAAAACCTCTAGAAAGAGGCGAGCGAGACAGGCAAAAATACAAACAAGCATGACTGAGAATTGCAAAAGTTAGGTCCATCCAGGATTCGAACCTGGGCCTACGGAAGGATATGATTGTGAAATCAGAATCCGACGTCCTAACCAACTAGACTAATAGACCGGCCATGAGGAGCTTCTCATCCTGTGATGGAGCTGGCCTAGAGGAATGTTCATGTGGGCTTGCCATGATGGGGCTGCTGCCCTTGGCGTGGATACGCTTTTTTCCCCCTTGTTGATCTCGT…
CgAA19	EVM0001491	CCTGAAAAAAGTTCAAGAACCCCAGTACACAGGCCGCCGAGAGGCGTAAACTAAGTGGAATTACCCATCGGACCACCTTCAAGAATCAAGCCCCAGCGGCTCAGCATGCCCCAGAAATATCACACGCAATCTTTTCCGCCAATGCATACACCGTTGACTGAGGGTGTCCAGGTGGCAGCAGCGGGAACGCCGAGGCATCAACCACCCGCAGTCCCTGAGCGCCATACACCCTGCCTTGTGTGTCAATCACAGCCGAGGGGTCGTCCTTCTTGCCCATAGCACAGGTACAGGATCCGTGAAAAATGGTCTGGAAGTTTTTCCGGATCGCCGTCTCAATGTCGGCGTCAGTGACTACCTGAGCGCCGGGAAATCGCTCCTTGCCGACCTTGAGAGGCGTCA…	ATGAGACTTCAACAGCAAGCAGTGGGCTTGATGGCCCTCTTGGCTGCGTCTGTGCAGGCAAGACTACTGGGATCGTCCTTTGGTATCCCTGGCGCCGACGCAACATATGACTATGTCGTTGTGGGCGGCGGGACTGCCGGCCTTACGATAGCGAGTAGACTTGTCGAGCAGAACGCTGGTAGTGTTGCTGTGGTCGAGGCAGGCAGTTTCTACCACCTTACCAACGGCAACCTGAGCCAGATACCCGGTTTCGCCACTGCATTTGTGGGCAAGGATGCTTCCGACTGGCAGCCTGGAGCGGATTGGGGCTACCAAACAACGCCGCAAGCGGGGGCCTTTAATCAGTCTCTCCATTATCCCCATGGCAGGATGTTGGGCGGAAGCTCGGCCAGAAATTTC…	MRLQQQAVGLMALLAASVQARLLGSSFGIPGADATYDYVVVGGGTAGLTIASRLVEQNAGSVAVVEAGSFYHLTNGNLSQIPGFATAFVGKDASDWQPGADWGYQTTPQAGAFNQSLHYPHGRMLGGSSARNFMVYHRSTAGAYQKWADQVGDQSYAWDNWRPYFEKSLNFTPPRNDLRAANATPQYSHSALGHGDGPLSLGFPNWAYAFPTWATKAFSQMGIRLRKEGFQNGGLLGQAYAMFTIDAGSMLRSSSETSFLQSSLGNTKYYLYPLTNAKKIIFDGNKTATGVQVESLGANFTLRARKEIIVSAGVIGSPQLLQVSGVGPSKILQSLDIPVVVDAPGVGQGMQDHIVFGISQGINAITASSMGNPSFAAQQVDLYHGFPAQGLLTSPAADL…	GTCAGGATTCCTGCAGACGCCAATGCTGTCGAGTTCGCTCCCATCCTCTGCGCTGGTTCCACCGTCTTCAGCGCCATCAAGTCGGCCAACGTCACCCCGGGCGGCACCATTGCGGTCCAGGGGCTGGGCGGCTTGGGCCATATGGCGGTGCAGTTCGCACGCAAGATGGGGTATCGCGTCGTGGCGGTATCTCGCGGCCGCGACAAGGAGGCATCGGTCCGTCAGCTCGGCGCCCACGAGTACATCGACGCGACTGAGGGAGACGCAGGCGAGGCCCTCAAGGCGCTCGGTGGCGCTGACCTCGTGCTCACTACTGCCATGGACACGGCTGCCATGGTGCCCCTCATCAAAGGTGTCGGCATCTACGGCAAGATGCTTATTCTTAGCTTCCCTCCCAGC…
CgAA20	EVM0001559	TCACCAGTAACCGTCCAAGTCTCTTGAGTTTGATAACACATGCGGGCACGTTGAGACCAATTGACACATTAGTCTTGCGAACTCAATTCGATTCTTATTTGCACGCTCTGCGTCTATGGCAGTGAACTATATATATACATAATAAATAAAGACAAGCTTCTCCTGGCAAAGTGCAGGACGAAAGACTTGTTGAAAGGTTCAGAACCATGGTATAAAATGGACCATCGATTCGTCATCCACCCGGAATCCTGACCGTGGTGAATAGAGAGACCATCCCTGCTAGGGACGGTTATGCCTGATGCAAGCATTTACAGGTCGTGAGCGACATTTAGACGCGGCGGCGGCGGCGGCGGCAGGCGGGCTTAGAGGAAGCAGCCTTGGAGGGAGTAGGCTGGGAGG…	ATGAAGGCCACTTTCGTTCTCTCCGCCGTCCTCGGCCTGGCTTCCTCCGCCTCTGCTCACTACACCTTCGACAAGCTCTTGGTCAACGGACAGCAGCAGGGTGGTGACAACACCTACATCCGAAAGCACCAGAACAGCTACATGCCCACCAAGTTCAAGAACACCCCCTCCGGCTCCATCACCCCCAACGATGCCGACTTCGCCTGCAACAAGGGCGCCACCCCCGCCGCCAAGGTCATGACCGTCAAGGCTGGCGACAAGGTCGCCTTGAAGCAGGCCTTCGGCGGCACTGGCATGCAGCACCCCGGCCCCTCCCAGTTCTACATGGCCCCCGTCAGCAACGCCGCCACCGCCGCCACTTCTGGCCTCGAGTGGTACAAGGTCCACCAGTCCCTCCTC…	MKATFVLSAVLGLASSASAHYTFDKLLVNGQQQGGDNTYIRKHQNSYMPTKFKNTPSGSITPNDADFACNKGATPAAKVMTVKAGDKVALKQAFGGTGMQHPGPSQFYMAPVSNAATAATSGLEWYKVHQSLLCKSGSAEDLRHGLWCSYGEDNVNFLIPDSIPNGQYLVRGEHIGLHGAHVGEAEFYYACAQVEVTGNTATSMPGTGVKIPGVYKQDDAPINFSIWGNSNSYKQGPGPDVIPGGTIRGSPDGSSGDKIARVAGGSTGSSAATQPSASQPAASQPAVSKTAPSTPSASQPAPSTPAASQPTPSKAASSKPACRRRRRRV	GATGGGAATATAAGACATCGGGGATTGCTTATCTCTATTCAACCTGGTGGGCCGATCACGAAGACAAAAAGCGAGATCACCCTATTCCAGAGAAGGGGGAAACCCGAATGACAGGGTCATTAGATTATCTTATGTTCGCTTGGTGAACTGTGCTGCATGAAGCGGGCTTGAATTGTTGAGCGGTAACATTTTAACGTCGGCCTAAAGTCGCAAAACGACGACGCTGATTGGATTAGCAATTAAGGCCTTGTAAATCATATATCACCTTGTCTCACACTAACTACTCCGTACAATCAGTGGAGAAGTGACCTCGATATCAGGGGATTTTTCTCGTAAGTTCATGTTTCAGAAAGTGTGGGTCACATGCTTCCCTGTCTATGGGCTTCTGACGGTTCCTTA…
CgAA21	EVM0001679	GAGCGCCTCCCTCGGTGAACGCCGTAACCCCCAAACCTGCGTGTGCGTGGGGGTAAAACTGTACCGTGTTTGCGATCGTACCGAAAGAGGAAAATGCTCCAATATTTGAGAATCTTTTATGACTGGAGCATCAGGGTGCGGGAGAAAAAAAAAAGCAAACATCAAGACGGTTAGCTAGATTGGTCGCATTCCGAGCCGTTGATAGAAAAAAAAAAACAAGAAAAACAAACATCAAGAAGACGGCTAGCTGAATCGGTTACATTCCGAGCCGTTGATAGGAAGAAAAAGCGAAGAAGAAAAAACAAAAACTTCAAGGAGACGACTAGCCAGATTTGTTACAGTCTGAGCCGTTCAGAGGTTGAGATCAGCGGTCCTCATCTATCTGCGGAGGAGCGTCAT…	ATGTCTCCCGTTGCGTCGCTGGACCCGCGCGTGCGCGGCATCATCGATGCCGCCGCCGACGACGGCATACCCTTCCGGGCGAAGACGGCGCACTTCCACACCACGTGGGCGCGCACCTTTGCCTCGATGCCGGAGCTCTACATCCTTCCCGAGTCGCAGGAGGAGGTTGAGAAGGCCGTCCGGCTCGCCCGCCGGTGTCGGCGGCGCCTCACCACCGTCGGCCACGCCCATTCGCCTTCGGACTTGACGTGCACGAGTAACTGGCTGGTCAGCCTCGACGGGTTCAAGAAGGTCTTGTCTGTCGACAAAGAGACCGGACTGGTTGTCATGCAGGCCGGCATCCGCCTCTGGCAGCTGACAGAGGAGCTGAACAAGCATGGCCTCTCGTTCCCTGTGCTG…	MSPVASLDPRVRGIIDAAADDGIPFRAKTAHFHTTWARTFASMPELYILPESQEEVEKAVRLARRCRRRLTTVGHAHSPSDLTCTSNWLVSLDGFKKVLSVDKETGLVVMQAGIRLWQLTEELNKHGLSFPVLGSVNEQTIAGVISTGTRGSTLKYGLLSESIASLKIVLANGETVSCSPTENTDLFRGALLSLGALGIITEVSFRAVPAFSLKWQQTIQAESIMLDSWKQNNKLWTQSDFVRVWWLPYTRRAVVWRADIVTKEDLESGREKNRDPPVGYYDGALGYHIYHNLLYLSRFIPRILPWVEWFVFGMQYGFNDGYTSGAVQPMDKALWMNCLYSQYVNEWAIPLHRGPEALMRLGSWLNRLQPGDPDYVDHGIPYSAEGLYVHSPVEVRVCD…	CGCTCTCCCGCCTCGCTAGCTATCGTCGAAAGCTGCCTGCAGGCCGAGCGCAGCTCGTCCGGCGCCGGGTGCCACGACGCAATGACACCGGCCTTGCCCTCTCCGCCCTCGGAGCTCGAAGGGATGCCGGTCGACGTGAGCAGGCCCATGCCCAGCATGCTGGCGTTGAGGACGATCTGCACACCGGCATTTTTAAACCTCCGCAGAGGGCTCTGGTCGTCGTTGTGGTCAGGGCCTGCCAAGACCTCGGGCAGGCCGAGGGTGGGGTTCTGGATGGTGAAGTGGCCGTAGCTGAGGATGGCGTCGAGCGGCTCGCCGGTCTCGGCCAGGACCATCTCGGCAAGGCTGCAGAGCACGTGGACGGGGAACCCGCTGATGCCGACGTACCGGATCTTGCCC…
CgAA22	EVM0001699	TTCTGCGTCGATCGTTATTGAAACTGACCAAGCCTAGAGTCTCGTGGAGGCCTACCTACGGCAATATGGTTGGACTGTTGACAAGGAATGGTACGATAAGCTCTGTCCAGCGAGGAATTGTTCCATCTAGTCTAGTGAACTACAAAACGCTGATGTATTTCAGGTGTGTAAGCAGGGAGCGCTTGGACGACAAGGGTTGGAAAGGCGAGAGGGGAATTGAATATTGTTGCCCGCGATTAGGGGTGTTGTTTCTCTATCCTGTGCTCGATAATCTATGCTTCTCAATATCAGTACAGATCGGATGTCAACACATGATCACGAACTTTCTCTCAATTCAATGCCTTTTAAACCACGAGGAATGGTGCTTTTGTCTCAGTAGTACTTGGAAACCCATAAGAT…	ATGAGATTCTCACGAGTGCTGGGCCTATTGGCCACATCGGTGTCGCTCGTTGGAGCCGTTGACCTCACAGGGTACGAGTTTATCGTCGTCGGCTCCGGCGCCGGAGGCGGCGTTTTAGCCGCCCGCCTCGCCCTTGCCGGCCGCAAAACCCTCCTCATCGAAGCCGGCGACGATCAGGGCGCCAACGATAACTACACCGTGCCTGCCTACCAGGCAAAGTCGACCGAAGACGACGCAATGGCTTGGGACTTCTTCGTTCGCCACTACGCCGACGAAGCGAGGCAAGCACGAGACTTCAAGACCACTTACGAGACTCCAGGCGGCGGCGAGTACACCGGTCTCCAGCCGCCCCCGGGCTCCAAGATGAAGGGGACGCTGTATCCACGAGCCGCGACTCTC…	MRFSRVLGLLATSVSLVGAVDLTGYEFIVVGSGAGGGVLAARLALAGRKTLLIEAGDDQGANDNYTVPAYQAKSTEDDAMAWDFFVRHYADEARQARDFKTTYETPGGGEYTGLQPPPGSKMKGTLYPRAATLGGCTAHNALVAVYPHRSDFEYIARLTGDKSWSADNMRNYFVRMENNRYLLLPLLYGGHGYNGWLSTETAPLNIALLDPQLLSLVTGGAFALGNQTNLVFNVAALLAGDANSPTVDRDTQPSYHQIPITTNDAHRVGSREFVVAVRDAKKPNGSKRYPLDVRMNCHVTKVLFENSSPPKATGVEFLDGRYLYRASPRSRNAGSGIRGTATASREVIVAGGAYNSPQLLKLSGIGPAAELRRFGIPVVKDLPGVGTNLQDHYEITVQG…	GGTGCTGATGGCCATTGCTACAGACGGCCAACCCAAGTGCGGACTACAACGGTCTCGAGCCAAAGCCGAGAAAGACGCTGATCGACAACATTCTGATGCCTGAGCGTCGAAACCTCTTCTTTGAGCTCTCTCCTCTGATCTGGCCAACCATGTTTCGGCAATCACATCCCTCGCCGGTCTTGTCTCTCGCGGGGGGGGGGAGGGGGGGGGTTATACAATGAACGGAGGCAGACAATCCTTGATAAACTTACCAAATCTCCAGGCTGAGCTGTTTAGTTTGACCGGCAATGTTGGTGCTCCGGAAGCCGAAAGGCGAGTGCGAATCCCAAGCTGGCCTGGAGCGGCAAAGTTGGCAGATGCGCGAATGTGCGGATGGATAGGAGGGGACTTACATGATGC…
CgAA23	EVM0001906	TATTGTGGTTATGCATATAAACAGATTGCACCTTTCGTGTACCATTCATCAGAAAATCGTCGAGGCGTCAAACCCGCATATGAGTTTAGAGAGAAAATACTACGCGTATCGCAGTCGATGCCGAGATGTTTACAACCGTATCCGTAGACTCGTGGGAACATCGGATCGTACCGCCCGGCCTTCCGGCGTGAAGGGTGAACACCGTGTGAATGAAACATCTGACGCATTAGCGCGAGAATCTGAGACAGGATGATTTTTAGGCGCTGGATGGGAAGGAGACTCAGCGAATGTTGGTGGTAAGATCCCCATTGGCCTGCAGATCCTCGAGAATCTAACCTCCACTACCCATGGAGTTTCTGGAACTGTGTTGTACAGTATGCGTAATGTGCAAAAGATGAA…	ATGAGCTCTGGTCTAGTCCCGCGGGACGGGACAGGCGAGGAGCAGGACCCCATGCTCGGGGTCAGATCGTTTTCAGACACTGATGTGGAGGACCGATTGCTATCCGACGCAGCCGGATTCAGTGAGAAGGACAACTACAAACGCTATGCGGGCCACAAGAAAACCTTCAGGTGGATTATGGTCCTCACTTGCATTTCCATTCTGACACTCATTCCCTTCATTTTTGCTCAATTCTTCAACGTACAATCCAAGGCGCAGCCATCGGAGCCTTCTCACGATGAAGCAAGCGAACAGCAGCAAGAAAGTCCGCCAGCGCCGCCGCCAGCGCCTGAGCCAGTTCCGGAATTGACAACGTCAATTATGCCTACAACCACCTTGTCCTTGGCCCCTACGCAGACA…	MSSGLVPRDGTGEEQDPMLGVRSFSDTDVEDRLLSDAAGFSEKDNYKRYAGHKKTFRWIMVLTCISILTLIPFIFAQFFNVQSKAQPSEPSHDEASEQQQESPPAPPPAPEPVPELTTSIMPTTTLSLAPTQTPSVKLTPEQEFNLKTGFAISNVTSLREYVFNITRAQHSPDGFEKSMIKVNGQSPGPLIEANTGDTIRVTVHNHMLEESTTIHWHGIDQRNSVWMDGVQGITQCAIPPGESFTYEFNVTDQRGTFWWHAHVSVQVTDGLFGPLIIHDPDEQIPHIDDDKILMVGDLFHEYADTLLSQYLSATPPWAPKKPGREPPPDNVIINGMNTFNCSSVASHNAGDGKSSEEHSGHHMGDHNSARDSKCTGGSLFNTRIKSGSKARLRLINHGT…	TTAGCGAGTCGTTTGACAAACAAACGTAGGGATTAATGCTACATCAGGTATCCGTACTCTCAGTCGCCATTTTATGCTCAGCCACACGAATTGTTAACCTCGGCCATACCCCTGCTAGGTGTTACGTCCGATGCATTTTTGACCTCTTCGATCCATGACGAGAAATACCAGCTGTAGGAAGTAAGCAAGTCATTTTTCAAACTCCACTTGGTACTCCCGTGGAAAGTAAAACGATTGGGTGTTTTGCTGCCCACCTAGTCGATAGCAAAGGTTCAAATGGAAGGGCCTTTGGAAATCCACTTGCCCCCTGCACGGTCAAGTTAGTAAATAAACACAAAGCCAGGAGAGTGTATGGACATTTGAGAGCAACTGACCGACTTGCAGATTTGCCTGGTCCGG…
CgAA24	EVM0002162	TAAACGCATATGCCAATGAGGATTACCTCTCTGATGGGAAGAAATGGGACGAGCCAAAATGTTATAAGTGACGCCAGTTTCTTACCAGGTACAGGTACGTACTTGATAAAGACTGACTTTTCTTCTCCCTCCCCTCTGTCTCTTTTCTACCTAGTTGCCTAGTCATACAAAATAATGGATGGCCGTCGTTGCCCGTTCCAGGGTAGCCGTTTCCCATGCCAATGCAGCTAGCCGCATACTATCTATCTGGCACTTTGATTGCCATCATTCACCGCCTCGAAAGTATCTGCAACACTACCTACCGCCGGATGCCTGCTTTTGAGTGCGGCAAGTAATTTTAATTGCCCAAAAAGCTTGTCAATCAGTTTTCCTTCGTATTAAGCCCTCCTGGAGCCTAGT…	ATGTCCTTCGTCCCCTGCATGTCGGCCAGGCGCGCTGCGAGGCCCCTTCTAGACCATGGCTTGAGGGGCCAGCTCGCGTGGCCTACCGCCCGTGCCGCTCGGAGTTTCTCGGCGACGGCCACTCATCGGAGCGGCTCTCAGGCCAACGCCGGCGGTTCGGCCAACAACGCGCCACCCGGTTGGAGTGGGAGGTCAGTTTTGGCAGTCGCTTTGGCCACAGGCACTGTCGGATGGGGTCTCGCCAGTTCCATCAAGAACAACTCCGTCGGTGCTGGCTTCTTCCCCCTGGGCGGCGGCGGTCTGCTCTCCCCGGATAGCCAGTCTCGTCCAATCAACTACGCCACGATAGACGAGATGGAACAGGCCTTGAAGGAAATTCGACAGGAGCTGGGCGGCGAG…	MSFVPCMSARRAARPLLDHGLRGQLAWPTARAARSFSATATHRSGSQANAGGSANNAPPGWSGRSVLAVALATGTVGWGLASSIKNNSVGAGFFPLGGGGLLSPDSQSRPINYATIDEMEQALKEIRQELGGEDIISTDPEDLHAHGYSEWSSSNPDGLPVAVAYPRSTEQVSTIARVCFKYNVPIIPYSGGSSLEGNFSAPYGGISVDFAFMDQILSFNKEDMDIVVQPSIGWQDLNEKLSELESGLFFPIDPGPSAKIGGMIGTNCSGTNAVRYGTMKDWVINLTVVLADGTVVKTRRRPRKSSAGYNLNSLFVGSEGTLGLVTEATLKLTVVPEDFSVAVVTFPSIRDAAAAAAEVMRNGIPVAAMEIMDEVQMKVVNMGGATAPRVWKELPTLFF…	AAGTAAGCTTCGCGCCTGCCCCAGTGCCGCGAGACAGCAACCATGGTCAGTGGGTTTTGTTGTGCTCGACCGGAGACCAACAACGGGCCTGCGTCCTCCTCGAGTCGGCGGCGGCCACCGTTGGCTGTTACCCCTCAAGCGCAAGCGAGCCCGCCCCACTGCCGAGTCTACACCGATAAGGCCGGTGCTTCATCAAAACTCAGGGCCCTTTTGTCGCTCACCAAAAGTCGGAACCCGTGGTCACGGGAAGAGTCTGGGTTTTCTAGGCCCCTGTCCCACCCTTTGGCTCGCCGTTGGGAGGGAGGGGTGGTACTATGCTGATTGAGAAGAAGTACGGAGGTTGCGTCTGATTGCCTGGCACCAGCGCAAGAATGCCCAGAGCAACAATGCCGATGCCAT…
CgAA25	EVM0002332	GGCCTCCCTTTATAATAACCCTTAAGCTGCTTCTTAGCACGATCCTTTTGTACGACTGCAGCTGTTGTAAAGCGGGATGTTTTCCACTGAGGCCTTTCTCGTTGGTGTTGAGCATGATGAACATTCATCACATAACGACTAGTCCAGGAGGTCGCACCAGGGTCTATTCATTATCAGCATGATAGATGGTCAAAGTCCGAAAGCGGCCTGCATTGGTGGGGGTACGTTAAAGCTGGGATCCGAAGCCTGTGTAGCCACCGCAGCGCTGGGAAAGTCTGGGTGAATTTCCCCCTAGTCCTGTCCTCGCCATGATTGTCAAGCGGTTAGGGGACCCAAGGCCAGGGGAGAAAATTCAGTTGAGGTTTTCCTGGGAAGCAAGTTAGGGGTCGGACTTGGGCC…	ATGAAGTTCTCCGCTGTTGCTCTTTCGGCTGTTGCCCCCTTGGCCTCTGCCCACTACTTCTTCGATTCTTTCATCGTCGACGGCGTCGCCACCAAGTCTTTCGAGTACGTCCGCGACAACACCCGCCAGGCCAAGTACAACCCAACCAAGTGGGAGAATGTCCGCGATGACATGACGCCCGACGTGAACGACTTCCGCTGCAACAAGGGTGCCTTCACCTTCGCCGGCAAGACTCGCACTATGGAGGTCAAGGCCGGCTCCAAGGTCGGATTCAAGCTCGGCGTTGGCGCCACTATGCAGCACCCCGGCCCGGGCCTCGCCTACATGTCCAAGGCCCCTACCACCGCTGCGGCCTACGAAGGCGATGGAGACTGGTTCAAGATTTACGAAGAGAGTGTG…	MKFSAVALSAVAPLASAHYFFDSFIVDGVATKSFEYVRDNTRQAKYNPTKWENVRDDMTPDVNDFRCNKGAFTFAGKTRTMEVKAGSKVGFKLGVGATMQHPGPGLAYMSKAPTTAAAYEGDGDWFKIYEESVCNKNGAFTSDAWCTWDKNSIEFTIPKDTPDGEYLLRIEHIGVHGAHVGQAEFYNSCAQIKVTGGGNGTPGPMIRFPGGYKKTDPSFNFSIYNGYKDYPMPGPAVWTGGNSGSANETAPEPVPATSSAAIAATSSAANSAAAAATSAVASAATSASTATPTPVIVPVNGSSNSTAQSSNCSRRKRALRRSRVFRVEQ	AATACATACCTTCATGTGCGAGGTTCACTGTTGTCCAGGTCTGGAACCACCGTGCCAGTTCTGACGTAACTGCGATCGTGGGCCATGGCCATGGTAACAAGCCCGGAGCTGACTAGAATTCGTATCTCGTCGTTCCTCGGAAGTGCACTCCCTTGGGTCAGAGTGCTGGTGACCTTGATATGGGCGTCAGCCGAAGACAAGGTGACAATGACATGAGCAGAAAACCAAGCATTTGCGTTTGACTCTAAGGACATTTCCACAACAGGAGTGATACAGTCAGGTTTGCTGAGCTTTGATTCCTGTTTGGAGAGATTGTGTGGAATATTGTGGATGCAGAGCAGCAGAACGGGCGAAACAGCATACTGCAAATTCAGAATGTTGGGGATTTAGCAATGGCCG…
CgAA26	EVM0002385	AGCTCACTCAGGTTCTGTAAAGTACATTCAATAGCTCTCCGAGGAACTGTTTGGCTCATCAAATCACATCACGTCATATGCCGCGTAGGGCGATCCAGAGTTGGAAGATCTTATGCTATTCATAACATCACTCTCTTCTTTCTCGTAGCTGATACAAGCATCTAAGCCCTCTTAAGCATGCAAAAGTGTATATACAGAAAATGGTAGTAAATATCCAAAGAAAGCAAACGCCGCAAATGTTTGTGCCGAGCCTTGTATGTTGTCATGACTTTATCCAGTTTCCTTCCTGAGGTATCATATCCCGTAAATCCTAAACCGTTCATCAAAATGTTCGCCATCAACCAGCTTAGGCGGAACGGAAGCGAAGGGAGCGCTGGCGCAGAGCACGAGTGCGACCGT…	ATGTACACCAACGCAATCATCGCCTTCGGCCTGGCCACCCTTGCCAGTGCCCACATGAAGATGGCCACTCCCGTTCCCTATGGCGCATCCAGCCTCAACAACAGCCCCCTGGATGCTAGCGGCAGCGACTTCCCCTGCAAACAGCGATCTGGAGTCTACGACGCCGAGGGTGCTTCCAACGTTTACGCTCAGGGAGCCGGCGGCTCGCTCTCATTCATCGGCTCCGCTGTTCACGGCGGTGGCTCCTGCCAGGTTTCCGTCACTTACGACGCTAAGCCCGACAAGAACAGCGTCTGGAAGGTCATCAAGTCTATCGAGGGAGGCTGCCCCGCCAAGAACGCCGCAGGCAACCTGGGTGACAATGCCAACCAGATCAACCAAGACAAGTACGACTTTACG…	MYTNAIIAFGLATLASAHMKMATPVPYGASSLNNSPLDASGSDFPCKQRSGVYDAEGASNVYAQGAGGSLSFIGSAVHGGGSCQVSVTYDAKPDKNSVWKVIKSIEGGCPAKNAAGNLGDNANQINQDKYDFTIPDDMPAGNGTIAWTWFNKIGNREMYMNCGPVTITGSEGSQEAYNALPDMFVANIGNCQTEESTDVQFPNPGNSVDKFGQPSALKAPPAACGGGSGGGSDTPKPSNTAGNGGAPAPTAPASSKPSASKPTASAGLPGGVFITVPSNGGASATPTPSPPTAPVAAPSAAPSAAPAAPSSGSGSGSGSGSGNGTETPSTGAGIQTVGSACTNEGEWNCVSGSSFQRCASGTWSAVQQLAGGTSCSAGMSSELSMVVTRNGRTRALRQR…	TGGTGGCTAAATACGCTACGCCACCCGAGGTGCGGGTACGTACTCCGACAGGCATGCCTTCTTCTTCTTCTTCGCCGTCTTCTTCGTGCCCCAGGCAGCCAATGGGATCTCATTGCTCACCGAAAAAAGGAAGGATACGTACCGCATCGTCTTGTGGGTCCCGGAGGTCAAGACCCACAGTATGCACCCATGCTCCCTGCTTCTTGAACCAACCTAGTACCTTCCTCCATGACCCCTGTCACGGACATCCCCCCCCCCCCCTTCACTCACCCCCTACGCATCACGCTAGTCCAGTAGTGCCTCTCTCCTCGGTGTCACTTGTCTCTCTTTCCACATCGTCCCAGCCATTCAAGCCTCTCAGTCAACGACACCTTGGAAAACTCCTCGCCAATCCCTCCC…
CgAA27	EVM0002467	ATTTGCACCTATCCTCTAGGCAGGCAACACCAACGTAAGCAACAAATTAAATCTTAGCCTTAAGAGTGTGTATACAATCTTGTGCTTGGCGGCTAGCGGTTGGCGCTTAGAATAACACGCCAATGACAAACGCCCCTTCATTCATTTACCTCCTCACCCTGCTCACCCTGTTCACCACAAGTGTCACCCGAGCAGGCAACAAAGCAGCCAGAACAAGGTAAGGAGTTGGCTGAGGTGACCGCCTCTGGATAACGGAGTATGGTGCCACATGGCCAAAGACTCAACCGAGCTGCCATTTCTCCGCCCACCAATCACCGTAACCCAATATCTCCGGTCCCATGATGAGATCTCGGCAGCGCCTCTCGGTGCCTAGCGACCGAGATTTCCTATTCCAGACAC…	ATGGGCAACCTTAACCTTTCCTCTCTTCTTTTGGCACTTGCAGCCACCGTTGCGGCTCACGGCCATGTGGACTGGCTTGTGGTCGATGGTGCTGTTGCCTACCGCGGTTGGGATTCTCCCGCCTTCACCTACTCTGCTCCCACATACCCCGTTGTTGGCTGGAAGATCGACGCTCCTGACAATGGGTTTGTCGAGCCCGCCAATTTCGGAACTGGCGACATCATTTGCCACAAGAACGGCAGCCCGGCAGGCGGCCATGCCACCGTCCCTGCCGGAGCCAAGATCCAGCTGATCTGGAACACATGGCCCGACTCGCACAAGGGTCCCGTGATTGACTACCTCGCCAAGTGCAACGGAGACTGCGAGACTGTCGACAAAACCTCTCTGAACTTCTTCAAG…	MGNLNLSSLLLALAATVAAHGHVDWLVVDGAVAYRGWDSPAFTYSAPTYPVVGWKIDAPDNGFVEPANFGTGDIICHKNGSPAGGHATVPAGAKIQLIWNTWPDSHKGPVIDYLAKCNGDCETVDKTSLNFFKIGAGGVVDMSLANGKWADDVLIGNGFTWTVQIPTNLAPGNYVLRHEIIALHSGGNPNGAQAYPQCFNLQVTGGGSLAPAGVKGTSLYKANDPGVLFNIYTSPLVYPMPGPTLVAGLPSTVAQSTVRPIATSTATPPGGNPGNGGGGGATTTLRTTTGPAPVTTTRAATTTTSAPGGGGGGGATVPKYGQCGGQGWSGPTTCASGSTCQALNDFYSQCV	CTTTGCTCACCGGCTAAGAAATGCCGTGAGGCTATGCCGGTATATTACATACTCCCCCTATTCTGCAGTCAGATAGAGTTTTGTAGTATAATCTTACCTTATTGTTGCGGCCCAACCAGTTGTGTGCTGGCCGGCGTAACTATATATGCAGAGCAGGGAATAGTGATGCACGCACTTTGCACTCAGATCAGAAGGATGCTTCAGTGGTATTAAATACAGCTTTCTGAAGTTAAAGAAGCAAATGGATTTGGCTGTTTGTTCATTACTGCGCCAATTCCTGCCTGGTTTTGTTCCATGGCGATCCGCCGAAAGCATAGACGCCGGCCGATGGCCGTGAACTCCCACTCCTAGTGGACTCTAGTCCACGGGGTGACGCTGTATTCATAAATAGGAGAACAA…
CgAA28	EVM0002775	ATTAAGCATTCAAGTTGCCAGTTATGGCATATGCGCTTGAACCCTACTGACATGGCAAGGAGTCATCGATGGATAGACGTTTATATAAGAGTATAAGCAGGCTTAATGCTATTCAAGAGACTATATACAAGAATGCAGAGTTCGAAACTAGGCTCAGCCAGAAGCTCTTGTTTCTAAAACCATGCACCAGTCAGGACGCCATAAGTCGAAATTGCACATCTGGTGTCAGGTGAAATATATCAACAACGCTCATCGTGACGCCTGAGACCATCATCAATGGAACAAGGCTAAGCAATGGCTGCACAGTCATGACTGCTTTTAGTAGTGAGCAGAGCGGCGTTCCTTGAGGGAGCGGCGGCTCTGGCAGCCGGTGTCGGGATCAGAGGGGGCAGGCGCAGG…	ATGCGCTTCTCTTTCACCGCCGCCGCTCTGGCTGCCCTCGTTGGCTACTCCTCCGCCCATACCATGGTTGTCGACATCCACGTTAACGGCAAGAATGCTGGTGATGGTCGCTCTTTGAATGGCCAGGGCTCTAAGCAGTACATCCGCAGCCCCCCCAGCAACGACCCTGTCAAGGACCTCAAGAGCGCCAGCATCGTCTGCAACGTCAACGGTGGCAAGGCTGCGAAGGACTTTGCCCCTCTTGCCGCTGGTGACAAGGTCGCCTTTGAGTGGTTCCACAACACCCCCGGTGACGATATCCTCGACGCTTCCCACAAGGGTCCCGTCATCACATACATCGCTCCCTTCACCGAGGACGCCGGCACTGGCCCCATCTGGACCAAGATCGGTGAAGAGGGC…	MRFSFTAAALAALVGYSSAHTMVVDIHVNGKNAGDGRSLNGQGSKQYIRSPPSNDPVKDLKSASIVCNVNGGKAAKDFAPLAAGDKVAFEWFHNTPGDDILDASHKGPVITYIAPFTEDAGTGPIWTKIGEEGFSSGKWATDKLIANKGVSGDVTVPASLKAGKYLLRQEIIALHEADTTFDVNPARGAQFYPSCVQVEVSGTGSDAPPQKFDFNTGYTYADTGIKFNVYGTDGSTYKIPGPEVWTGGAGSGSDSAPAPAPAPSDPDTGCQSRRSLKERRSAHY	ACCAAGGCCGAGATGCTATTTACTCTCGCTCACAGTCTAAGCGAGGTCTAGACTGACTTATTGCCTGTCTGTCCCAGATCATAGGTATATATGTACGGATACTATGTACAAAGTACTACCCAGCAGTAATGGTTTGAATGGTCTCTGGTTAGCCCAGGAGCATGGGTTTCTACGATTACAGTCCAGCGCGAGTTGCGGGGTTTTGGGGGCCGCCAGAGGTGCAATGACAATGAGTAGTCTGTACCCTACGAAGTAAATAGGAAGACCAACGTCAGTCGCCCCACATATTGGGAACCGTTGATAGTCTTGGCACGTTTTTGGTAAAGATCGTAATCTAGGTGCAACTACACTAACAGATTGAACATCATGCAACATACTATGCTTAATTGCTTGCCAACA…
CgAA29	EVM0002895	CCGAGACACTTGACAAAGGAGTATTATTATTATTATTCTATCAACCAACTACACACGCCTCCCGCTGCATGTTCGTCGTCCAACTCCACCCTTTTCTCCCTTACGCGACCTTGCAGAGACGGCCGTCGCTCCGCACCTCCCAGTCGTCACTGCCCACGCCCGTGAGCGCGTAGAGGGTGCTGGTGGGGTCGTACTTCTGTTTAATCGACTTGAGCTTTGCGTAGTTGCCGCCGTAGAAGACGTCCTCGTAGTCGGCCTCGTTACGGTCCGCCTCGTTGAGGTACGCCCCGCCGCCAGGAGTCAGCGCCTTGAGCTTGGGGAGCAGAACGTCCGTGACCTCGTTCTGGCCGATCACGAGCGTCGAGAACTTTTCGCGGCTGTAGGAACTGTGTTTTTCAC…	ATGGTGTCGTTCCTCAACCTCCTCGCGCTCGCCCCTGCGGCTGTCTCAGCCGCTTCCATCGGCGGCCCTTTGGCCCACCTGGCTCGCCAAAGTGACGCAGACTGCCGCTGCTACCCCGGAGATGCATGCTGGCCGACGGCGGCGGACTGGGATGCCTTCAACCAGACCGTTGGCGGACGTCTCATCGCGACGGTCCCCATCGGCGCCCCCTGCCACGACAGCTCGTTCGGTTCCTACAACGAGGCCGAGTGCACGGCTCTCCAGAACGCCTGGGGCAGTCCGGAGACGCACATCAAGACGTCGTCCTCGGTGATGGCGGCCTTCTTCGCCAACCAGAGCTGCGACCCCTTCCTCGACCGATCCGACCGTTGCATCATCGGCACCTACGTCCAGTACGCT…	MVSFLNLLALAPAAVSAASIGGPLAHLARQSDADCRCYPGDACWPTAADWDAFNQTVGGRLIATVPIGAPCHDSSFGSYNEAECTALQNAWGSPETHIKTSSSVMAAFFANQSCDPFLDRSDRCIIGTYVQYAVNATGADDYVNTIKFAQDNNIRFVIRNTGHDYLGKSTGAGALALWTHHIKDIEVLDYKSASYTGKALKVGAGVQVGEAQSVAHANGLVVVGGNSPTVGIAGGYTQGGGHGPLVSKYGLSADQVLEWEVITTAGQRIVATPTNNTDLYWAMSGGGGGVYAAALSVTLKVYPDTITSSANLTFTNSGISDDVFYGAIKSYLKVLPDIVDAGAVSIWLLGGGAFLMQPTTLPNKTKDELQTLLQPFLNALDEACIEYNYNIEQYDTFLD…	GTCGCCTTCAACTGGTACAGCGTCCTCATCTTCGACCTGGCCAACCAGCGCGGCCCCGAGTCTGTGGCCGAAGACTACGCGAACAAGCCCTGGCGCCCGATCCCCGCGGGCAAAGTCACACCCGAGCAGACACGCAAGGCCATGCTGGTGGCCATCCCCGCGGTACTCGCGATGAACTACGCCCTGAACGTCTGGAAGGAGGGCGTCTTCATCCTCATCCTCACGTGGCTGTATAACGACCTCCGGGGGGGCGACGAGCTCCTGCGGGACCCAATCATCTCCGTGGCTTACGGCCTTTTCAATACGGCCTCGCTCAAGATCGCCATCAGCGGGGACGCCGAGGCGGTCATCACAAATGAGGGCTACGCGTGGGCCTTCATCATCAGCGCCGTGATCCTG…
CgAA30	EVM0002896	ATTCGGAGGTGGACGGCCCATACCTATTTGTAGTGTAATGGTAGCTTATTTTACCTGGGTACTGAGTATCACGGCCGAAAGGATGTGGCAATGGTGTGTATGTATGTAACTGTATTTCGTACGCATGCACATCCAACTACCTAAATTAGGTAGGTAGTCTACTGATGATGGGACGACCCGTCATCGCGACGGCAGGTTCCTGCGTCGACATGCCTTGGCAAGTTGCGCGTTGCTTGCGACAGCGGCAGCATGAAAGGCAGCTGATGAGATTAATCCAGGTGATGTATGTGCTGGAGACACATCTCGAATCATCATGTCTGACTGGGTGGGTGTTCGGCACTCGGCCGACTCGTCATCTTCATCTGACCAAGGTCTGTCTGGTATGGTGGCTGGGCGAGT…	ATGATTTCTTCCACACTCCTCCTCGCGTTTTGCGCGTCGGCTATAGTAAGGGCTTCACCTCCCGCCAGAGACTGCAAGGCGTTCCCAGGCAGTCCGGGGTGGCCTTCAAGCCTTGAATGGTCACGGCTGAACGAGACGGTCGACGGGAGGCTCCTCGTGCCTCTGCCTCCCGGCGGCGTCTGCCACGAGGGGCAGCCTAACTACAACGCGGACCAGTGCCCCAGGGTCCAAGAGGCCTGGAGAACCTTCGAGTTCCACGACGAGGATCCGGTGTCCATGATGTGGGATCTGTGGACCAACTACACCTGTCTCCCTCTCAGCGACTTTCCCTGCAGCGGAGCGGGCTACCCGGCGTACGTGGCGGATGTCGGCACGTCGACGCACGTCAAGGCCGCCGTC…	MISSTLLLAFCASAIVRASPPARDCKAFPGSPGWPSSLEWSRLNETVDGRLLVPLPPGGVCHEGQPNYNADQCPRVQEAWRTFEFHDEDPVSMMWDLWTNYTCLPLSDFPCSGAGYPAYVADVGTSTHVKAAVDFARDHSVRLVVKSSGHDYLGRSVAPGALSIWTHHLNGIEYHEGGFKLSGSGKRICGDAITAGAGTRMVDLYTVASQHNRTVVGGGAKTVSVGGFITGGGHSILAPHYGLAADSVLQLEVVTPGGEILTVNEDQHPDLFWAIRGGGGSTFGVVTSVTVMTHPSKKLTMVLLMAFTLPEAPFAMELATWATSQLPYLSDSGLSGYLMATINSTPPIPLPGLPERVAGLMGKTIILDTQDAGEINQIFEPLNKTIQERWPGQVNLLTL…	TTTTCCACGTAGGTTGGTCTGGTCAGCGCGTGGCGATTCGAATACGGGTTCTTGTAGGGGTTTTTCTTTCCTTACTCTTCTTTCTTGGTTGCTTGCAGCAGGACGAATGCTGATAGGAAGATGCCCGATACAATGAGGCATGCGTAAACTCTCGGGTCGGACCATGGGTATCTGCTCCCACCCCATTGAAGCGCGAAGAAGAGAGCCACCAGGCCGATCAGTAGCATGGAGGCGCCTAGAAGGTCTAGTCTCTTCAGTTTCTCACGCAGCGAGAGCCGCCCGTGTACCGGTGTCTTTGCCTTTAGAATCTTGTATGCAATGGCAAAGGTCACAGCCCCAAACGCTAGATAGACGATCAGATAGGGTTTTTTTTCCCTCGGACGCTGGGGCACCCATCAC…
CgAA31	EVM0002934	TTTGCAAGTCATTTCCATTTGCACCAGGGTATATGATTCAGAACGATGTATTTACGCGGAGATTGATAGCTCGTGAATGATGAAGTAGACGAATACTTCACCGTCCTTGGCTCTCGCCAAACATTACATCTTTTCTTAGAGGAAAACCTACAATTTTGGCGGGACCGAGAGGCCCAGCTCCTTCGCAATGATATCCGCCGCCTTCTCGCCAACCACAAACGCTGTGTTGTTCGTGTTCGCGGCCACATTCTCCGGCACGATGCTCAGGTCCACAACCTTGAGCCCGTCGACGCCGTACACGCTGAGCGACGAGTCGACGACGCCCAGCTCCTCCCGGGGCGCCATCTTGGCCGTCCCGAGCGAGTGCCACGTTGTGTTCACGTTCTCCCGCAGAAACTG…	ATGGGTATTTACAGCAAGTTGGCAGATGACATCCAAGAGGTGGATGTGATCATCGCAGGAGGCGGCACAGCAGCATGCACACTCGCCGGACGTCTTGCAGACTCGGACCCGGGTCTTTCGATCCTCGTCATTGAGGGTGGCACGAATAACCGGGACGTGCCCAGCGTCGTCCACCCGGCCTTCTTCCTTGACCACCTCGCCCCGGACAGCAAGACCGCCATCTTCTACCAGGGCAAAAAGTCCGACAAGCTGGCAGGGCGCAGTCCCATCGTCCCAGCAGGAGGGATCCTCGGCGGCGGTTCCTCGATAAACTTTATGCTTTACGCGCGCGCTCAGAAATCAGACTATGATTCATGGCGAACCCCGGGCTGGTCGGCCGACGACCTCCGCCCGTACCTC…	MGIYSKLADDIQEVDVIIAGGGTAACTLAGRLADSDPGLSILVIEGGTNNRDVPSVVHPAFFLDHLAPDSKTAIFYQGKKSDKLAGRSPIVPAGGILGGGSSINFMLYARAQKSDYDSWRTPGWSADDLRPYLNRFETYHGNGDPSHHGDSGPVHISSGGFRVKDAEDDILAAAKQTGYPEIRDLQNLDTNNGYERWMRYVSPEGRRQDAAHTFLHPRLEDGKHPNLHVVVESKVIRVLFDDNKRAIGVEYTPNPQYQAVLSTTKHPVQTVRARKMVVLSCGACGTPSVLERSGLGDKKVLDKAGVPVVADLPGVGHDYQDHHLLLYPYKTALKPDETLDDILSRRISHEEAIERKHKMLGWNGVDIVSKIRPSEEEVKALGPEFEKAWEKDFKNDPNR…	CTTGCGTACCAAGTTTTCGTCGCACCTCATCACCCACATGACAACTAGGTACACCTTGGACGCCTATATCGATCAGCGACCTTCGACGGCGGTGTTCGGGGGCGCGTGTGGCTTTGGCCTGGAGGCTAGTCGAAAAGCTGTACGGAGAGCACCCTGAGATGATTCGGGATATTAGTCAGAACCCGTTCTTTGCAGCCCTGGGCGATTTAACCCTGGAGGCTTGGGAGGCTGGTAGGAAGGAGCTGGTCGACTCTCAAGAAACTCGCGCCGCTGGTGCCTCGCCCGCGTTTATCCAATCCATATGGGACCAGAGGCGCAACCAAGCTGTGCAGGTATCCCAACTATTATCAGCCCCAGAGTTGGAGAATCTTGACGCGGTTGGTTTGATGGACAACGGAG…
CgAA32	EVM0003252	TCAGTTGACGCCGTCTTTTTACCGTGAATGCATTATGTGTTTAGCATCTCAGTACTGAGGTCTGTTTTGGAGATCGAGTTCTTGTTGACGTGATACAAGACTATGCCCCGACCTTGAACCACTGATTAAACGCGCCCAAAGGATCCCACGTCTTCTTCAGCTGCCGCAACTTGGATAGGCTCGACCCGTAAATCGCCTCGGCCATCTCGTCTCCGTGGGCGAAGTTGACGTACGTAGGGTTCTTCGTCGCCGTCTCGGTGTAACTCCAAATATCTCGCACCTTGCGCCCGAAATCCAGCGCCTCCGCGTCCAGCGCAGCGTCCGTGTACCACGGGATCACAATCGCCTGCGCAAAGGCGTCCCTCCTCAGAGCCTCCTGCAGGGCCGCCGAGCCCTTGG…	ATGAAGCTGTCCTTGTCCCTACAGTTGCTGGTCGTGGCAGTCTCTGCCCTCACAACAAGGGTGCCCAACGTCGCCGATGAAATTAAAGCCCGCCTCTCACCATCGTCCTCAGTGGCGGTTGACCTTCGGGCAAGATGGAGTGCCTTCAATGCGCCGGTCCCGGCCATCGTGGTTAATGTGACTACAGAGAAGGACGTTGCCGCTGTGGTTAAGTACTGCACCAAGCGTAGCATCCCGTTCACCGCCCAGAACGGCGGCAACGGCTGGGGGAAGACCTTCAACCTTGGCACCAACGGCGTCCTCATCAACCTGGCTGGCTTAAACGCTGTGACCTTCAGCAAAAGCAAGACAGAGGCAACCATTGGCGGCGGTGTCATCATCGGCGATGCGATCAAAGCA…	MKLSLSLQLLVVAVSALTTRVPNVADEIKARLSPSSSVAVDLRARWSAFNAPVPAIVVNVTTEKDVAAVVKYCTKRSIPFTAQNGGNGWGKTFNLGTNGVLINLAGLNAVTFSKSKTEATIGGGVIIGDAIKAANAAGVLVPTGNCNCVGTLGAILGGGYGSLMGEVGFGVDNVLSMRVVIASGEILTVSPTSCPDLFWAFRGAGPNFGIVTSATVRALPTSTQERTAWTMNLVFSPGQLTQVAQAIQDLPLKPEQFVFLILTNTGPPSNAPAVVVTGFLRKGTEETGRAAFAPLYALSPTANSSGVAGYEAWNTANDAFCARGDRKPGFSTTINHMQPEKWPAIWDMYTKFQAKAPNSAMLIERYNLTKARAAPKGSAALQEALRRDAFAQAIVIPWY…	GAAATCCGAGATCCGAGATCCAACACAGAGCTCGAGCTGACCTGAACAGGCATCTTTCACCCCGATCCCAAGGTTCATCTGAACGGCTCGAACCAGACCGACCCTTCGTCCACCCCGACCGATGTCGACGTAGACGTCGTCGTCAAGGAGCTTCCCCGCTACAAGTTCAACGCTGGAACCGATGTCGGAAACAGCGAGGGTTCCGCATTCACCTCTCTGCTCTGGCGCAACATTTTTGGCGGTGCCGAGCAGCTCACTGTCAACGCCAGCGCCGGCACAAGAACCCGTTCCGCCTACAGCGCCACGCTCAGCGCGCCAGTCAAGAGCAACCCTGATACGAGAATTGCCCTCGAGGGATTGGCCTCGGCGACCGACAAGTCATGGGCAGCTCACGAGGAG…
CgAA33	EVM0003261	GGAATGACGCCCGAAATTGACAGCAGCAACGGTCAAGCCTTTCACGCGACCTCACACGGGCATGGCATGCAGGAACGGGAGCCCGTTGGCGCCTGTAGGTCGAATGAGGCGAGTTTGATGGATGCTAGGCAATCTATTCTGTACAATAGGCGTTCGTTAGCCCATCTATTCGTAGGCCCCGGTTCCCCCCTGCAGGGTGTGCCGCTGCCAACCAGGTGGGATGTTTAGATGAACAGGACCACGAACACTAAGAATCGGCGCATGAGCTTAGCTTCGCGACTGTTCCGTATCTCATCAAGAATCGGCCCTCGACCAATGGTCCTCCAGGGGTCGATGTCGTCAGCCAACTTTAGCTGTGGCCACTTCGTGGACACTTTGTCTCCAGTCAACCCCATTATA…	ATGCGTTTTGTTGCTTTCCTCGCTGCCGCGGCCATTGTGCCCCAGGCCATGGCTCACTACGTCTTCCCTGCCCTCATCGTCAACGGAGAGGAGACGGAGCGCTACGAGTTTGTCCGCGCGTCCACGAACTCCAACTCCCCCGTCACGGACGTCACCTCGGACGGGTTCGTCTGCAATATCGGCGCCAACGATGCCAGCGTCCTGGCTAAGACCAAGACTAAGGCCGTCAAGGCTGGCGATGAGATCGGTTTCACTGCTGAGAGCGACATCAGCCACCCTGGCCCCCTCGCCGTCTACATGTCCAAGGCCCCCTCCGGCGTCGCGTCCTACAAGGGCGATGGCGACTGGTTCAAGGTGTACGAGCTGACCACCTCGGACATCACCTCCGCCGGCCTCCAG…	MRFVAFLAAAAIVPQAMAHYVFPALIVNGEETERYEFVRASTNSNSPVTDVTSDGFVCNIGANDASVLAKTKTKAVKAGDEIGFTAESDISHPGPLAVYMSKAPSGVASYKGDGDWFKVYELTTSDITSAGLQWASDGLRNFTFTLPKEVPTGEYLVRVEHTALHAAGSKDGAQFYISCAQISVTGGASGTPTPTVKIPGVYTGEEPGILINLYYPVPTSYTPAGPATWPNKCVDHTGNLAGQTSDGDCTGDAGATTPVAPAPSNGTAPETPSNGTTPEASDEGCEAAAARRQARSMRRRTTRLAL	AACAGCATCGTCGCTGTCAATGAAGCCGAGACACTTGCGGCTAGCCGGCCGAAAGGTGGCGCACAACTATTTAACCCATGGGATCAGCCGTAAGTAGCTTGGTATTAATAAGTTCGAGCATGATGGGGTCAATATCGCTCTTTTTGGACGCCCCATCAGCACCTCCCATGCTCCTCCACCACTGGCAGAAGCTGTTCCGGGTGGCTCAGATCTGACTAGCAAGCCTGCAGGCGACAAAGGCAAGCAACCTGGACCACGTGGAATGGAATGGCACTCATCTGGATTAGCAAAACTCTTGGTGAGGCCTGTTGCTATATTTCGAGAGAGCACACTTGACATTGACACGTTGTTTTCACCCTGTTTTGCGAAGCATCAAATCGTCTTGGCAAGGAGCTATTT…
CgAA34	EVM0003287	GGTGAGGTAGATACTGCTAAGGGAGGCGGTGTGTTACGTGAATATCACGTGACCACCTCCCCCAAAGCATACCTACCGTATACTAACAAAAGGCATGCTCTCAAGGCATTGGAATGGCTTGCTTGTGGTTGACAAACAAACCCTCGGGGTCATAGACAGCCTTGAGCTGCTTAAGACGGTCAAAGTTTGCGCCATAAAGACGGGAGGACCACTCGGCCTGGGAGAGGACTCAGAGTTCGGTGTCGGCGTAGTTGACAAATCCACGGAGAGGAGCACCGCTGGCAACCAGAGCCTCCTCAAAGGGCTTAATGAGACTCTTCATGTAAGCGGGGCCATCAGCAGGATAGCTGTTGACATCAACGGAGTTGAAATCCCAGCGAATGAGCCAGAGGTTTTTGC…	ATGGACTCAAAACACTTTCTTAGACGTTTCTTCGTCGCTTCGCTTCTTTGTCTTACTTCTGCTCACATCCTCGATCAGTCAAACAGCAAAGCATCTGAGTTACAGACATGCTTGACCACTGCTGGGGTTCGAAATGCTATCAGCACTGACGACACCTGGGCCAACGACACCGCTGGTTTCCAGAAACGCATCAAAGTCGACCCTGCTGCTATATCATTCCCAGAGAACAATGATCAGATCGCGCTCTCTCTAGACTGCGCACGGAATGCATCCACTTCGGCTTCGGTTCTCGGTGCCGCGCACTCTTTCCAGGCCTACGCATGGCTGCCTTCAACTCTGTCTCTTGACGCGGCTACCAACCGCCTCACATACGGCGGAGGCTTCCACGTCGGACCCGTC…	MDSKHFLRRFFVASLLCLTSAHILDQSNSKASELQTCLTTAGVRNAISTDDTWANDTAGFQKRIKVDPAAISFPENNDQIALSLDCARNASTSASVLGAAHSFQAYAWLPSTLSLDAATNRLTYGGGFHVGPVLKYLWDKHGRHFPHVRGANVGLAGSSIGGGFGSTSRHLGIPMDNLKSVEYMLYNVTIVNAPKGSDIFWAAQGAGASFGVLLSVITNTYKPVFDTAVNFTINAGDLTSTKAVKSLIAIQRYSLSKDCTDELALRWSLSGPPYMANGFFYGDAAGFDTVIAPLLRSLNDIAGSVTVQKTELPFWNMEVAVAGAGMNQPNESALSGRSFYTQSLTTTTDRPLTVEQAKVLYESTSFSFNRTDMRKSGFIDLWGDVSRDISDTDTSFAHG…	TATATATTTACTAGATGTCTGGCTGCTCTATGGCACAGTCACCCGGCTGCTACAAAAGGAGATGTGACAGAAACTTGCGGATACTGTGATGGTAATCTCGCTGGTTGGTACCCCGGTCCCAGGGTAGTCAGGGTTGACAGCCGGAATGGAGAATTTCTTAGTGAAAGCAAGGCTGGACCTATTGTACTTCATCCTTTACAGGTAGATATTCTGTCCAGCTCGGCGTTGACGAAGAAGAAGACGTCGCCGTTGGTTGCAGTTTTGGAGACGCCGTGGCGGGGGCCGGTGCTGGGATTCGTCACCAACCCCTTGACCTCCTTTATCGGAGTAATGCTGGTTGGATCCTTGGTATAGACGCGGACCCCGTCACCGCCAAGATCAGCAAGCAGAACGTATTGA…
CgAA35	EVM0003431	TTATAGTAATAGTCTACTATCTAAGAGCTTATATAGAGAAATCTAAAATCATTAGTCTAATAGGTGTGTAGATATAGGTTACTGTTTTTAGCTGTTTTTAGTAGGGAAAGGTAGGTGGAATACAGGGGGGGGGGGCAGAAAGTAGGTAGTTTGACTTATATATTAGTTAACACCTAATAATGGACAAATTTTCCACGAGCTTCAGGTCAAATCAATTCAATACAGCAACTCACAAACGTTTCGCCAATGACAGTGTTGGATTTCCAGAGAACTTGGCTGATGGCTACAGCTCGACGCGAAGAGGGACAGGCTTTATCGAATGCTCACTCAAGTCCTCTCGAACCAGCTCCATATTATGACTTTAACGATTAACGAGCATCCCCTTATGATGGTGATGCA…	ATGCACGCCAAACTGTCAAACTGCCTTCTGGCGGCCTCTGCTATCCTGCCCACCGTCTCTGCCCAGGGTTGTCCCTTTGCCCAACGAGACGGCTCAGTGAGCAGCGAGCTTCCCAAGAGGGACACAGCCGCGACCTTTGGTCGATGTCCCACCATCAGCAACGAGGCTGGCGGCGGCACCCGCAGCCGCGACTGGTGGCCATGCCAGCTTAGACTCGACGTTCTCCGTCAATTCCAGCCCTCGACCAACCCGTACGGAGGCGACTTTGATTATGTCAAGGCCTTCAGCTCTCTCGACTACGATGCCCTCAAGGCGGACTTGCGCGCTCTCCTCACCGAATCTCAGGATTGGTGGCCCGCCGACTTTGGCCACTATGGAGGCCTGTTCATCCGTCTTTGC…	MHAKLSNCLLAASAILPTVSAQGCPFAQRDGSVSSELPKRDTAATFGRCPTISNEAGGGTRSRDWWPCQLRLDVLRQFQPSTNPYGGDFDYVKAFSSLDYDALKADLRALLTESQDWWPADFGHYGGLFIRLCWHSAGTYRAIDGRGGGGMGQQRFAPLNSWPDNQNLDKARRLLWPIKQKYGNKISWADLILLAGNTALDDMGFKTLGFAAGRPDTWQADESIYWGGETTFVPKGNDVRYNGSTDIFERADKLEKPLASTNMGLIYVNPEGPDGSSNPAASANDIRIAFHRMGMNDSETVALIAGGHAFGKTHGAVSADNIGPEPEAASIGEMGLGWHNSVGDGNGVNQMTSGLEVIWSKTPTKWSNDYLESLLHNKWTLVTSPAGHHQWEAVNGTLD…	ATATCATGTCATCTGTGCCATGGTCTTTCTGCTCCCACCCAGGGGGTGGAGAGCACTCCTCCCACTGTATGTGTGTGACAGGGGTAGTCACCGTATGCCCAAGGTAGTTAGTCTACTTTACGACCATGTAGAGACATATCTTGGGGCGGTTTCCCCCCTCGCCAGACACAGCCGGGGGTTGAGGGATATGTCGGCCGACAACTCCAAGTTTTCTCAGCTTCCTTTTCAGGGTAGTTGGGTGGTGGACGTGTTGGTGGCTGGCCCGGCGACTGTTGAGTACCTGTACCAAGGTGATTGTGCCTGCAGCTTGCATGTTGATCTGGCTACCCGCCTGGCCGCGTGCGCGTGGCGTGGGTTGTGTGAAAATGATGTGTGCCTGTTTGTTTGTTTCTTCGTTTA…
CgAA36	EVM0003471	TCTGTAGAGTACACGGTGTAACACTAGGTAGGTATGGTATAGGCAGTGTCGTTAATCAGTTGCCGTCCCGCACCCTCTTATTCTTGCCGTAACTTGCAGGTCACACACCGTTCTTCCCCGGTGCAGGGATGCCGTTGAGATTCTGCGTGTTGTTGTTCCAGCGGAAGGCGTCAGCTACCGGGTCTATGGGCGCCGTGTGTGCGCGAAACTGGCCCCAGCGGTGCGCCGTCGTCTCCTTTGTCAACTTGTGCGCTAGCTACCTATTCTTCGTTGCGTCCTCCGGCCCGTCGGAGAGGTAGGGAATACCAACCACTTGGTCTGCGTGCCCTTTTATCAGTCTTGATGTTGCAATGTTCGGGGTCTGGGGACAGATGGCATGGCGCGAGCCAGGAGGTTCTC…	ATGTTCCGGGATCTGCACGAGCACATGGAGAAGCAAAACCTGCGTGAGCATCTTTGGCTCTCCGCCTTCGTCGGCCAGGGCTCTGTGTTCGGCAATGCTATCGAGCGCAGCGTGGGCGCTACGCCCTACGGTGACCACTGGGGCATGTATTGCGGCATGGAAGTTGTGCTACAGAACGGCAAGCTTGTTCTTACCAGCATGGGCAGCGTCCCTAACCCAAATGCGGACCCGAACAGCAACCTCGACGTCGTGACCAAGATTGGCATATGGCTGATGCACAATCCTGGTGGCTACCAGCCACGAGAAATCATCTTTGAGCACGACTCGGATCTGTCCGCGGTCGTCGATATCATCCGTCCCCTGCGCCTGCAGATAGTACCTTTGCCACAGGTTTCTGAG…	MFRDLHEHMEKQNLREHLWLSAFVGQGSVFGNAIERSVGATPYGDHWGMYCGMEVVLQNGKLVLTSMGSVPNPNADPNSNLDVVTKIGIWLMHNPGGYQPREIIFEHDSDLSAVVDIIRPLRLQIVPLPQVSECCILRAKSKWTANKGQLPEEEVNAIAKKLDMGHWQLVSAVCRVYELSGEDANKQHDVAKNPITSHGFVYLRTFSAGIQELHPEHCNIKTDKRARRPSAHKLTKETTAHRWGQFRAHTAPIDPVADAFRWNNNTQNLNGIPAPGKNGV	CGGCTCATAGACTCCATTCTCGCTGCAGACTAGCGCTCGGCCAGATGTCAGGAAACTAGGACGAGGGGTTAACGTTGGGCGGATATGTGGCTTTCTATCCACGACCCGATTGCTCAACATTCTGGTATAGCAGTTCGGCACTGGACGGCAACTCAAAAGCCGCAAGGGATTTCTTAAATCACCATAACCTTGAATCCGTTGCAAGAACCTCAACCAAAGCTTTGTGATGCATATCCACCGCACCATTCCGGATCTGCTGCGACGGTATGTCATTGGATGCAAGGGCACACAAGTCGAAAACAACCCCTTGACTAGGAAGTTTTCTGGAATGGGCTAACCCCGTGGTTTGTAACCCTATGATCAATCACGGATATCGATGCGGAATTTCTCCAGGCGCTT…
CgAA37	EVM0003514	CATCTATCCGCACCAGCCGTGTTGTACTTATATCCGTATGAAAAGTTACGAGTAGCAACAAGCATTAGTGGTTTTGGCCAAGACTTATGGTTTGATGGGCTTAGATGCCTTGCTTGATAATTTCCGCTGCCTGTAATTCGCAACATGTTGTTAGCACAAAGCCGTAGTAGGGCTTACGTGGCAGGGGGATAACAAAGAGCCCAGGGAAAGACGTATGGGTGTATGAAATATCCGGGCACCGACTCACCTTCTCGGCCAGGGCGTAGGTAGGCTGGCACGTGTTGGCAGAGGGAACCATGGGCATGACACTGGCGTCGACTACCCTCAGGTTCTTGACTCCGTACACACGCAAGGTTTGGTCGACGATGCCTCCCAACTTCAGCGGCAGCATAGATGCTG…	ATGCTGTGGCCCTGTATCCAGTCTGTGCCACAGCCCAACCTGAACGGAAGGATCGGCAACGTCTGGGTTTCTAACCAAGTTGGAGGCGGCTCGTCCAGGACTACGATCGCTGGGCTGCCCTGTTCGGAGACGAAAGCTCAGCAGGGTACCGCTGACTGGAGCTGGGACGGCATCTTGCCGTTCTTCAAGAAGGGCCTCCACTTTACTGAGCCGCCTCCTGAGCTGACCGACAACTTCGATGGCGTCAAGTATGATGCCTCCTACTGGGGAGACTCTTCTGAGATCTATGCCGGTTGGCCTCGGTTCTATTACCCAGGTGTGACTCCACTCTTTGAGGCGTTCAAGGAGATTGACGGCGTTGAGTTCCCGTCCGACAGTGGTGCTGGGAAGGCAGACTGT…	MLWPCIQSVPQPNLNGRIGNVWVSNQVGGGSSRTTIAGLPCSETKAQQGTADWSWDGILPFFKKGLHFTEPPPELTDNFDGVKYDASYWGDSSEIYAGWPRFYYPGVTPLFEAFKEIDGVEFPSDSGAGKADCHALGHYLNVNASRPNYHLLINTQVRRLLVDDELSATGVEFPLEDNTLFTVNAEKEVILSAGTVHTPHLLQLSGIGPKKILEAGGIDVPVSLCPYSIALTNLAGWLPFTVVSDKADELATKLEQQDFASLLPADAAATVVAGFEAQMKMLAAQMRSKDTAFTRFQLIADHGAQGPVAMQSFSRGTININTTDPLNTEPVIDYRSLTNPLEADFFVESIRFLRRYNFETSLASEFAPVEYVPGPDVVSDEDLKAYIARAMSPTDYHPV…	ATTGTTCGCATATTCGGTTAATGATTGCCCACCCAATGACGCAGGATACCGAAAAATGGCAAGTTAAGATCCCGTTGCGTCTTTCTCATCCTCTGATAATTTGAAGAATGGGTTAAGTAATGTGGACTAAGACACGTCAGATGACGAACGGACTGCTGTTACAATAAGAGAGAAGAAAAATGTCTGGCTACGTGTATTATTCGGTCAGGAAGGAACCTGACTACTGATGAGTTTGCTATATTTGAAGCTACTGGGTATTGAATTCAGTGCTCTCGGAGTTTGGATACAAATTCTTGGACATGTACTGGTTTCTAAATACCCGATTCGGCTCGACTCTGAGCTTGAAACCGCTATTCCTACTTATCTTGCGTACTTTAGAGCCCTCTCACTACAATCGCA…
CgAA38	EVM0003570	GGTATACATGAGGCTCGATGTAGGTGCACGAAGGCTCTATATGTTTTCTGCTTGTAGATTGACGCTTGCCCAGCCATCGCCAGGCGGCCAGTCCGCTCCATGTCTCCTATATACTGTAATACGTATCTATCTACAAGGATGCCTATGAATGCTTAAAGATTGCAATATGGCCACGTCATCCACTACGGTCGCAGTTAATCCTCAGACGGTTCATCCGACCTTTTCACATTATCAGATTGGAGGAATATGCGCCATATCTCTGTTGAAATTTATCAACAGAGAAAAGTGATAGGCTGCAAGACTTCTCGTCGTCGCTGGATGTGGACTCGAGAGCCCACTGCACATCCACCCATGTGAGCAAATGCGACAGACCAACAGCATTGTTCTTATTTGAGACAT…	ATGCGCTCGATACTCTCTGGAGCAGCGGCTCTTCTTGGGCTCGCTGGAACAGCAGCTGCGCAGTTGCGTGCCTCGGCTTACACCGATCCGCAGACCGGCATCGACTTCCAGCGTTTCAAGCCCAGAATTTATCCCTTCAGCTTCGGTATCGCCGTCCCCGAGACTATCGGTACCGACTTCATCGGCCAAATGGTCGTTCCCACCTCGGAGACGGGCAACTGGGGTAGTGTGTCGTTGAACGGTTGCATGTTGAACAGTCTGCTATTCGTGGCCTGGGCCGATGGCAAGGACATCAGGACGAGCTTCCGTGTCGCTAGTGCCTACGCCAACCCTAGCGTCTACGACGAAACCAAAGTCAGCGCGGTTCCCATCGCCAACGGTACCTTTAGCCCCATCTTG…	MRSILSGAAALLGLAGTAAAQLRASAYTDPQTGIDFQRFKPRIYPFSFGIAVPETIGTDFIGQMVVPTSETGNWGSVSLNGCMLNSLLFVAWADGKDIRTSFRVASAYANPSVYDETKVSAVPIANGTFSPILGWAISNASPSPASDPGATLNYHSAGFGEFGLDIAEPKSAKFQTWSKYAKAVGASPVPGNGTATPGAGNSTIPAPTTSNTTYDVIVVGGGPAGIIAAERLAEKGVSVLFIERGVANAVHLGSKLALPWNNTLTPYDVPGVADVMTTLPGVSFCSDTASTAGCVLGGSSSINGLNFIHPPDRDFERWPAGWNWKDISAAASRLYERNPGTTSPSSDKKYYDDLTFSILSRLLQAKGWTQVDSIASPNEKDAVFSRPSFSIKNRLRAGP…	CCCAGATCGGCATCCAATTCCAGTAATCATACTTTACTCTAGAGTGAATTAGACGGCCGTAAATGCATTTCATTACGGCTTTGTATGGCTGAAACTATCTTCATAGTTGGGGAAAGTCCATGGCGTGGCAAGGGTTATTATGCTGCGAACTTATACAGCCGTCCCCTGACCAGGAAATCCCGCTCATCCAGTCGAGCTGTAGACAGCTTTCTTCTACCTTCTTAAGCCATAGAAAGAAAGGCCCCCACCCCATACGGAGAAATCTTAGCAAGTTGCCACGTCTCGATAACAAGACTTGTGCGGGAAGCAATGCGCATCAATAGTCTTGGGGTGAGGTTTAGGAATGTGACCCTCGCTCCCCAAATTGCCAACGATGCAACCAAACAGACGCAACGCATG…
CgAA39	EVM0003756	AAAACAACAAGAGTCGTTGATACGATGCGTACGTCTTTTCTGTCCCTCCCCCTCCGACTGACTGCCTCTCATCGACCAGTAATACTAAACGCTATACTGAGTCGCCGAGTACCTAACCAAATGTCCAGCAAATCCCTCATCACTCAATGCAACCAGAGCCAGGCCCAGACAGACACAGGCGCATGCATGACCGATTAGCGGTCGCGGAGCCACTGATACTCCCTGAGCTGACTTGCCGATGTCGCAGCTGTACCTCTCGACTCGGCACACTCATAAACACCGCGCATTGCTGGCTCATCGCTCGAGACCACGAAATTGATACAACTTGGTTCTTAGTAACGTCCTGCAGAACTGTTTCCCGGCATCAGGAGCTTGGCAACTGGCTCAAGACGCTGCGGC…	ATGAAGGGGTTCAGAAACCTCGCTCTTGCGGGAGCAGCCGCCACGGCGGTTCTCGCACAGGAATGTGCCAACGTCCTCACACCCAGCTATAACGCCCCTCAGGTCGCCCCGGGCTGGCAAGCACAGCTCGTGGCAACGGGCTACAAGAAGCCGCGCACGATTCACGTCGATAGCAAGGGCGCGCTGCTCGTGCTCGACGCCGCCGTCGGCGTCTTCCGCGTGACGTTCGAGGACAATGGCGGAACTTGTCTCATGGTCATGGAGAGCAAAATCCTGGTCAACAACACCCGTCTGACCCATGGCATGGCACTCTCTGAGGACGGCAAGACTCTGTACGCCTCCTCGGTGGACCAGGTCCTCGCCTGGGCCTACGACGCAGAGACGGGCACCGTCAACGCC…	MKGFRNLALAGAAATAVLAQECANVLTPSYNAPQVAPGWQAQLVATGYKKPRTIHVDSKGALLVLDAAVGVFRVTFEDNGGTCLMVMESKILVNNTRLTHGMALSEDGKTLYASSVDQVLAWAYDAETGTVNAEPAVVIDNMANNDQTTRTLVMSKASRDWLVVSRGVDENFDIDALDASTGHAQVKAFDLSKSRNDPFDFNTDGKLLGWGIRNAVAVAEDPVTGNVWVMDNSIDDMTRNGVDIHDNNPGDELNLLGAVADETEPGNFGYPRCFAVWDTSIPLNHSLKVGDQFSMEQNSTMNDTRCHIEYVAPRLTFQSHTSPVFLKFSNDGSQAFMSFRGSFNRPDPVGYALTAVEFSNGEPVARSDSTDALKSIMFNKDLSACPGQCFRPVGLAWDA…	GGCCGCGAAGGATAGGTCGGACGGAGAGGGGGTTTGGTAAAGGACCCCCCTCCCGCCGAGACCTTGGCTTCCGATAACGAGTTCGCCCCCTTCTATGAATAGTCTACTAGGACGATGCCAACGGAATTCTGTTCTTCTTGGCAGAAACCATACGTATCGCCCCGTGCAGTGATGGCGTGAAGCCCCGGCCGAAGATTTCCGTTGGCCTGGCGCGGCCGGTTATGTCAATAAAGGCAAAGAGGCGAAGAAAAACAACAAGAGTCGTTGATACGATGCGTACGTCTTTTCTGTCCCTCCCCCTCCGACTGACTGCCTCTCATCGACCAGTAATACTAAACGCTATACTGAGTCGCCGAGTACCTAACCAAATGTCCAGCAAATCCCTCATCACTCAATGCA…
CgAA40	EVM0003880	GTGCACAAAGGCCGGACGGCCGAAGAGTGGCGATGTTGGCTACGATGGTCCTCGAAGAATCACGTCTTTGAGGTGCTAGGTATTTTACTAGGTATCGCGATTTGCCCCGTACCTGAGGAGTACCGGTATGCCGGTGACCGGGATGAACAAAAAGATGTCGTCTCGCCTTCCACAGTGCAGTGGACGACGGAAGGTGGGGGGGGTGCGTGACGTCGTGCACTTCGTGAGAAGCCCCACCCCCGGTCGGGTCCCATTCTCATGCAGTCGCGTATATATAGTTTAGGAAGGAAGAAGATGGTAAGAGACTGGGGGATGGCATGGGAAGGAGCAAAAACAGCGTGTCACCCCCTTCTTACTGCAGAAGAAACGGCTGAGGGAAGACCGATTGCGGGGGTGGCT…	ATGGCCGAAGAGAAGTGCCCCTTCATCCGGACCATGAACACCGGCGGTGGCGGCACCAAGAATCGCGACTGGTGGCCCAACTCGCTCAGGCTCAACATCCTCCGCCAGCACACTCCCGTCACCAACCCGCTGGGCGGGGACTTCGACTATGTCTCCGCTTTCAAGGGTCTTGACTACGACGCCATCAAGAAGGACCTCACAGCCTTGATGACTGACTCCCAGGAATGGTGGCCCGCTGACTTTGGCCACTACGGTGGTTTCTTCATCCGCATGGCGTGGCACAGCGCTGGCACTTACCGTGTCCACGACGGACGCGGCGGTGGTGGCGAGGGCCAGCAACGATTTGCTCCTCTTAACAGCTGGCCGGACAATGTCAGTCTCGATAAGGCCCGCCGCCTT…	MAEEKCPFIRTMNTGGGGTKNRDWWPNSLRLNILRQHTPVTNPLGGDFDYVSAFKGLDYDAIKKDLTALMTDSQEWWPADFGHYGGFFIRMAWHSAGTYRVHDGRGGGGEGQQRFAPLNSWPDNVSLDKARRLLWPIKQKYGNKISWADLMILTGNVALESMGFKTAGFSGGRPDTWEADESVYWGGETTWLGNDVRYSHGHRGKADSGVVDGSQSTKSDIHSRDLESPLGAAHMGLIYVNPEGPDGNPDPVAAARDIRITFGRMAMNDEETVALIAGGHSFGKTHGAAPDSNVGPEPEAAGLEAQGLGWHNKHGSGKGPDTITSGLEVTWTATPTKWSNKYFEYLFKFDWELTKSPAGANQWVAKNAEPIIPDAYDPNKKHLPTMLTTDLSLRFDPEY…	GCTCCGTACGCCAAGCTTCCGTCTTCTTGTTGAGTGTGCACAAAGGCCGGACGGCCGAAGAGTGGCGATGTTGGCTACGATGGTCCTCGAAGAATCACGTCTTTGAGGTGCTAGGTATTTTACTAGGTATCGCGATTTGCCCCGTACCTGAGGAGTACCGGTATGCCGGTGACCGGGATGAACAAAAAGATGTCGTCTCGCCTTCCACAGTGCAGTGGACGACGGAAGGTGGGGGGGGTGCGTGACGTCGTGCACTTCGTGAGAAGCCCCACCCCCGGTCGGGTCCCATTCTCATGCAGTCGCGTATATATAGTTTAGGAAGGAAGAAGATGGTAAGAGACTGGGGGATGGCATGGGAAGGAGCAAAAACAGCGTGTCACCCCCTTCTTACTGCAGAAG…
CgAA41	EVM0004090	GGGGAGGGGGTTTCACATGTCCATTTACGCAATAGGCACGACGTAATGTGACGTGACGAGACTACCCTCTTGCTCCCGCCTCGGCTTGCGTTACTCTAGATCAGCACTTGGCGAGGGGCCCTCCTGGGATGGTGTACGTCGTCGGCTGCGAGGGTGTGTCAGTTTGGTTCGTCGACGAGATGCTCCTTTTCGGGGAGAGACTCAGGCTTACCACAGGGTAATAGATGTTGATCATGATGCCCGGCTCAGTGCCCGTGTACGCGCCGCTGGTGGGGAGGGGGTGTTAGCAAGCCAGCAACAGGATCAAGACTGGGGGTGGACGTACGGAAACTTGACAGCCGGGGAGAACTGGCCACTCCCGGATCCAGTCACCTTGATCTGTGCGCATGAGATGTAGAA…	ATGAAGTCTTTCGCCCCAGTCCTGGCCGGCCTCGCCGCCTTTTGCGACCTCGCCTCGGCTCACTACCGCTTCACGAGCCTCGTAGTGGGGGGCCAGAACACGGGCGAGTACGTGAACGTCCGGAGGAACACGAACTACAACAGCCCCGTCGTCGACGTCACGAGCAAAGACATTGTCTGCAACGCCGGCGGCCTCTCGTCGGGCTCGGCGACGGGGGTCGCCACCGTCTTGGCCGGATCGACCGTCGGCTTTGCCATGGACCAGGCCATCTACCACGACGGTCCCGTCACCGTCTGGCTCTCCCCCGCCGGGTCTGGCGGCGTCAAGAACTACGATGGAAGCGGTTCTTGGTTCAAAATCTACGAGGTCGGGGCGCAGACCGGCAACGGCCAGATCAAG…	MKSFAPVLAGLAAFCDLASAHYRFTSLVVGGQNTGEYVNVRRNTNYNSPVVDVTSKDIVCNAGGLSSGSATGVATVLAGSTVGFAMDQAIYHDGPVTVWLSPAGSGGVKNYDGSGSWFKIYEVGAQTGNGQIKFPASNQAAFNFQIPSCTPPGEYLLRIEQIGLHQASTKGGAQFYISCAQIKVTGSGSGQFSPAVKFPGAYTGTEPGIMINIYYPVPTTYTIPGGPLAKC	AAGGGGGCGCCTTGCGCGTCGAACCAGCAAGGGTTCAATGCTGACTTGTTTTTGAAAAAAAGTGGCAAATGGGCCAAGTTCAAGGACTTCGGCCCGACTTTCTCCAACGGCCAGGCATCGTGGCCCCTAAGATGTAAGGACAAGAGAGCGTCCGCACTTTGACGTGATGTCTCAAGGCTGACCAACGCACCTCTAGTGACCTACCAGCACACGATCCCGACGTGTCTCCCCAACGGCGAGTACCTGCTGCGTGTACACAACATCGGCATCCACAACCCGTGGCCTGCTGGTGTTCCTCAGTTCTACATCTCGTGCGCGCAGATCAACGTGACGGGCAGCTCTGCTCCGGCCAGCTCGTTCGCGCCGACTCTCAGCATCCCTGGAGCTTTCAAGAACACC…
CgAA42	EVM0004098	TACGGTTCGGCCCTGGAGCATGGCTTATGAGAGGACGTATATAGTTTTCAATCGGAGCTGGCCGGTAAGTTGAGACCCACCCTCTCAATGCGCTCGCGGTTGGGGTGTCGCTGACGTGGGCGTCGCAGATGTCAGGAACTGCCGGCCAAGCGGCGGTGCAGCGACACGATACAGAATTGCCCGGTGATGACACGAAGTCCAAATAAGCCAAAGTTGCAGACAGCACGAGGGTCGATCCAGTCACTTTGGCGGAGTCCCATCGGTCGTTGTCCGTGAGAACATAAGAGAGCTAATCTGAGGGCAATTCTGCGAGTCGAGGAGGGGATGTCTGGTAGTGACAAGCCCAGCCAAGCCAAGTGGCTTGGTTCCGGGTGGAAGGGGTATCGAGCCGTGATGAGG…	ATGGACCCAACCATGGCCGCCTTGCTTGAGAAGAGCGGCGCCGATGGCGTCCCCTTCCGCGCCCGCCCCGGCCACACCCATCACACGTGGGCCGGCACCTTCCACTCCCGCCCGGAGCTCTACATCCAGCCCGAGTCGCTCGAAGAGGTCGAGAAGGCCGTCAACCTCGCCCGCCAGCACCGCCGCCGCCTCGTCACCGTCGGCTGCGGCCACTCGCCCTCCCACATCACCTGTACCTCGAGCTGGCAGCTCAACCTCGACCGCTACAACCGCCTCCTCTCCGTCGACCCCGCCAGCGGCCTGGCCGTCATGCAGAGCGGCATCCGCCTCTACGACCTGTGCGACGCGCTCGACCGCCGCGGCCTGGCCATGCCCAACCTCGGCAGCATCAACCAGCAG…	MDPTMAALLEKSGADGVPFRARPGHTHHTWAGTFHSRPELYIQPESLEEVEKAVNLARQHRRRLVTVGCGHSPSHITCTSSWQLNLDRYNRLLSVDPASGLAVMQSGIRLYDLCDALDRRGLAMPNLGSINQQSIAGAISTGTHGSSLRHGLMSEDVVALKITLASGRTESCSRDENLPLFRAALLSLGALGVITEVTFRAVPAFALRWTQTIDADRRMLDAWAGDLWTQSEFVRVWWFPYTRRAVVWKADKTDEPHAAPPRRNYDGPLGYYLYHNLLYLAQHVPRVLPWVEWLVFGMQYGFRDGSAVSAVQPSREALLMNCLYSQYVNEWAIPLHRGPEAIARLSSWLNRLAPGDAGYAPHGIPFSADGLYVHAPVEVRVSDTSRASSPSAAGARPYL…	CTGTGGCGCGACGGATGATCGGGACGGAGGTGTGGCGGTGGGTGTGAGGTGTGGCGGTGCAGGTCGCTCGTCAGAGTGGGGAATGGACACTGTACGGAGTAGGCAGTACCTACCTAGCTAGCGACCGTGTGTGCCCAAAGCTCCCGTGTCTGTCTGCGTCGCGTCTGGTCGCGCTTTCTTCCTTCCTTCATCACCTCACTGGGATTTTCTGCCAACAGACAAAACCTCGAGTTTCCGCGACAACAACGGTCGTTTCTGATCAGGCGAATTGTGCCTCGTCGGGTTCATCACATGGTATCCATGCGGAAGGGAGACTGTGACTTTGTATTCCCAAGCGCACCACCATGAGTCGTGGCTAGAGGTGAGCCGGCCGGAATCGCTGGATGGGGACCATGTTGC…
CgAA43	EVM0004123	CATGCAAGGGAATCCTCACAGACGAACAAAGCTCGACGATGGACATGGTTGCGCAAAAAACAAGAAACTCGACATCAGGTTGGCAGAGGGACTAACTAACCCTCGGTTCATACAGACACAGTCCGATGGGTTAGTCAGTGCGCGCGTAGCGGCTCGCCTGCAGTGGTGCCTCGCGTCCGTCCTAAGAATCACAGGAGTAGCTTTCGTCTGATACCAGCACCCGCCAAGTTTCTCCGCAGAGGAGGGGAGGAGGAGGGCGCGAGACAACATCCGCACAGGTATTGAGAAGCACAGCAGCCTGCCTGGCTGCATAGCTGCGGTCCCTCGTGGCATGAGTGGCACCGGAACAGCGAACGCAGTACAGCACGGGGCAGAGACACAGACTCTCGTGGTGGGCTG…	ATGCATATCACATCCCTCCTCGCCGCCTCCCTGGCCATGGCCTCCGTCCCGGGCGCCATGGCCTACCCCGGCATGGGCGAGCAGATGGCCGATATCAAAGCCCGTACGAGCAACTCGGGCGAGTCCACCGAGCTCCTCGGCGACCTCGTCACTCTCAAGGACCGCGACCTCACCAACGTCGGCAAGGACGTCAAGCGGCTCCTCCAGGGCAAGGGCAACCCGCAGTCGGACGACCGGTACAGCAGCGTGCCCAACCTGACGTCGGACAAGTGCAAGAAGGACACGTGCTGCGTCTGGCGGTACGTCGCCGACGACATGTACAAGTTCATGGCGGGCTCGTCGGGCCGCTGCACGAGCCTGGCGCGCGGCGCCGTCCGTCTCGGCTTCCACGACGCCGGG…	MHITSLLAASLAMASVPGAMAYPGMGEQMADIKARTSNSGESTELLGDLVTLKDRDLTNVGKDVKRLLQGKGNPQSDDRYSSVPNLTSDKCKKDTCCVWRYVADDMYKFMAGSSGRCTSLARGAVRLGFHDAGTWSKATAGQGGGADGSILLAAGEIDRFENRGLQEVAAKFNELYGKYKGMGWDIGMGDFIQMGANVATVVCPLGPRIKTYVGRKDSSTPAPTGLLPSPFQPADQLIQLFRDKTISPHGLVALLGAHTTSQQQFVNTSRAGDPQDSTPGVWDVLYYKETLSPNSPPRVFKFPSDIFLSQHPETSKEFRDFAGIGGQQHWNEDYAREYIRLSLLGVNNINQLVECTKVLPPAVRGFRIIDQFKLDKWLNSVGNKGAAKKVADDIAKGDP…	ATCCTCACAGACGAACAAAGCTCGACGATGGACATGGTTGCGCAAAAAACAAGAAACTCGACATCAGGTTGGCAGAGGGACTAACTAACCCTCGGTTCATACAGACACAGTCCGATGGGTTAGTCAGTGCGCGCGTAGCGGCTCGCCTGCAGTGGTGCCTCGCGTCCGTCCTAAGAATCACAGGAGTAGCTTTCGTCTGATACCAGCACCCGCCAAGTTTCTCCGCAGAGGAGGGGAGGAGGAGGGCGCGAGACAACATCCGCACAGGTATTGAGAAGCACAGCAGCCTGCCTGGCTGCATAGCTGCGGTCCCTCGTGGCATGAGTGGCACCGGAACAGCGAACGCAGTACAGCACGGGGCAGAGACACAGACTCTCGTGGTGGGCTGCCCTTTTTTTT…
CgAA44	EVM0004131	TGTCCTGCATGATGTCTAGCAAACTTGGTTCAATTCGCATAAGAGTCTATGGAACCTGGCCCTTCCGTGTTTCCCTCGAGCCGATATCGACAACGTCACCTCAGGCGCATTGGTAGTAGTACGGTGCTGAAACACCCTGGCAAGTTGAGCCAGACTACGGAAACGAGTGTTAGTTGGATGTTCTTGACCGTCTAGCTCGGGAGAAGTGAGTGAGGAACTTACCACACAGGTGGTGCAACCGGTGTAACCATCACCGCCGCACTGGCCGTACTTCTGCACGGAGCACGACGGCGGGCTTCCGGTTCCCGGCGACGTGCCTCCGCCCCCGCTTCCGCCTCCACCTCCGACCGGACTGACTGGAAGCGCCGTGCCGACAGGTCCCTTGGCAGCATCGCACGT…	ATGAAGTCCATCATTTTTGCCGTCTTGACGGCCCTCGCCGCTCAAGAAGCTGCTGCCCATGCCACATTCCAGCAACTTTGGGTCGACGGAGTTGATCTGGGATCGCAGTGTGCTAGACTGCCCCTGAGCAACTCCCCCGTCACCAATGTCGCCAGCAACGACGTCCGGTGCAACGCTGGCGGGACTACCGCTGCGAAGGGGAAGTGTGCTGTCAAGGCCGGCGGCACTGTCACCGTCGAGATGCACCAGCAAAACGGCGACCGGAGCTGCCAGACCGAAGCCATCGGCGGCGCACACTACGGCCCCGTCATAGTATACCTCAGCAAGGTCAACGACGCCGCCTCGGCCGACGGCTCGTCGCCGTGGTTCAAGATCTTCCAGGACGGCTGGGGCGCCAAA…	MKSIIFAVLTALAAQEAAAHATFQQLWVDGVDLGSQCARLPLSNSPVTNVASNDVRCNAGGTTAAKGKCAVKAGGTVTVEMHQQNGDRSCQTEAIGGAHYGPVIVYLSKVNDAASADGSSPWFKIFQDGWGAKSGAGSGDDDYWGSKDLNTCCGKMNVPISKDLANGDYLLRAEVIALHAASPSGGAQLYMTCYQITVTGGTGTASPATVSFPGAYKASDPGIGINIHAKLSSYVVPGGSVASIGSTKTSGSACTGCESTCDAAKGPVGTALPVSPVGGGGGSGGGGTSPGTGSPPSCSVQKYGQCGGDGYTGCTTCVSGSTCQGVSAPYYYQCA	CCAGTTCCAATTCACCATCAACATCACCGCCGGCACACTGACTGTCGTATCGGAGTTGGCGGGCGATTCTATCTTCACAGTCGTACAACTTCTCTGGATAAATCTCATCATGGACATTTTCGCCTCGCTCGGCTTGGCAACCGACTACCCGTCGCCGGATTTCCTCAAGAGGAGGCCCGAGCCGCGAAACGCGCCCATCGTCAACATCACAATGTGGAAGATGATTCTCTGTCAAGCCATCTACCAGCTCGCCGTCATGTTCACCCTCCATTACGCCGGTGACGGCCTGTTCAGGCCCGCCACGGACGCGGATCGCGCGGCCCTGCAGACCATGGTGTTCAACACATACGTCTGGATGCAGTTCTTCAACCAGCACAACTGCCGACGCGTCGACAACCG…
CgAA45	EVM0004175	ATAGCGACGCAATGTCAATGTCTTCATACACGGGATGCACGACGAGGGAAGAGCGGCGGGCGTTTTTGATGCAACTAAAGTCCGTTACTTGAATTCGTGCTTGGCAGCACGTTCCATTCTGACCTCTCTTCCCTCGTTCTATTACAGGTTCCATGGAGCGCAGATAAAGAAGCTCAGTCCAGCTTCGAGGAAATGATGTGGGCGCTGAACCGCCCTACTTCCAGTCTTCCGACACATGAAGCGCGGATCGAAGCCAAAGTCCTGCTCTCGAAGCGGATATTTGACATATTGACAACCATGGAGAAGTCCCACCTGGTTGATGTGAAGGGGGAAGCGATTGATGACCTACAGGATAAGTAGACCAAAGAGATGCAGGTCACGACGGACCATCTTACGAGA…	ATGAACGTTCTTCCGAACCTCAAAGCTGCGGCTGTGTTGGCACTTATCTCAAGCCAATGCCGACTGTCTGTTGCTACACCTGTAACTGCCAGATTTGCGGCACGCAATGCGACGGATCTCCAGAGCTCCTATGATTATATCATTGTCGGCGGAGGTTTGAGTGGCTTGGTCGTGGCAAACCGTCTGACTGAAGATTTCGAAACCACCGTCTTGGTTGTGGAATATGGTGATTTCGATGATTCGTGGGATGTGGCTATTGCTTACTACTCCGCCAATACCCACCCCAATGACATGATTCGCTTTACGTCTATGCCGCAACCTGGGCTCAACAACAGAATCTCCAGCGTCGCGACCGGTACGGCTGTCGGAGGTGGAACTACCGTCAACGGCATGGCTTTT…	MNVLPNLKAAAVLALISSQCRLSVATPVTARFAARNATDLQSSYDYIIVGGGLSGLVVANRLTEDFETTVLVVEYGDFDDSWDVAIAYYSANTHPNDMIRFTSMPQPGLNNRISSVATGTAVGGGTTVNGMAFGRGSKADYDAWEELGNPVWNWESLFHYFKKSTTFTLPAPEYVQKYNYSYDESTYRNGPVQVGFPSWQWPDRDMQKEAWIKDLGVSVLDDHGAGGNNVGLALLPQNHDPKNVTRSTSRTAYYDPVAASNIEFENKKAVGVNIISRDTNATTLFKANKEVILAAGGVQTPRILLQSGVGPESLLESLDIDVVADLSGVGASYQDHPWLLFSYKFGNPPELGDRAMNDPAFFNASEAEYFANRTGPFTHARGNNIVFMSLHDITPEYES…	TCTATCCCGAGGTCTTTGATCAGTATGTCAACGACGATCAGTAGCGTGTTGAAACCCGCACCGCCGCGAAAAGCTTTCCCTGGACGAGGAGCGTGCTGTGTCGTGTACCTGCTGATGAAACCATCTTTGTTGAATGAGAAGCATCTAATCAAGACTGCCCGTGACTTGGAAGACGACAACCATGCTCTTAAGGCTCTTGAATCACAGCCCGGATTTGAAAGAGTTGCTGTCATTGTCGACTTTCCGGGCTCCAAATATATAGCCAGTCTAATAGCCAGGGGTGCCAGCGGAACCACATAGCGACAAACCAGCCGACCAGAAGAAACATAACTTCACATTCCCTTCCAGTTTCAAGTATAATGACACCAGCCATTTCGCCTGTAGATTCGCAATCAATCA…
CgAA46	EVM0004221	TCCTAAGCTGCCCCAGTATGTAGACATTTGCCAAGGTGATCGACATCAGTTGGCTGCACATGAGTCACTGCCACCTACGATTCATCATTATGGCCCTTTGAAACCTTGTCTCGTTTTGTCATGCTTGATGGCCTGTAAAAGGTGACGACTACCTGCCCTGACCCCTTTCGTCATTTGACCATGGGCCAAAATGACCGTTGTACAGGTCTTGGAGTTGGTTTTGGGTGGATGCACCTTCCTTTATGTATCCCTGTTCCGTTCCGTCTTGGGAGCTGCCATGATGGGAAGTTGTCCGCGGCAGTTCGTTGCATTGCGTACGACGTGATTGGACTTGGCGACGCAGAAGTGGTCTAGCAGCAAAAAACCAGACAACCAATACAAACATGTTTCCCAGGCTTG…	ATGGCATCTGTCAAATCCTTCGTCTCAGTGGTTGCGGCCTTGGGCGTAGCTCTGCTGCCAGCAGTTGCAGCTCAATGCGCCGACCTGACGCCCGTCTCGCAACCGCAGCTCGCTCCCGGCTACTCCGCGAAACTTATCCTGAATCAGCTCAGCGATCCTCGCAGCCTTGAGTTTGATAGCCTAGGCAACCTGCTCATCGTCGAACAAGGTGGCACTGGTATTCGATATGTCAAGCTCACAGACAACGGCGGCGTGAATGTCTGTGTGGCTTCCCAGAAGCAACTCATTCCAAATGGAAACCTCACTCATGGGATTGCACTCTCTGCCGACGGCAAGATTATCTACGCCTCAACCCCCACGGATGTATTGGCCTATCCCTACGACGCCGCTGCTGGCACC…	MASVKSFVSVVAALGVALLPAVAAQCADLTPVSQPQLAPGYSAKLILNQLSDPRSLEFDSLGNLLIVEQGGTGIRYVKLTDNGGVNVCVASQKQLIPNGNLTHGIALSADGKIIYASTPTDVLAYPYDAAAGTVGQARSIINDMAQTGYHQTRTLLIPKDKPNVLLVSRGSAPNLDLPTAEASSGRSQIRAFDLTKLTDGPVPYTSGEVFGWGLRNSVGVGENPKDGGIWSVENSLDDMERSGVDVHNDNPGEELNYHGSYRAARNPLKGANYGYPHCFAVWETSTITGVPDVQVGSQVIQGSPSGNITDQYCQTVPIAPRLTFTAHTAPLDIKFHPDGGSAYISFHGSWNRQPPDGYRLSKVEFGVDGQPTAASTSKSAETRVAWNSENAVCPGSCFR…	CACGGCTACGGAAAGGGATTCGCACTGGTATGTAGATCCCGGCTCGGCTGGGGGGCGGAGGGTCGGTCAGTCGGTGTGAGATGCCATCGCCGCGGGGAGGCAGCAGCAGCATTGGAAAGGGGACGGGACAGCCTGCAATGGGTCAAGCGGCCGGCACTTGTTGAGTCGCTGGAAGAGCTACTCTGCTTAAGCGAGTCTTTCCGGAGAGCAGACCTGGCATGTTGGGGACGACGTTGAGACGAACACCCACTTCTCAGGGCTGAGCGTTGACCTCCGCTGGGCCGTGCCGTTTCGGGGTGGGGAGGGGGGCTATGGTGGACTTTTCTATGTATCGCGCCGAGGCGCCGCCTGAAGGCGGACTGCCTCACTCGGTCCACTCGAACTCGGGAGACGAAGACG…
CgAA47	EVM0004263	CGTTGAGATCGAATCATCGAGGGACGGAAGGCAAACCAAAGTTTTGTTGCAGAAGCTTCATGCTGGCTGATGCAACTCTCGGCGAGGAGATGAACGCCCCTTGGGGAGATGAAACGGTCATAAGGTTTTGCCATATAGCAGACAGATGAGCGAATACAATATTGCCGCACGGAGATTGTCGCTGAAGGCCCCGATGCGGGAGGCGAGGCCAATGCCGAATTGGGAAGTGGATGAGAAGAAGTCAGTGACAGTGAGGAGTCGGCTCGCAATGTGGAGATATTCGACCTGGCCAGGATAGGCATGCCGTCCGGGGTCGGAACAAAGTTTTGCAAGCTACAACAAGAAGAACGTAAAAAGCCGTCAGAAGATGACTATATGAGGTGGAGAAGGATGCTCGCA…	ATGTCTGCCTTTAAGTGCGCCTTGTTAGTCTCGGCTGTGCTTCAGGCCGCCAATGCCCACGGCACGGTAACAGGTATCATGGCAGACGGAGTCTTCTATGAGGGCTACAATCCCTCGATGCAGTTCCAGAACCCCCCACCAAAGGTTGTGGGCTGGTCCACCCCCAAGGACCTGGATAACGGCTTCGTCTCCTCCAACAAGTACTCGGACCCGGACATCATCTGCCATGTCGGCGCGACGCCGGCGCCCATCGCCGCCAAGGTGACGGCGGGCTCGAGCCTGACCGTCTTCTGGACCCAGTGGCCCGATTCGCACCGCGGGCCCATGATGGACTACCTCGCCCCTTGCAACGGCGACTGCGCCAACGTCGACAAGTCGAACCTGCAGTTCTTCAAGGTC…	MSAFKCALLVSAVLQAANAHGTVTGIMADGVFYEGYNPSMQFQNPPPKVVGWSTPKDLDNGFVSSNKYSDPDIICHVGATPAPIAAKVTAGSSLTVFWTQWPDSHRGPMMDYLAPCNGDCANVDKSNLQFFKVDAVGLLDGSKAPGKWASDEMIAKNNSWTLTIPSDIAEGHYVLRHETIALHDAGHEGGAQNYPQCINIDVQGGGSEKPSGVKGTELYKASDVGIKISIYQDNIKYSIPGPPVIGKQQKRSPERQRKRVAVVY	CATAGCCAAGAGGTACTGACAAACGTGGACAGCATAAATACAACAGACTATGCGGCGTAAGTTGGACAGCCAATGATCCGCGCTGAGCACACCCCACGGTCGAGTATACACTCCTGCAGTAACTGACGCTGGCTTCCAGTCCATCCGTCAGCTCGCACACAGAATCAGTCTCATGCCCCCGGAAAACGCGGCCCGCCGAAAGCACGAGAAGCTTCTCCTCGACAAGCTGTACGACATGGGCATTCTGTCCACGGCCTCGAAGCTGTCAGCTGTCGAGCACAATGTCACGGTCAGCGCGTTTGCAAGACGGCGTCTCCCCGTTGTCATGACTCGCCTCCGGTATGGATTCACAACACGCTTCTCTAGGCGAGCGTGATGCTGACTGGGATCACAGTATGG…
CgAA48	EVM0004305	TTCGACGGCTGGACTGGTTTCATGAAGAGGATCATAACGCATCCGGATACCATCAGTTCCAAGGCTATTTCAGTCAAGGCCAAGACACTCGAGGAAGTCCCTCTAACCTTTGAGTCTTTGTTGAGTGATATCAGCGAGGAGGACATGCGCCAGAGGGTCCTAAAGAAGACAGAGGCGAGTTTGGCATCCTCTCCAGAAGTAGTACCAAAGCTATAGAAACATCAACCTATCAATGAGCTACGAGCCCCGAGAAAGCACCGATGGTTCTATATTCAACATCATACGATGTAACTCTTCTTGAAGCCATGGGCCAAAGAAGGCATGACGGGATGAACGTATCTCCGAAGTCAAGACAAGGCTCCAAATGGCAATTGTAGGAGCTTGCGGGCGACACGCGCA…	ATGGAGCGCCACCAAAAGACTGTTTCCAAGATCGCCGCCTCGGTGCGGTCCTTCTTCGACCGCCGAGAGCCGTACCGCATCTTCCATGGCTCGACCAACAGCACCCGGCCCTTCCGCCGGGACCGCTTCGTCGACATCAGCGCCCTCGGTAACGTCCTCGAGGTGGACAAGACCCGCCGTACCGCCCTTGTTGAGCCCAACGTGCCCATGGACCGCCTCGTCGAGAGCACCCTGCGCCACGGCCTCGTCCCGCCTGTCGTCATGGAGTTTCCCGGCATCACGGCCGGCGGAGGCTATGCCGGCACTGCGGGTGAGTCTTCAAGTTTCAAACACGGCTTCTTTGACGATACCATCAACGAGGTCGAGCTTGTCCTGGCCAATGGCGACGTTGTCCGCGCC…	MERHQKTVSKIAASVRSFFDRREPYRIFHGSTNSTRPFRRDRFVDISALGNVLEVDKTRRTALVEPNVPMDRLVESTLRHGLVPPVVMEFPGITAGGGYAGTAGESSSFKHGFFDDTINEVELVLANGDVVRANRSERADLFRGAAGAVGTLGVTTMIELQLIEAKKYVKTTYHRTHSVAEAVETVQAETLNADNDYVDGILFSKDHGVVITGRLTDEIPEGSKPQTFSGAWDPWFYMHVRDRTLTAGSGHGDAAAPVVDFVPLAEYLFRYDRAGFWVGAAAFDYFKFVPFTRFTRWFLDDFLHTRMLYRALHGSGESARFIVQDLALPYKNAERFVNYTAETFNIWPLWLCPLKQTAPPTFHPHTGEVETLPATTAGGGSSDGGSIVTAPKPMLNIGL…	GTGATGCGCTGGTTGGGGCCATTCAGTCACTGAGGACACCAGATACACCAGAGATTGCTCTACGATTGCCGGACATTGTGCCCGTCGAGGGTGAGTGGACAGGTTACCGTTCTGGTGCCACGAGCGAGGAACGGCAACCCCAGATCGGAGAAAAGGAAAAATACGAAAACCTCCAAAAAGAGGTCACCAGTCCCCTGACGGTCTTATACTTTCATGGTGGAGCATACTACCTCCTCGACCCGTCAAGTCACCGTCCGACTACCAAGAAGATAGCCAAGCTGACTGGCGGACGAGTGTTCTCCGTCCGTTACCGACTTGCCCCGCAGAACCCCTTTCCGGCGGCTCTGCTGGATGCTCTCATTTCCTACCTAACACTTCTATATCCGCCTTCCGACGCCT…
CgAA49	EVM0004472	TCATATTCTGAAACTGTATCCGATACCATATTAATACACATAAAAAACGATGTAAGTCAATTATTAATCGTTCTCCCCCGAGTCCATGAGGAAGATATGCGTGACAAACGAATAAACAGCGAAGAACCCTCAGTGTCTATTAATAACAACACTGATTATATCGATCTAGATAGGAGGAATTTTGAAGCCCGATTGACGAAGGTTCTGAAAAACACCTGTTGGATCGTACTTGGCAGATGCAGCCCTTAGCTTCTCGATAGAAGGGTCACCGTAGGATGAAATGGCATCTTGCAACTTGTGTGCATAATTAAGGAATTTCCAACCCCAGCCCAAGTCAAGAGATGCAGCATACGATTCAACGTCTTCCACAAAATCTTGGACGTAAGGGAAGGCAGTTGT…	ATGAAATCAGGCACTATAGCGAGCAGCGCCATAGCTGTGTCCGCTGCCCTTGTGGCAGGGGAATCTTACTCACAGTCAACAACATGCTGCTCAAATCTGAGTGTCATATCGGGCTTGGCTGGCAAGGTTCTCTTTCCCGACTCGGCCGAGTACACGGACCGCATGGAATCATATTGGTCCGTCAGCGCCGCTCTGAACCCGTGGTGTATTGCTCAGCCGTCAACTGCCGAGGACGTGTCTACTATCATCAAAACACTCGCTACTTTCAACTGCACGTTTGGCGTGCGTGGTGGGGGCCACGGGTCATTTGCGGGCTCCAACAGTGTTGAGGAGGGTGTCACAATCGATTTTGGCAATATGAATAGCACCATCTACGACAACAATACCAAACTTGCCTCC…	MKSGTIASSAIAVSAALVAGESYSQSTTCCSNLSVISGLAGKVLFPDSAEYTDRMESYWSVSAALNPWCIAQPSTAEDVSTIIKTLATFNCTFGVRGGGHGSFAGSNSVEEGVTIDFGNMNSTIYDNNTKLASIQPGGHWQTVYDTLAPHGVVVTGGRAGTVGTGGFITGGGNSLHSASHGFACDTVANFEVVLADGSIVNANATSNPDLWQGLKGSGANLGLVTRFDMHVIDFPDPSKPVVWGGKLYYDLESGPQVIDAFVDFVENVQKDENSSSIVYWGYVPANGGMFLNAAIQNTLAEVAPPVFDGYYTAGSIIRDTTKVALMSVAASELGSNSPGGLRNVWFTLAFANDARIMNYAVQKYSALNEDLEKAIGASGFNTLCMFQPITKSIVDKGVA…	GACCTGATTGGACCGTTGCAGCCTGTTTACGATGAGATATTTGCCGGAGCCTACGACGAGGCCATCACGGCAGAGAAACTCAGGGCGCACTATCAACGCAATCCTGAACTCGACCCCAACGCTGTCATGCAATACGTCTTCCTTAACCCCAAGGCTGCCGGCCCGGGACTTAGGCGGGCCGCGCAGGCGTCTGAGACGTTTTGCTGGCTGCCCACTACGAGAAAACGCGATGGAAAGGCGTTGTCGGAGACCTCCCGCCATGTAAGTGAGGAAGCTTTGGTCGCCTTTCCCCCCTACCCCATGACTTGTTTTGCACTTTGGCTGATTAGTATGCGTGTCGTTACTCCAGCCTTCCGATGTGGGTAAACGATGGGTGTGGTGGTTGCCCAACGACGAGAA…
CgAA50	EVM0004531	ATGGGTCTTTCAGTCATTTGAGCTGGTCTATGGTTTCTGACAAGCCTTGACACGGACCTTTGGGTACGCCCCCCAAACACGCTCTCTAGCTAATACCTTAAACGGCGCTGTCACGACTCCAAGCGTTTATACGCTCTTCCCTTTTCTGTGCGTCCCCGTTCCTGACTAGTATTCTTCAAGAAAAAGTCTCGACCCAACGATACGAGACTTCGGATGAGTGACAGAGGCCAAGCCGCACGCACATTTCCGCATCGGAGTTGCGAGCGTCCCCGATAGCTATTCGTACCAACAGTTACGCTGGAGGACATGCCCCTCAACCAAGTCAATCATGTTCATTCTGGGGCGATAAGGATCCATGGTGTTCATCTCCGGATTGCATCGAAAGGACTGCGACCTGCA…	ATGAAGACTGCCTCCCTCATCGGCGCCCTCGTGGCAGGCGTTGCGTTTGCTCATCCTGGCATGAACATAAAGAAGCTGATAGCTGATGCTGAGCTCCAAACTCGACAATTCGGCGGCGGTGGCCCCTCGACGGAGCTGATCGGCGACCTCGTTGATCTACGAGAACGCGATCTCACCCAGACCGGATCAGCGATTAGGGATATCTTGATCGCCGAGGCCCCTGGCGCGGACGTGGAGACCTTTTACGACGAGTCTGAGCTCGCCCCCAGGGACTCTGAGGATTGTGCCAGCGATGAATGCTGCATCTGGAAGTACATTGCCGACGACATGGCCAAGCAAATGGTGGGAAACGCCGGTCGATGCAACAGCGTCGCTCGCGGCGCCATCCGTCTCGGCTTC…	MKTASLIGALVAGVAFAHPGMNIKKLIADAELQTRQFGGGGPSTELIGDLVDLRERDLTQTGSAIRDILIAEAPGADVETFYDESELAPRDSEDCASDECCIWKYIADDMAKQMVGNAGRCNSVARGAIRLGFHDAASWSKSTGGTGADGSIILANECKTRSDNKGLEDICDIMSGWYAKYKKYGISMADLIQTGANVGTVSCPLGPRVRTFIGRKDTTTPAVQNLLPDPKDSSEKLFKIFADKSFTPAGLVALLGAHSTSQQRFVDPARAESPQDSTPGTWDIAFYQQTLNPNAPPAVFKFQSDINVSLDPQTNDLWRLFSAGPRGQVAWGKAYAVEYVRMSLLGVNNINDLTECTKVLPPFRPDFQQPDQELLDKVMGGILSSDLVKQALEKGDKIP…	AACCACGCAGCAACGGCTGACGTGTGACGTGTTTCCCGGCACCGGGGACGTCTCCGGTGGTTTCGAACTCTGGGCTGGTACAGAGTCTGGGAGTCTTCTCATCTATGAGAACGTCGGCGCCTGTGACGGGGTTCTGGACAAGTCATGGGACTGGGCCGCCCATTCATCGCCCGTGGGTAGCGCTGCCCTCCACCACACTGGTTCGGTAGTCGCCACTTGCTCTGGTTCGTGGACCAGTCACGCGGACCACGAACTGGACAATGAGCTTGGTTGTGCTGACGGCAATGGCCAACCTCGCCTGGCATCGACACGCATCACCCCTGATTCCTCCCTTAAAGTCTGGACCCTCGCGACGGACATAGCAGACCCAGACACCTTGACTGAGGATCAGCCAGACTC…
CgAA51	EVM0004535	GGCATGTGGCTATTTTCATTCGGGCTACCGCAGCGCGACCAACACACCAAGAGATTTGCCTTGCCTAGATAATATTCTTGATTTATAAAATGTGTGACTAGCCGCCAATCTTATGCATGCATGCCAACAAGCAGTTATTAATCATCATTAGGTAGCGCCTTCTTGTGCGCGCTTATGCGCGCGGTGTTTGCTTTGGCTGGTAAGGCTGCTGGCATACCTCAGGATAATGCCATGTCCATTTTCCGACTGGTGCTGAGTGCCATTGGTTGGCGTGGACTATAAATGCACTCGGCTCCGCTAGCCCGACAAACGCAGATGTCGGTGTCACTCCTAAGCAACAGTAGTGTTCAAGGCGGGGCTAGATCAACAGATGTGATTAAGGATGTGAATCTCGGGTTG…	ATGGACATTTACGTCTCGACAACTCAGTCTTCTCTGAGCCTCAAGCATGGGGAGACTGGTAAAGGATTCGAAAAGGCCGAACTTCAGCGGATCTCTCGGGCCAGAACACCATTTGCGGTTAGCTTCATGCATGCCCCTCATGAGGATGACGACGTAGTTGTACTGGTTGTGGAAGCTGGCGCGGACAAGAGCGCCGATCCCCTCGTCCTTACCCCCGGTCTCGTGGCCGGTCTGTACGGTAAGGAACTCTGCTTTGAATTTCATGATGGTGGTCTACCCCTCAAAGGCCATCTTGGACACTTGGCCGCTCTCGGCAACGATGGCTGGAACTTTGATACCATCGCGCCGTACTTCCGCAAGTTTGGCACCGACCACCCGCCTCCCCAGTCTGCGAGGGAC…	MDIYVSTTQSSLSLKHGETGKGFEKAELQRISRARTPFAVSFMHAPHEDDDVVVLVVEAGADKSADPLVLTPGLVAGLYGKELCFEFHDGGLPLKGHLGHLAALGNDGWNFDTIAPYFRKFGTDHPPPQSARDAVGLAYHDEKLNGKGPVHVSYGEGYNTTNAAWMRTFDELGLGPKTRSFSATAYYTPEVADRPNLVVLTETLVKKVNFSNRDGDVSVTGVQIVTGDGQEKTVSARVEVVLSAGTFHTAQLLELSGMGGRELLESHGIPVVIDNPNVGENVQDHPIVCQSFEVNDGVPSGDVLRDGNVLNTIVGQYQATREGPMGQSTLSSAYLPVAGRNGLLSKEEKISIFDAHEEHSSSTSGKLIRSLIESPDEPSSQYLLFPSQITINDHLANMA…	ATCTGTTTTGTCGGCAGCCGGACTTTTTGCTCTATGGATATTCCATATATTAGTAAAAGTGCAGTTGGGTGACATAGGGGCCGTCTTCCTCTTGCGTTGATAATGCCCAGCAGTTTATTCCTGTTCTCAATATGATGTCCGCCTGCTACTGTCGCTATTGAAACATGTTGCGACATCATGGTCAGTTGACTAAGCATCTCGGCCCTTATACAGTTGTTCGAGGTCTAGACAATCGTCGACCATGTTCGTCTCAGCAACTTGAAAGCCGCCCATCCCTTTCCAAAACCGATTCATTCACCCTTTGGCGATCTTGTGTGCCCTTTCGTTTCTGGCAGCATCTGGGAACGGCCAATACTCTCTTCCCAGTATATTCCGATGCATTAACCGAGAATGGCATGT…
CgAA52	EVM0004566	ACATCGACAGACCGGTCAAACCGGACTGCATTCCGGCATCCAGGGATGCTCCCCACGTCCCGTGCAGAGAGTGGAGGGCGTGCCTTTCCTTGGCGACTCCTTAGACATATTTGTAAGGGTTCATGATGCCATTCTGATTGGTTCGATGTCAGCATTCCTTCAAGGAGCCAGACAGGACTGATGATGCTTTCGCGGATGAGAGGGAGGGTCGATGATAGGGAGGGTCAATGATGTGGGGGTCACATGGGGACGGGCAGAGTGATGCAACAGTGAGAGTGGAAGAGCAGGAGGGCGGGCAGGCAGAGTAAGAGTGAGAAGAAAGAGGAGAGAAGAAGAAGGATGAGGAGGAAACACATACCGGGTCGTACAGGTTCTTGATCTGCTTCATAAGCCCGACCA…	ATGGCCTCCAGATCAAGAATACAGCCACTCCTCCGGACGGCGGTGCGGAGGCAGTCGCTCCTGAGCGCCGGTGGTCGGCACGCTCTGCGGCCAGTTTCGACCCCGGTTGCCGCCGCCCGCTGCATTGCGACCACCGTCGTCAGACCCTCCTCTAAGGCCGACGGCCTCAAGGAGATCAAGCTCACCTCCGCTGCGTACCCGGACATTAAGCGGGACTCCCGCTTCGCCGAGGTCACCGACGCCCACGCCGCCTATTTCAAGGACCTTCTGGGCCCCTCTGGCGTCATCGACGGCGTCACGGCCGACGCGGCCGACGACATCGCCGCCTTCAATGAGGACTGGCTGCGAAAGTACCGCGGCCAGTCGCGCCTCGTGCTGAGGCCCGCCTCCACGGACGAG…	MASRSRIQPLLRTAVRRQSLLSAGGRHALRPVSTPVAAARCIATTVVRPSSKADGLKEIKLTSAAYPDIKRDSRFAEVTDAHAAYFKDLLGPSGVIDGVTADAADDIAAFNEDWLRKYRGQSRLVLRPASTDEVSKILAYCNEQKLAVVPQGGNTGLVGGSVPIFDEIVISMGRMNRIHSFDDVSGTLVVDAGVILEVADQFLAEKGYVFPLDLGAKGSCHVGGNVATNAGGLRLLRYGSLHGNVLGLEAVLPDGTVVDDLCTLRKNNTGYDLKQLFIGGEGTIGIITKVSVICPQRSKAVNVAFFGLESYEKAQQAFKAAKGQLGEILSAFELMDAGSQDLVHAVRQNKRPLEGEHPFYCLIETSGSNGDHDYEKLEAFLENVMSNEIVSDGVLAQDE…	AGTGAATGGAACAGAAAGGGTCCAAAACGCATATTCGGCCGAGTTTGGGGGATCCTCTCGTCGTTTAATACTGTCGTCCCGTCCTCTGGAGTTTCCGCCTGGCAGATACCAAACACTCTTCTTCATGTAATATAGACAAGCGCAGCCGAAGGATGTTGGGCAGCACTAAGTAGGACTACGAGGTGGCCCCTAGCCAAGAGCTCCCTTCTGAAACAAGTGCCTGTCTCTCCACCTCCACGATCTGGATCGCTAGGTATCCCTTACCTACCTTCCAAGAGCCCCGGACCTCGTTGACTTCCTCAACGATCGTCGTTTCCCAGTGCAGAAAGGGCCCGCCCCACTGCCACGCATGCATGCCATAATCATGATGCTTGGAGCCGATCAGCAAGGGTCTCCCCA…
CgAA53	EVM0004677	TGGAATTGGAAAAGTAGGTCTTGGCCGTTGTTTTATTTACAGATATAACAGTTTTGCACAGAAGAATTTGTAGTATATACACAGAAAGACATCTCATCGTTCAGAAGTTACGGCTGGCACGGTAAGAGTGCCGGAGGAGCAGCGCACGCCTTGTTGCGCGTTTGTAGCCGGCCTTGCCGCTGCAGGAGTCAGAGCCGCCAGTGCTGTTCCCGGTTCCAGCTCCGCCAAGGATCTGGGCGGCGGCGTGCTCGGCGGCAACCATGACGATGGCCTGAGTGTTGCCGGTTGGCAAGTCAGGGTGAATGGAAGCATCGACTACGAAGAGGTTGTCGGTGCCCCACACCTTGGTCTGGGTATCGACGACGCTCTTACCGTCGTTCTTGGTTCCCATGATGGCAC…	ATGTTCAAGTCCCTCCTCTCCGCGGGGCTTCTGGCAGCGGCGGCCGCCGCACAGCAGACATCGTCGTACGTTGACGCTGCCTCTGGAATTACCTTCCAGCGGCACAGCGAGACGTCCGGCTTCGCCTTCGGTATCGCTCTGCCCACCACTGTTGGCAAAGACTTTATCGGCCAGATCTCAGCCCCTGTCTCCACAGGCTGGGCCTCCGTTTCGCTCGGCGGTCCCATGACCAACAAGATCCTCGTTGTAGCGTGGCCCAACGGAGACTCGGTCCAGACGTCCATACGCAAGGCCAGCGGATACTCGAACCCGGATGTCGTCACCGACTCTGGCATTACCCTGAAGCCTATCGCTTCTGGCATCTCCGTCAACGAAACCTCCTTCACTTACACTTTCCTC…	MFKSLLSAGLLAAAAAAQQTSSYVDAASGITFQRHSETSGFAFGIALPTTVGKDFIGQISAPVSTGWASVSLGGPMTNKILVVAWPNGDSVQTSIRKASGYSNPDVVTDSGITLKPIASGISVNETSFTYTFLCQGCITGDETTFTGTADTTTFGWAYSTTALSDTSSASVALNYHGAGFGLFGANLADAKSADYATWAAKASDAATTPGAGNGTAPSVPANVTTTISNTTYDYIVAGGGAAGLIVAERLAESGKSVLLLERGGASIAATGGKATLDWNNTVTQYDVPAMGYYLSTAKETSEYCTDTASQAGCLLGGSTMVNAMMWVKPAAHDFDDKWPAGWKWSDVEESANKLYERTPGTILPSKDGKRYDQGAYDVMSKWLAGNGFTEVNGLAEPNK…	CCGGAAGAAGAACGTGCGACGGGTTCCGGGACCTCAAGGCATCTTGAAGAAGGTGCCTAGGCCCGGTGGTTTCTTCGTGTACATGAAGGAGGATTGGGGTCAACTCTGGCCGTTCCCCGTGTCCATGAAGGTGATGTGGGATGAGGACTAGATAGCCATAGAGACCCAGACCGAGCAATTGCATATATATGGACGACAATGATTTGCGGATGACATTCCTGGCTGTCAATATTAATGCACAGTTGGATGATAAATCACATTGCCTAACAGACTTTATGTCACGAGTTCGCGCATATAGCAGGACGTATGAAAATGATGGTGAAATATGCTTGATTCTAGTGAAAGTGAAGATGAGAAAAGCATGGTCGTCTAATTATGTAGGTAAGTATTGCGAGTAGG…
CgAA54	EVM0004740	TCGGTCTTCTGGAAAGAGGGGGGGAGGGACAGTGCATGTATTGGTGAGCCTGATTGGAGATGGATGCCAGGAAAACAGAATATACCGACTTCCTACGTGGAGGGGAGGCGAGGAGGCAGGGGGGCCCAACTCGTGGTGTGGGCTTTTTGCCAAGATCCGTAAACTCTCTCGCCAATATCTTCCCGTACGCGCAGATACGATGCACGATTTCAAGGACATGCGGGGGGGACGTTGGAGTTGCAGGTGGCCCCATCGACGTCGGGACGTCGGTGTGAGGCTTCGGCCGTTGAGGCATGCATTCTGGGCGTGATGCTACTCTCCCCGCCTGGGGCAGAGCAGCAAAACACATAGCAACAAATAAAAGAAGGGGAAAAAGAAAGAAAGGAAAAAACCACGCGG…	ATGCGCGCCACAACCCTCGTACTCGCCGGCCTCTTGGCCGCCACAGCCGCCGCCGTCGCACTGCCCGGGTCGTCAGAGGACGCTTCGTCTTCCTCGGTCCGCGGCCTCGAGGCGCGAGGCCCTGAATGTCCGGAGGTCTGGGCGCAGGTCAACGCCGAGCTCAACGGGCTCTTCCTCGACGACGGCGGCCGGTGCACCGCCCTCGCCCGGGGCGCCATCCGCGCCCTCTTCCACGACTGCGGCACCTGGGACGAGTCCCAAGGGCAGTCCGGCGGCTGCGACGGCTCGCTCCTCATCGCCGCCGATCCGGACGTCGAGCTCGACCGGATCGAGAACAGGGGTCTGCCGGCTGTCGCGGGCACGCTGAGGGACTTGGCCGCGAAGTATAACACGACTGCG…	MRATTLVLAGLLAATAAAVALPGSSEDASSSSVRGLEARGPECPEVWAQVNAELNGLFLDDGGRCTALARGAIRALFHDCGTWDESQGQSGGCDGSLLIAADPDVELDRIENRGLPAVAGTLRDLAAKYNTTAADMVVFAGNAAIFLCPGGPKVTTYIGRADSTKSAKAGGLPSPFDPPETLLGLFKAKGLDAEALAALLGAHSTSTQSFVNASQAGAPQDSTPGEMDVAYYKQTHDFATSGAGAAPAGIFVFPSDAGVATSEADSVGRWFQSFIGEQEKWSESFKKSMDRMSLFGNDKSSMSDCTGSIAKL	TCCGTCTTGCAAGATTTGTTGATGCCGAAGCACCTCAAGACCAAGACCGAGTTTGACGATTTCTTGAAGGAGATGTAGCAGTCTCCCGGCGACAGTCGATGACAGGAAACGACGGGAAATGGCAAGGGGGCCGACAGCGCATGGACAGGGGAAAAAATTGTTAAGCATGGTATATGATGGCGACATATGATGGCGACATATGAGGACTAAGCGTTGTCACACCAGTGTACCGCCTACCTAGTGATGCTTAAATTGGGCGAGAATTTGATTTTCCTTGATCGGTATTTAAGGTACTGGGCTATGTATCCGAAGCGCGGATTTCCAAAGACCAGACGAAAGCTCGCCCCGGCTAACGGCGCCCATCTGAAGTATCTAAGAAAAAAGAAAAGAAAAACAATG…
CgAA55	EVM0004872	AAGTGCCGAATCCTAATCGCGACCAAACCTGCCCCCGGCCCTTGGTGGTATTGGCAGTGTTGTCGTGCTCAGGTTCCGGTCTTAGCCTGCGATGGCCTCCTGCGCCGGACGTCGGTCCACCGGCGGAGTATGACCACCGGCTGATGCAGGCACAGTCCAAGTACTGGAATAAGACACCGACCGTATTGAAGTTGACGAGCCCATGGACGACCGGGTGTTGTATTGCCTCGTTGAGAGGAAGGGTATACAGCGTAAGGATAAGGAGCAAAGGGAGTAGAGCTGGACGAAGGATAGAGTCTGCGCGGGTATATCCAAGTACCAGTATGACAAGTAGGTGTTGTAGTGTGTGGCAGAGGAGCATGATCGACAGGAGTTGCAACGACATGATTGATGCTGGAA…	ATGGTGAACCTTTGCGCCGTGCTCGTAGCGTCTTGGGGGCTGTCCTCTGCAGCATTCGCGCTTCGTCCACGGCATGGCAATCCATCTTGCCGCTACCTCCCCACGGACGATGGATGGCCTACAACGGCTGATTGGGACCGTCTGAACACGACAGTTAGCGGCAAGCTTGTGCGAGGCGAGCCCTTGGCTCAGCCTTGCTACCGACCGTCCGAGGATGTTGCAAAGTGCGCCCAGGTCCGGGGCGCCTGGGGTAGCAACAGCATTTATTATGATGATCCGGTTGCAGTCATGTCTCCCTTCTGGCTGAACAATTCATGCAACCCATTCTTGTCTTCGGCCAGCGACACCTGCACCCTCGATAACGTTGCCTCGTACGCCATCAGTGTCACCGACGCAGCA…	MVNLCAVLVASWGLSSAAFALRPRHGNPSCRYLPTDDGWPTTADWDRLNTTVSGKLVRGEPLAQPCYRPSEDVAKCAQVRGAWGSNSIYYDDPVAVMSPFWLNNSCNPFLSSASDTCTLDNVASYAISVTDAASVMAGLEFAQQKNIRVSVKNTGHDYLGRSTGKGSLALWTHNLRDVSIITNYTGSTYAGPAVKMGAGVLGHEVANIAATYGLRVAVGLCPSVGVAGGFSQNGGYGQLSSLYGLAADNTLEFEVVTTDQRHLIASPSTNADLYWALSGGGSGNYGIVLSQTVKAHPDGQIAGATFVFTSANSTAFWSAVQAWYQLSPRFGLVPGFSASWIFTSGLFRLTAATLPGGSVSDLDAILQDFYQAAQELNVALIAKSTIERQSFVELYDTLV…	ATAATATACAACACCAAGTCCAATTACACCTATAATCAGGGGTCTACGCCACCAAGCGTGCCAACAAACGGTCCATCACAGGCCGCAAAACACTTACGGGTGGAACACCTCCGCCACTCATGTCCATCACCTGAAGGCGGGGATAAAAGTGCATTGGCGACGACCAGAAGACGAAGAGTGAAACCCAGATCCATCCCATGGCCTTGGTCCACCAGCGAGGCTCGCGCGTGCCAAGAGTAGACTGCACGAGATCCTCCAAGAGTATACCGAATGCTTGGGCCATGAAGAACCTCATTGTACCGCTGCGATCCCAGTCAATGCCCCAGGGATACTCTTCCGCGAGGAGATGTATGACTGCAGATACGATGAACGTCAGAAAGAGGTGGAGATAACGTGCGA…
CgAA56	EVM0005086	GTTCAAAGCCAACAGTAAATTTCCAGGCTAGCTTTGTCCCACCCCCTGAATTCATCGGATATGCTTCTCACAAGACTCGAATATAATCGATGATTTCCTATCAAACGCATTGGCTGTACCATTCGTTCGTCACCTTGCAAGTTCCCTGCGCACATGTTGTAGGCCCAGTCCAGCCTGTGCCACCACACTGGCCGTAAAGAGGAGCACCACCGCCACCCGAAGAGGGAGGGGGGTTAGATGGAGACGTGCCTGGGGGAGGGCTAGAAGACCCATTATCAACCCAGACCTTGGGGCCAGGCATGATGTATTGGGCGGGTGTGTTTGTCCACTTGTTGTATGCAATGCCGGGGTCGCTAGCCTTGTAGATTCCAGGAATCTTGACAAGGGGACCTGGAGTGC…	ATGAGGATCTCCACCTTCCTCCCCGTTCTGGCTGTCCCTTTTGTACAATGTCATTACATTTTCAGTCAACTCATCGTTAATGGAAATGCTGTAGGTAGCGATTACACCTACATGCGCAAAAACAGCAACAATTACCAGCCGTCCTTCACCTCAGAGATTGTCAACTCTCCAGAGCTGCGTTGCAACAAAGGTGCCACTACAGGGACTGCCCAGACCTACACCGTAGCTGCCGGGAGTAAGGTTGGCTTCAAACTCTGGTATAATGAGTTCATTGAGCATCCCGGTCCGGGGTTTGTTTACATGTCCAAAGTCTCCGGTTCATTGAACGGCTATGACGGATCAGGGGACTGGTTTAAGGTGTACGAGACTGGTCTTTGCGGTGGTCAGCCAAATGTTGAT…	MRISTFLPVLAVPFVQCHYIFSQLIVNGNAVGSDYTYMRKNSNNYQPSFTSEIVNSPELRCNKGATTGTAQTYTVAAGSKVGFKLWYNEFIEHPGPGFVYMSKVSGSLNGYDGSGDWFKVYETGLCGGQPNVDTSWCTWQKDRIEFTIPNRIPPGDYLVRVEHIGLHEAHVGKAQFYMECAHLKITGSGGGTPGPLVKIPGIYKASDPGIAYNKWTNTPAQYIMPGPKVWVDNGSSSPPPGTSPSNPPPSSGGGGAPLYGQCGGTGWTGPTTCAQGTCKVTNEWYSQCV	TCTCTGTGGCGTCAAATTAATAAAGAGGGCCGAGAAGATCATCCGCGATGCCACGTTGACCAAGTTCGCGGTGTTTCTCGACCAACCCATTGACAGAATGAGGGTCGATTAGTGGCTTACTTCCCTCGGACGCGACTCTCTTATTAGCATAAGGCTTCAAAAGCTGGATGGTGCGCACATTTCGGGTTGACCTGCAGACGTCCGAGCGAGGTGGCGGCGGCGGCATCATGGCGCTGACAGTGACTGTTGCCTCGAGATCCAAACTGATGCCTGACGAGATCTGTCAACCTGGTTTGTAAAAAGAAGGGAGCTTCAGTTGCATATGGCACATACGGCCGGGAACAATTTTGTGAGCGATAATGGCCATGGCTTCCACTGTTGCAGGACTGCAAAGGAGCT…
CgAA57	EVM0005263	CTTGTCATGCAGTGGCATCGGAATCTCTAACCAGGTATAGCGTAGACGACGAACCTTGATAAACCAAGTGGCACCATGGCGGTTTAGTGAGATTGGAGTTGATTAATTCTGTCTGTATTATCAAGATTAAACTCTCTGAGACGGTGGTTCGATTTCACAAATGGTATCTCTAAAGACCAAATCACATCTTCATTCGCCGAGGGGCATAATCATCTCGCTTTGCAAAGTCGGTTGGCGTAGTCAACAACACTCCACTCCTCGCTGCCCGGCGTGGACCACGAAAAGAACACGCCGTCCGGATCCCACTTCTTCTTGGCGGCGACAAGCTCGGGGTAGATCGGTCCCCAAAAGGAGTCTTGCCAGTTCTTCATGAAGGCATAGTTCTGCAAGGGTTAGTCT…	ATGCAGCCAAACCAAAATCCCCTGTCCCGCTGTGACGAGAAAGGGAGTTGCACCAGTGGCTCCCGGCTGACCGATGATAGCGAGAAGCTAGTGTCTTACGGCCTTAGATACAAAATGGCGAAGAAGAACGCCGTTTTACAAGAACCTGCGTTCCAGACAGCTCCAAGTCAAGTTCAAGGCTGTGGCCGGTCGGACTCGCCGCGATCCTGGAAAAAGATGACTCCCACTTTCATTGTCAACCTGCTGGCTGTGGCATGTCTTTATTCCACCGCCACTCCTTTTACGGCGTCAAATATGGTATCTTATCGAGAGAATGGCACGGAGTACGACTGCAAATGTTCCCCGGCAGACGGTTGCTGGCCGAAGCCAAGCGCCTGGGACAAGCTCAACAAGACCGTT…	MQPNQNPLSRCDEKGSCTSGSRLTDDSEKLVSYGLRYKMAKKNAVLQEPAFQTAPSQVQGCGRSDSPRSWKKMTPTFIVNLLAVACLYSTATPFTASNMVSYRENGTEYDCKCSPADGCWPKPSAWDKLNKTVGGSLVRHIPPAAVCYNQLRGVETYDAAKCAEATANWADEGWQIAQPASQLWTWGSNNTCELPTDPTSTCTLGNYPEFVIIAWTRDHVKAGVDFAKANNLRLVIRNTGHDFQGRSAGAGSLAINTHNLKDISFVGNYTGPGDYNGPAITIGAGVQGFEISEAAHARDPPQNVVMGECKTVGVAGGYIGGGGHGPLTSIYGFAADQALSFEVLTASGHFIVANSNDNPDLFYALKGGGPGNYGVVLSVTLKTFPDITPGAALFLDVNA…	TGGTACCAGAAGATGCGAGGGCCCAGCGGTTGTAACGAGGTAGGCCCGTGGTTAGAATGATTCTGCAAATCAATTACCAAAGTTCTTTTTCTTGAAAGTCGTCCGCGAATCGTGCCATCGTCGGGGCAAATGTTCTCAGTTCCCCGTGTTTCGATTATATGTCGACTTGTCGCTTGTTGAGTCAGCCGCGCAGACAATGTGTCGGTTCTGCTTCGTTACTGGCATGTTTTGCTTTCCCTCTCGCTACTACAGGTGCTGGTAGCGTAATAATAATCCGGGATTCTCGTAATAACAAGCGTTTTAATCTCGTTTAGGCGTTCCTTGGAGGTCCTCTCTAAATCTTCACCTGGCAGAACTCTAGGTTGTGTGGGATTCGGTGGCGGATCGGCATGAGCAAGC…
CgAA58	EVM0005385	AGATTGATGAAATTTCCGCGTCCATATATTCCATTCGCGGCCTGTAGAACAGGATTCCTCACCGTCCAGCGTGATATGCCGGCATACAGTATCGCGCTGATTAGCAAGAAAACTTCTGCGGGCCGGGGATGACATAGTTCGTGACAGGAGGGTAGTAGATGCTAAGAGTGATGCCTGGATCAGTCCCCTGTGAACGGAGTCAGCATACCACACAGCCTTGGGGTCAAGAGTGCAGTTGAATCACCTTGTAAGCCCCAGGAAAGCTGACGGTCGACGGCGTTTTGGCAGCAGTTCCACCGACGACGTTGATCTGGGCGCATTCCATGTACAGCTGCGCTCCAGGGTATGAACTGGCGCTGTGCAGGGCGATCATTTCCGCCCTGAGAAGGTATTGGCCGT…	ATGAGGCTTCTCAATCTTCTTGCTGCCGCTGGCTTCTGCCAGGCCCACACTATATTTGTCTCACTTGACGCGGATGGCGTCAACAGCGGCATTTCACAAGGCGTTCGAACGCCCGACTACGACGGCCCTCAAACTGATGTCACGTCCCAGTATATCGCATGTAATGGCCCGCCAAACCCGACAAAGCCGACAGACAAAGTGATCACTGTGACCGCCGGGTCTACGGTCACTGCGATCTGGCGTCACACGTTAACCAGCGGTCCAGACGACGTCATGGACGCCAGCCACAAAGGTCCAACGATCGCCTATCTCAAGAAAGTCAACGATGCGAAAACCGACACGGGGGTCGGAGGCGGCTGGTACAAGATACAAGAAGATGGCTTTAGCAACGGCGTCTGG…	MRLLNLLAAAGFCQAHTIFVSLDADGVNSGISQGVRTPDYDGPQTDVTSQYIACNGPPNPTKPTDKVITVTAGSTVTAIWRHTLTSGPDDVMDASHKGPTIAYLKKVNDAKTDTGVGGGWYKIQEDGFSNGVWGTERVINNAGKHNITIPKCIANGQYLLRAEMIALHSASSYPGAQLYMECAQINVVGGTAAKTPSTVSFPGAYKGTDPGITLSIYYPPVTNYVIPGPQKFSC	TATCTACGAGGCTAATCAGGGCCGGGGCCGGAGCCGGGGCTCGGGACCAGCTCCAAGCAAGCCTGCATTCAGTCACGTTCGCGCCATATGGAGTCGAAAATGCCAGGGCTGCGTTTCATTCTCTATGACCATCTTCATCTAAGATCCCTCTCTTATCCGAACTCGTGGAGATATTCATGATAGTTATTTACCCGCTATAGCTGCAATAAACTTAATCAGAGTTAAATGTGGAGGTTCTTACATAGCTTACCCCTTCTAATAAACTCTGCAAGGTGTTCAGAGCAGTAGGAGAACCAAATTCATACGGGAGATGATTCCAGAGAGTGGAAAGATGAACAGTTGATCACGTTGTCGTTGCGTACTCACCGACATCCATAATTCTGGCATCGTGGCCATGAG…
CgAA59	EVM0005502	AGAAGCTTATTAATTAATATATTATATAATAAAATAAAAAAGTTATATATAATATTATAGTTAGCTTCTTATAAAGTAAAAACTATAGTGTTTTTAGCTAGTTAAGAGATATTATAGTTAATATACTTTTTAACTTTATTAGTATAAAAAGTAGCGCTAATAAGTATAATCTATAAGGACTAGTTTAACTTCCCCTTAAGCTTAGGGATAGTTAATAAGACTATTTAGTAATTACTACTATTAGCTATAATAATAGTAATATAGGTAAGTTACTTTAGACTATAGTTAGCCTAACTATATGTTAATCTTTATGTGTTTCTTTTACTGTAGTGGAAGGCGTATCTAAAACGTTATGTAATTTACTACTGTTCAACAGACGCCTGAAGTGATAGATTGGAT…	ATGCCTCGTATCCAAGACTTGGAGGGTATGCAATACTCTCGTACCGGAGACGAGCTCGAACAGCAAGACTATGCATTCTTCAACCAGCAGTATGCCACCTCTTCCTACCAAGAGGAGCACGACATGAACCCGGACCTCATCGTCCGTCCCAAACACGACCAGGATGTCGTTAAAACCGTCAACTGGGCCCGCGAGAACAATGTCGCTGTCGCCGTGAAGAGCGGCGGTCACCAGTACAGCGGCGCGTCGTCCACGGGCGGCAGTAACATACAGCTTGATCTGAGCAACACCTACAAAGACCTGATGATTATACGACCCAAGGACCCTATTGCGGAGGACAAGACGCTCGTCTATATCGGCGTCAGCACCACCATGATGGACCTCAACAAGTACCTCAAG…	MPRIQDLEGMQYSRTGDELEQQDYAFFNQQYATSSYQEEHDMNPDLIVRPKHDQDVVKTVNWARENNVAVAVKSGGHQYSGASSTGGSNIQLDLSNTYKDLMIIRPKDPIAEDKTLVYIGVSTTMMDLNKYLKHNKLFVPTGQCAFVGVGGHGQTGGYGQLGRSFGLFGDHIKTIRLVCHDGIIRDITKANDPELFYALLGGSPGNFGIITHYVVEVYKSKSYLGTVSGPNNFKGPHGIKAFWIYSKEVLTRLLTTVAAMADDPTFPRGFDLCVSVVSMDFPMATLFKDLNDATVWERIQDKIRHVLEDEFLKFLNGKFPASIILYAQWCPTNKGDKYDASVDAWFAKFRELKGLLENETLQFNEFDMEMSDMTGQWLFPKAREFDLPYVKRTYATKST…	CCTACCTTATAAAGCTTACTAAGGCTAAGAAGGTTAGCTAGGCTATAAGGGCTATACTTAATATCCTTAATAGTCTAGTTAATTATTAAAGATAAATTAGCTAGATCTTAAGTTTAAAAAAAGATAATACTAAATCCCTTTAGATATACTTACTCTCTATTTATAGTAGTAAAAAAAAAGGTTATTATAAATAGTATATAATATAAAAAGTTAAAGTAAGTTAAAAATAAGGCTTAAGTAGCCTAAATTTAGTATAATATTAAATAAGGTAATAGCTTTATTACTTATAGTAGTAAAAATAGCCTTACTTAGTTATATTATAAGGCTAGTAATTAAGAAGCTACCTAGTGCGCCTAAGGCACCTTTTATAAAAACTAATATAAAAGAATTAGGTGTAGT…
CgAA60	EVM0005674	AGTGGCAGCACCAAAGGCAGTGGGGTGTCCACTTAGAGTTAAGGTGCATCAATTTACTGTCCACTCAAAACCAACATCACCTGGCCCGATTAAGTGAATGCAGCGCCGCAAGAGTCACCATAGTCATATGCCGCTCACAACGGTCAAACATTTACAACGATTGCAGAGTTGCGTGGTGCTATTTCTTTTATGAGACACGAATACCTGTCCCACCGTTCCACAATGCAAGCCAGAAGCCAGGAACCAGTCCCGGAAGATACATTGCCATCCTCCTAACGCCGAACTCTCAGAAAACCAGACCCTGTGTCGTGTCTATGGATGCGTGCGCCCGCGTATCTCGTCCAAGCCTCATAAAAATTTCGTGACCCTCTCGAAAATACATTCAAAGGGCGGTGAGGT…	ATGAAGGGTACTTTCGTATCCGCGCTTGCGCTGCTAGCCAGCCAGGCCGCCGCTCACATGGCCATCACCTACCCGCCGCCTCTGCGATCCAAGGAGAACCCCTACTCTGGTTATGATATCGACTACAGCATCACCAGCCCCTTGAGTGCTTCCGGCAGCGACTTCCCCTGCAAGGGCGACTTGAAGCTTCTCGGCACCCCCGAGGCTACCCCCGTCGCCACTTGGCAGGCTGGCCAGACTTACAACATGACCATCGCCGGCGGTGCCAACCACAATGGTGGTAGTTGCCAGGCAGCCCTCTCCTTCGACAGCGGCAAGACCTTCACCGTCATCCACAGCTACATCGGCGCTTGTCCCGCCGCTGGCACCTCTTCTCTCAAGTTCACCTTGCCCGCCGAT…	MKGTFVSALALLASQAAAHMAITYPPPLRSKENPYSGYDIDYSITSPLSASGSDFPCKGDLKLLGTPEATPVATWQAGQTYNMTIAGGANHNGGSCQAALSFDSGKTFTVIHSYIGACPAAGTSSLKFTLPADTPSAKDAIFAWTWFNNIGNREFYMNCAVITITGGGAGGSTATSFNSRPQIFKANIANGCSTVEGSDVMFPDPGPDVTMAGTKTAAPVGNCGAVVAPNPGTGGGGSGSAPSSSKSVEAAPSATQAPQSSTLAPTTTRPAGGASSLPGGVFMTVPAPSNASAASSVQPTTFATVSQPAAPSDDCTSELGVTVSVPAASSATPTLAPSPSAGSGGDAADGSMTPGKACNPEGQWNCVSGTHFQRCASGQWSVLMSMAPGTKCQSGTTEV…	TTTGCAGTTGGACAAACAGATACGGAGAAAACGCTCCATCGATTTTTCGATTGCTTCCTCTTCGGGTACTGTTGAGCTACCTACGCAGTACAGCAAGCACAGGTGAGCTGGTGTGAGTAAACGGGCTAGGCCAATCAGTGAACTGGACGTCTCAGGCACGCGGGCTAGCTGGTTGGACGTGAGTCTGAAAAGAAAGGAACCAGCCGCAGCCGCAGCCGCAGCAGCAGCAGCAACGTCGAACGGCGAAAAAAGGGCAAGGACGGCACCCTATCCCCCTTCCACTTCCAGGGTCGGTTTGTATCCCTTGCGCTTCAGATCTTTACCGCGCAGCTACCGCTGTGCCCTGCCATTCGTGCATTCGTCCCTTGGCCAATGAGCGTTCTGGATCAGCCCTGTCTC…
CgAA61	EVM0005728	GAGGACGACGTTTCAGAAAAACAGGAGAGAGAGAGAGAGAAAAAAAAAAGAAAGCGTGTGTGATGTTTTCCCCGGATGACGAAGAAATTTGCAAGAGGCCCCTTATTAAAGCTTCAAATACCAGAGTCGGACTGCTTGTACGGCGCATTCTTCGCGTACGAGTTCCACTGCGAGCACATGTCGTCAATGGCGTCGATCTTGAAGGTGTTGGCGATGTCCTGCGTGCGCTCGAGGAACTGGACGCTCAGTCCCTGGCTGAGATGCCACGCGATATGGCAGTGGAACAGCCAGGCGCCGGGGTTGTCCGTCTTGAACGCTACGACGAGCCAGCCTCTGCCGGGCAACGTGGTGACGTCGCGCCTCGTCGGGTTCTTGAAGTTGAGCTTGGAAGTGTCGGTC…	ATGAGGTCGACACTTTCGCAGAGCGTGCTCTTTCTGCTCTACGGCCTCGCTATAGCGGCCCCGCCCAACTCGGGCGTCGTGAAGAGGCAGGATGCACCGGCAGCGAACCCCGACGATGACCAGAGTCCCAAGTCATGCAACACACCCAGCAACAGACAATGTTGGGTCGACGGATTCGACATCAACACCGCTTACGAGGAGAAGACTCCTGACACTGGGGTGACTAGGGAGTATGACCTGGTTCTTACTGAACACCCGACGTACAAGGCTGGAGATGGCATGGACAAGAATACCGCCATGCTCATTAATGGCGGCTTCCCGGGCCCAAACATCAAGGCAAACTGGGGTGACAAGATCCGCGTGAGAGTCGTCAACAACCTCAGAACGAACGGCACGTCC…	MRSTLSQSVLFLLYGLAIAAPPNSGVVKRQDAPAANPDDDQSPKSCNTPSNRQCWVDGFDINTAYEEKTPDTGVTREYDLVLTEHPTYKAGDGMDKNTAMLINGGFPGPNIKANWGDKIRVRVVNNLRTNGTSIHWHGVRQLNNNINDGVNGITECPIPPGSSKTYEWRAEQYGSSWYHSHFSDQYANGIAGTIQIDGPTSKNYDEDLGVYSISDWYYKSADEIRSTFTAPAAVPASDNILFNGTHVNKNGGGAYSRVTLKKGKVHKIRLINMSVDNTFSVNLVNHKMTVTGTDFVPVKPFQTDSLYLSVGQRYDVLINADQDSSKAYWFNVTFASNRLCGTSNINKPAAIFQYEGASSNIVPKDAGQVVTDSQCQDKTDYEPIYSVNVDSTAFSKTQD…	AATGAAATTGAGGGTTTTGGCTCAAGGTGCCACCAATGCTTCGCCCTCATCAGCCCGTCCGATGTGGTCAGATGCGCCGCTTTGAGCAACCCTATGGACATCTCCCAACAGGCACGATCCTCTCGGAGTCGTGGAGTAGCCGTTCACTGACCTCCTAGAGCTGCATGCGTGAGTTATCTGGAATAGCCTTCCCACGTCCATGACCCTATCAACCCAGCCAGTTTGCCCCCCTCGCCACCGCCCACTCTGCCAGACTATCGCCATAGCCGCGCGCATCTTTACCAGGTCGACTCCCACTTGACCGACGAGTGGATCTCGGAAGGCTTGTAACGCTCATCCAACCTGAACCAAAAACATGGGCCATGTCAAACTTGACATCCGCACGTCTTTCAACCGGCT…
CgAA62	EVM0005808	GCTCCTTGGCGGCCCGAACGGGAACCAGCTCCGATCTACTATGTAGCTAAGAGCCCCTGCAGCATAGGCGAGGAAAGGCGGAGCGGTGGCACAGCACCCGCATAAGTCCGGATTCCCGGAAATTAGGACAATAGAACCTCGCGGATTGGTTCCATTCGAGACTAGTCTTTTGAGAACGCTCTAGGGCACGTGGCATCCACATCGCTCACAGGTGGTGCTAAGCTGGAAACGGGGCAGACTACTCTGTATGCTGCATGCTGCAGAGAGAAGGCCGGTCGCTGCAACCATCGTGGTGGGACGTAGACTGACAGGTGCTCGGGCGTGCAGCAGACTGGGATACATGCAATTTGATAACTTGGATATATAGTCACGCCGAGCCAAGGAGTCCACTTGTAGTTG…	ATGAGGACCTCTTATCTGGCCGTAGCCACCGCCTTGGTTACACTCACTTGGGCCGCCGTCGCCCCCACGCAGCAGTGTCGCTGCTTGCCTGGTGATGCGTGCTGGCCGTCGACTGCCTCTTGGGAGGCACTGAACGCCACCGTCAGTGGACGTCTGGTCGCGACCGCCCCCATTGGCTCGCCCTGCCATGATCCCACCTACGACGCCGCCGCCTGCGAGGCGTTGCAGTCATCCTGGTCGAACCCCTTGACCCACATCCCCTCTTCCTCGTCTGTGATGCAGTCGTACTTTGCCAACCAGTCCTGCGACCCCTTCACTGATAGAGCCGTCCCTTGTACCCTTGGCAACTATGTCAGTTATGCTGTCGATGTCCAGGGCGCGGCAGACGTGAGCAACGCT…	MRTSYLAVATALVTLTWAAVAPTQQCRCLPGDACWPSTASWEALNATVSGRLVATAPIGSPCHDPTYDAAACEALQSSWSNPLTHIPSSSSVMQSYFANQSCDPFTDRAVPCTLGNYVSYAVDVQGAADVSNALKFAKANNVRVVVRNTGHDFLGRSTGAGALAIWTNHLKSMDFTTWSDEHYSGPAVKVGAGVLGYEVLEAAHAEGLAVVSGECATVGLAGGFIQGGGHSALSTEFGLAADQTLAFDVVTADGETVVASPSQNADLYWALSGGGGGTFGVVTAVTVRAHPEETVGGAAFQLLAASTTPEKFSAAVSKFHELLPAMTDNGAMAVFLHNSQFLALRPLTVWNSTAAHVRDVVLAPFTKALGEMGITLAVAYSELSYRDHYATYMGPLPQG…	AGGCCGGCGAAGAAGATCTTGTACGCGAAACGACCAGAGACGCAGATCGCCGCCATGACAGCCATGGTATTGGACAAGACCACGTATCCCGTGGCTCGGTTATGCACGGGAGCACCGCAGTTCGTAAGGCTGGCATTCTTGGTAACTGCGTGTTTGTTTGTGATTAATAAACGTCGAAGCTCCTCGCCATTATGGGAGGCGCAGAAGACCTACCAAGAGATTCGGGTATAGTGCAGGTAGCTGACACGCAAAGAGTAACGTTGAGCTGAAATCGCTCATCAGTACAGATGCAAGTCTGGTTCGTGGGAGCACAGAGGCCACCACGGAAAGCGCTGGCGATGCATTTCGTCTGGGAGAGATGAGTACGTCGTTAGTCAAACTGGCCTGCTTCCCGTAGCT…
CgAA63	EVM0005820	CGGGTGCAAAGACATCATCGACCTTGCTTCAGCTAACTTGCAGTAGATCAGTCCATACTTGAAATTACTTATCCCAAGGCTGGTAACCTCATTGAGTTGCATTAGTCATTATTATAGACATTACTCTGAGCTAACTGAATATGTAAGCGGTATGTAGCAGAAATTTGTACAATCATGTCCAAGCCCAACACGAAACACGATAGTGCCATCATCGCGGCGTCATAACCACACTCAGGCATCGAGAACTTTCCAGCCTCCAACCAAGAGGTTGGTATAAATCCTCAACGGGTCATACTTGGTACGGATAGCCTTGAGCTTCGCGAGGTTCGCCGCCGGGTAACTCTGAAATATCTTTTGCCCCTTGCCTGCATCGTTCAGGTACATGTACCCGCCCGCGAC…	ATGCCCCTCCCCTTTGGGGTATGGTACGGATACGGGTTTAATGTAATTCGCATCGCCACGACTTCCATTCAAATCTTTGCAATAGAAATATGTCTCCGTCCTGCTTACTGTATTCCTTGTGGCTTGCTTAGTGTCTCACTTTTTTGCCTGGAACCGAATTTATCAGAAACCATGGTTCGTTTTTCGTCCTTCTTTGCGCAGCTGCTGGCTGTCGTCGCAGCTCCTGTCGCGGCCGCAGCCGGAGAGCTTGCCGACGCCGACACTGCCGCCACGTCGGCCGTCGTGTCCAGCCTCCGTGGTTCAGAAAAAGTTGCCTGTGGGCTGCTGAGCTTTAGATACCCTGGACAAACCTTTTTCGCGGGTTCCGACGGCTACACGTACGAGACGCGGACCCAGTAC…	MPLPFGVWYGYGFNVIRIATTSIQIFAIEICLRPAYCIPCGLLSVSLFCLEPNLSETMVRFSSFFAQLLAVVAAPVAAAAGELADADTAATSAVVSSLRGSEKVACGLLSFRYPGQTFFAGSDGYTYETRTQYWSARAYDTPACVFVPQNAQQASFAVATLTLSLTQFAVRSGGHMPVVGYNSIGSSGVLLSTSNLTVLALSEDKNTVSVGAGLRWRDVYSYLSGSGLAAVGGRIGGVGVSGLLLGGGISFYSNQYGFAADNVVCYQAVLSSGAIIEATATNAYSDLFWALKGGGNSFAIVTRFDLKTVKSPKVWVGISQYAQPDSAKYLDAVYNFGKYGSADGKAAIIPTILTYPSYNITAYAAARFYDSDTNSATAFENFTSPVLTPVNDSYTLQPL…	CCTGCGCCGAGATGGTCATATCGCTGTCCCTGCCGTCCAACCGGACCGCGCCCTTCTGCCGCCTCATCGACCGCAGGGACACGCCGCCGGGGCCGCCGATCATCGGGCTGGCGTATTTGTTCATTGTCTTCCTCGCCATAACTCTGTTCTTGCTGAAGAGAAAGCGGAAGGCCGGCAGCGTCGCGACGATGACACTGACGGAGGACTCGATGTGGCTCCACATGCTGAGAAGCACCGGCCCGTTGGCCACGGTCGTGGGGTCCTTGGCCGCGTCGCCCGTGGCCTTGGTGACCTGTACGAGGCGCGCGATGGCGAAGGCGACGATGACGCCGCCGAGGGAGAAGAGGACGGTGAGGCCGAGCTTGTGGGACCGCGAGATGGTGAGCTTGCGCAGCAGGT…
CgAA64	EVM0005896	CAGCGTAGCGCCCATCAGTTCAGGCTAGTCATAGCAAAAGTCTTAGACATAAATTGATAGTTGAAGTAAAGCATTTGCATAACCGAGGTGTGCCCTGGCTCGGATGACGGTTAGTTCTCTTCAGGAAATGCATTTTTTGGGATGAGGTCTGTATCAAGGGTTTATATTCTGCTTATCCGAACTTGTTGTAGTATCATTACCTGTGCGACCTTGAGACCGACCGTCTGTCTTGTTTACGTACCTCAGTCTGTATCAAGAGGTTCGCCGAAGGGTGGAGCCGTCTCGCGTTTAGGAAAAGGTCATGAGGTAAAGGAGAGGGGAATGAAATGCATCATGGTCTGTAGGATTTACACATACACACAAAGAAGGAAACTCGTCATCATATAATTACCGTACTGA…	ATGTATCAAGTATTCATCCTCTTCTCGATGCTGGCATCAGAAGTCCTGGCACACGTCGTTCTTGAGAACCCAAAGCCCTTCAAATTTGCCGCTGACGGTCCTACTAACCCTATCTCTAGCACAGGCGACGACTTCCCTTGTAAAATGCCACATGCTGGGGCTACATACGAGATTGACGGACCTCCCACGCTCATGGCCATCGGGGAGACTTTCGAAGAAATTTTCAAGGGGCAGGCTGTACATGGGGGCGGTAGCTGCCAATTTGCTCTTAGCGCCGATGCAAAGCCAACGAAAGACTCAAAATGGATGGTCATCCACTCTATCGAAGGCGGATGTCCGGCTCGCAACCAGAAGGGTAACCTCGAGGGCCCGAACAAAGATAAGTACCCTTTCACGATC…	MYQVFILFSMLASEVLAHVVLENPKPFKFAADGPTNPISSTGDDFPCKMPHAGATYEIDGPPTLMAIGETFEEIFKGQAVHGGGSCQFALSADAKPTKDSKWMVIHSIEGGCPARNQKGNLEGPNKDKYPFTIPNSIIPGDYVFAWIWLARVGGQPKYYMNCAPVIITGMRKKRDDFAGRRKSLARREQFPELFMANMGDVSGGCTTGEALNAQIPIAFPNSGIYVDHPEGKNNLFKQPCDGNPRAGSSVEPPFGGSVTSSTVGTAASSSTTKGSIVSIASSVVAGTTTSSERHPMQPTIPTDTAVSTKFGPAPITTTVTTEVTITVTATIIATSVLTNTTAARPTSTTTLSPSVPEPLPGTCTEGYLICLPDETHFATCTGGKLTGPQPIAPGFKCTA…	ACGACGTCGCAATGCAACTGAGCGTGCTTGGCGCGGCGCCCGCATGTGGAACATCTGAGATGAATCGGAGACTTGGGAATGTGGCTTGAGCCTTTCTGGCCTGGTCCGCTGGGTCCTGCCGACGGAAAGAGACCTTGTTCGCTGCTTAAAGTGTTCCTACGGCCGTGGCGTCGACACTAGCTCCAGATGGAAGCGTCATAAGGGATTGCGGCTGCAAACCACATCGTCGGAAACGGATAGCGACGACCCCAACCCTCGGCGGCGATCGCGGGGAATTAGTTGTCACTAGTTTGGGGCAAACAACGAAGTGACAGCTTGGTTAAGATTGTCCTTGGCATTTTTGCCGGTCCTTTTGATCCAGGGTGATCGGTTTGAATCAAATCCGCTGTCCCTCCCAAT…
CgAA65	EVM0006060	ATCGCCTTGGATACGTACCTCAGGTTCCTTTCTGCCTTCTAATTAGCTATTTACTTGGCACACAACAACTGCTCCTCTTCTGGCAGATGCGGCAGCCGTTGACGCCGTTGATACTGGTCAAGTCTGGACAGCTCACGACTCTCGCCACGCTACATTTCCAACTCTTGGAAGAACCTGTTCGGTTCATTACGGCGATCTGAGGCTCATAATTGTATGTAGTAGATGGGATGCTCTTCCAACCCTACCCTGCTAAATTTAGGCTCCACCATGTTTCGGGAAACGCCGATCTCAACCCCCAATAGCAACCTCGCCATGCACATCGTCACACATCGAGTCACAGATCGCACCTCAATCATAGACATTAACGATTCTTGTTGTCTTGTCTCATCAGGCATATGT…	ATGGTTCGCTCATGCGCGTACAAGGCCATTGCGGCCGCCTCTCTCCTTTCACAACTCGCATCCGCGGCCATCACGAGCTGCCCGAACAATGAAACCGTCTGGGAGACCCCCATCGGAGTCAAGTACACCCTCTGTCCCGGTTCCGACTACCAGAACGGTGGCGCCAGTCTTCAGACCGTCAGAGATATCCAGTCCAGCCTCGAATGCGCCAAGATCTGCGACTCAGATGCTCGCTGCAACAGGGCCGTTTACGACAATGTGAATAAGGCATGCGACGTCAAGAACAGCACGAACCCGATGCAATGGGCTGCCGATGACCGCTTCGAAACCATCCGGTTGACCAATGATTTGCCCGAGGGTGCTTTCATCTCCACCTGTTCCTTTAACGAAACATCCTAC…	MVRSCAYKAIAAASLLSQLASAAITSCPNNETVWETPIGVKYTLCPGSDYQNGGASLQTVRDIQSSLECAKICDSDARCNRAVYDNVNKACDVKNSTNPMQWAADDRFETIRLTNDLPEGAFISTCSFNETSYRVPETNAEYRICPDTDYTGVNAKVVEGVTTIQACAELCSNTQDCRKSVFDHINNACAIKAAEPATSIFWVQDKQFSTIRLPENIDPAVKGKWGDLIRLPVIPVAAYIVPSYPEPSRLLFFSSWSNDAFSGASGMTQFGDYDFATGAISQRTVTNTHHDMFCPGISQLEDGRILIQGGSDADTVSIYDPATNEFTRGPNMTLARGYQTSCTLSNGKVFTIGGAYSGERVGKNGEVYDPVANAWTYLPGADFRPMLTNDHEGIWREDN…	TCTGATAAGACGAGGTATCTTGAAGTCTTTCCTCCTAGATTCCCTACTTCTAGTCTTGGCACTGTGGATTACTACTTTTGACACGCTCCTCCGTACTGTCGCTGGGATAATCAAAAAAAGCACGGCCACATTTACCTGACGAGGGGGTTAAACTTTGGCCCGATACCGTAGTAGTAAAGGCTAGCTACTGTTAGTTTAAAGCTAAAAACCTATATACCTATATATATATAGTTTAAAACAGACTTTATAATATATAAAGGTTTTAGTGTAAAATTTATAAATGATTGTATTATACATACTTTAATAGACTTTAACACTTAGTATCAATTATTTTATACTTTTCTTACTATCTACAATGTATATAGCGTAGAACAAAAGTCTAAAAACTATGAGTTTTGG…
CgAA66	EVM0006129	TCTCTACAGTTCAGGAGAAATCAAAGATGGTTGTGGAAACTATCTGTGCGATTGTGCTTGTCTTCTGGCCAGGACGAGAAATTCTTCTTTTCCCTTACATCGCGCCCTCCTTATCAGAAACTTATCTAACCTGCTTAACAAAACAAAATCACCTCAACCACGCGCCCTCATCAACTCCAATACTACTCGTGGCTTCGTAGCTATTCAGTCCGGCCTTGCCGGAGAGGATGCTTATCCCGGCTCCTCTAAGCTCATCTACTTGGTATATCTAAATCCGTCCACGGTTGTCGGAAGGATGCTCATTTGATACCCTAACCCGGTCTATTTCCTCTCACCAAGCCTTCAGACTTATGTTTCTTTTATACCTTCAAGTCTCGAGTTCAAGCTAATTTAGCCAAT…	ATGCAGTTATCAAGTCTATTTCTCTTGGCTGCTTCGACGGCCACTTGCGTGCTTCCCGTCGCCGCACACGACTTGGGCGACCTCGAATCGGTACTAGAGCCAGAAGGTTTCAATGTTTCCGAAGCACTCTTGAAGTTGGTCGCTGTAGCCGAAATCCCTCCTCTGGAAGATGCTGGCAAGCGGCTCGGGACCGGGTCCCCCTCAACCGGGTGCTCTACAGCTTGCGCTTCATTGAAACTTATATATGGCGACACCGCTGTCCTTGTGGCGGGAAATGACACAGCTTACATTGATTTCATTGGCTCATACTGGTCAGCAATCCAAGCCGAGGTTAGGCCCCGCTGTATCTTCCAGCCGTCTAAACCAGAAGAGGTATCAGTTGCCGTTCTCCTAGCGCGG…	MQLSSLFLLAASTATCVLPVAAHDLGDLESVLEPEGFNVSEALLKLVAVAEIPPLEDAGKRLGTGSPSTGCSTACASLKLIYGDTAVLVAGNDTAYIDFIGSYWSAIQAEVRPRCIFQPSKPEEVSVAVLLARLTQCPFAVKSGGHAAMARASNAEGGITVSFTNMKSISLSADRTVASIQPGNVWGDVYAELTKSDVTVIGGRLYNIGVGGLITGGGIAYSSGVYGWACDNVESFDVVISSGAIIRATATQFPDLYWALRGGGNNFGIVVGFNLFTHPLPGGRMWGGTRAYTENSFPQVAEAFANMVANAEQDPRAGLWHVYTLYNGSKISSTELYYAEPDGNDAPILSDWNAIPAVSDTTQNRVIAEYARVGMDSTPPGLREVYAVISTKASIEIVE…	AAGATCTTGTAAACGGCCAGCTTGGAGGAGTGGCATCGGACCTGCGGTTGAAAGTGGACCCCGCAGCCTTGAGTTATAGCACCCGCGCATTCGCGACGGTGCTTACTCGGTCCCCCGACAAGAGAGGCTTCTCCATGACTGGAAAGCTTCGTATGGAAAAGGACCTCATGCTCAGTTCTTGGGCGAAGCTTGATTTGTACGAGCAGGATTTCGGGTTGAGTCTGGGAAAGCCCGAATCGGTCAGGAGACCGCGGTTCACGCCAGTGGAAAGTCTCGCATACCTGTTACCCAAATCACGAGAAGGCAGCATCGCGCTGGCGATTTGCTTGAGGGATGAGGATATGAACAAGCTAAAAGAAGATGAGGAGTGGGTGAAGTATGCACAGTACATAGGTGAAT…
CgAA67	EVM0006152	GCACCTGCTATTGATAGAGCATCGCTTTACATGACTTTTGCATTTTTAAATCGGATTTTGGTTTTTTTCGAGGTTTGTTTTTCTTTCTTTTTTTCCAAGAAAAAAAAAATAAACTACTGGCGAAGATACATAACAAAAAAGGGAGACGTGACACCTCACCCGGATCCAACCTATGCGCCCGGAGCCATCCTACGTCAGTCCAGAAGATCCAGTGGACTTTTAGGGGATTAGTGCGCAGTATTCTCCAACTAAAAACCAGCGCTAGAGCGATGATTGTGGCTCAATCCTGTAACTTCTGTCGCGTGTGCGGACGAATCGTCCTTTGGAGGTTGAGGTATTTGCGCCGTCGAAGCGACAAACTAGACTGCCACGGATTTTAGGCCTTGCGCCTCACCTCAC…	ATGCGGTTCAACTGCATTCATTCATTAATAGCGGGTACCGCCCTTCCCCTGGGCACAGCCAATCCCCTTTCCGCACACGCCCAAAACGGCAAGACAGGAAACTCCAGCGACAACATCCAGGCCTGCCTCAACGCGGCAAATATCCCAATCATTATATCATCTTCCTCGGACTGGACATCCGACATCCGGCCGTATAACGCTCGCGTGCTGTTCACGCCGGCACTTGTGGTGTCGGCGGCCAATGAGCGCCATGTGCAGGCCGCCGTGAGATGTGCTTCCCAGTATGGCAAGAGCGTCACGGCCCTCGGCGGCGGGCACAGCTACTCGTCCTCCGGGTTCGGTGGAGAGGACGGCCACGTCGTGGTACGGTTGGATGAGATGTTCGGCGTCACGCTCAAT…	MRFNCIHSLIAGTALPLGTANPLSAHAQNGKTGNSSDNIQACLNAANIPIIISSSSDWTSDIRPYNARVLFTPALVVSAANERHVQAAVRCASQYGKSVTALGGGHSYSSSGFGGEDGHVVVRLDEMFGVTLNADNTATVQAGARLGHVATSLLNEGGRAISHGSCPGVGVSGHSIHGGYGFSSHLHGLAVDWIIEATVITADGNTVKASPNQNSDLFWAIRGAGSSFGIVTEFKFDTFAAPSVVTWYTVPLKLERDRLIEALFALQQYAQSNMPAELNMRAVISQDSTAFDGLYFGTEAQTRNVLMSFFSPLGIDLSGATVNETDWMGQLEHYAGQELDQTGPQSATDTFYASSLLTKEVPQDGFEAFVNYYLNTAKSINTGWFVLIDVHGGNNSKTA…	GTGTACCCACGGCAGCGAATTGTTTCGCATGGCTAAGCCTGGGGTGTCTCCATTCAGCCTTATCGTCGTCCGCGGGTTGGCCATACTGTCGGATTGTGGCCGGTCGGAAAAGTCGTTCTTTGTCTTGTGCGATTCCGAACAACAGAACCGTTGGCGACTAAAAACGCAAAACCGCGGGGGTTTTGGCCGAGGCAATGGCTTTCCGATCACCCGTAGTGTAATAGGCAATCTGCCACCCCAGCAGCCCCTTTACCTCTTCACTTTCCCTTATAGGGCGGAAAACGCTAGTTCGTTTCCACTAGCAAAAGCCACGCTTTGGTGGCCTTGACAATCAATTGCGGTGGCGTCCCCATCCGCAATTTGGCCATTGCCTTGATCGGATGCTCTTCTGACAGACGC…
CgAA68	EVM0006409	ATTATTTTATAGTCTCGAACGGTTGGTTGCAGGTGCGCCATTAAGAGAAAATCGAATGATTGGACGCCAACGCCTGCCTAGCCTTTAGACCCCCCTCCCATTATTTCTGATAAACCGACAGGCGGTTGCCGTTACCGCAGTACTCGATGTCGGACCCCGTGCAGAACATGCTACAGTCGCTCGCCGGCGCCTCGAGGGATGTCTCCGGCAGCGCGTTGCCGCAGTAGCACTCGGCTCCATATTCCGTGCCGAAGTAGGTGTAGCCGTCGCAGAACGCCGCGCACGCCTCGTTCGTCATCTTGTCCGAGGCGGTGCCCTTGGCATCCAAGGCGCGTCCGCCCTGTGCGGGCTCGGTGCGGCAGCCGAGGAACGTGTACGCCCCGACGGTGGCCGGCTGGG…	ATGAAGGTAGTCTCGTCTTTACTGCTGGGCCTTCTGGGCCTAGCATGCCAGGTCCACGCCGACCCGACTTGGCCCTCGGATGTCGACGAGTTGGAGGAGATCATGTACCAGATGTTCAACGCAAGGTCACGAAAGTTCGCTGATGCCGTCTTCCCCTGCAACAAAGAAACCAACGGGGCCGGCCGCCAGACTGCGGCTGAATGGCTAAGGACCGCCTTTCACGACATGGCACCGGCCAACGTCGCAGGCGCCGGGACCGGCGGCTTAGACGCGTCGATTCAGTACGAGCTCTCAGTAGGCGGAGAGAACGCTGGCCCTGGCTTCGCAACTTCGATGACCTTCTTCAACCCTTACCTGACCCGCAAGAGCAGCATGTCGGACCTGATCGCCCTTGGAGTG…	MKVVSSLLLGLLGLACQVHADPTWPSDVDELEEIMYQMFNARSRKFADAVFPCNKETNGAGRQTAAEWLRTAFHDMAPANVAGAGTGGLDASIQYELSVGGENAGPGFATSMTFFNPYLTRKSSMSDLIALGVYASVLSCNGPSINYRSGRIDATVKGPTGVPQPGNAIQIFTQQFGRMGFTPQEMVQVTACGHTIGGVHSAENPNIVPAGTFANGMAPMDTTNGVFDNKVVTEYLDGTTKNPLVFTMGNGRNQNSDFKVFNSDNATMRAMADNAAFKSACKTVFEKMVNVVPSGVTLTDPIKPYTVKPVDLQLSLASPSTIQLQGAIRIRTTEIPLDTIASLTINYKTRDGSSTCGSSSCAFTLSVLGISRGLEDNFAWYPISQTFPVSTGISSFTVT…	TTAATTTCTTTATAATCGATTCACTAACGACGCAGTGGATGGGCGCGCCGTTATCCCGGTTGTTGGCTATGAGCCACCAACATCTGACACATGCCATATTCTCTCTGCCGTTGGGATGTGGGCTGATGCTTAGCCCACCCTGATGCTGTCATGCGGTTGCAAAAGCTGCCGTCGCTCAGGACCCCTGCCCTCTTTTCTCACTTATGGAGATTGATCGAGACTCAGAATCATTTTCACAGAAAATGGCAAACGGATACTGAGTGTAATATTGAAGCAAGCCGCCGCATCCTGTCGACACACTCTGAGAGCGTGACGTACGGCGTTCTGTCTGCCGCCAGCGCATGGTCACAATAATGGGCCTTATTTCTTTCCAGAGCGGCACGATAGATGCCAAGTCTT…
CgAA69	EVM0006430	CCGAAGATTTACTGGCCCCCGAGCCGGCGTGTCTCATCGAGAGTATCCGTAATGGCTTAGAATTTTATGCTACACTACCGGTAGAGATGACAGACATCAAGCTTAATTTCTTTATAATCGATTCACTAACGACGCAGTGGATGGGCGCGCCGTTATCCCGGTTGTTGGCTATGAGCCACCAACATCTGACACATGCCATATTCTCTCTGCCGTTGGGATGTGGGCTGATGCTTAGCCCACCCTGATGCTGTCATGCGGTTGCAAAAGCTGCCGTCGCTCAGGACCCCTGCCCTCTTTTCTCACTTATGGAGATTGATCGAGACTCAGAATCATTTTCACAGAAAATGGCAAACGGATACTGAGTGTAATATTGAAGCAAGCCGCCGCATCCTGTCGACA…	ATGCCCACAGTGGCGGATGTCAGTAAGATGTCAGTAAGATGTCAGAGACTGAGAATGGGACGGAGTGGACGAGCTGGAAGGGGTGAGGAGGGGCTTCGAGAGTTGTCGAGGCATACATATAGACCCAGCCCGCTCTCCTCCTCTGAGGAATTTCTAGCTATTCTCTCTCTATCAGCTTTCAGTCACTCATCTTTCCACTCTTTACTTTCAGTCATTCTCTCAGCCCGACGCCGGCGTCCATTCACTTGCTCCCACCTTTTGTGTGTACATACGCTTCTGTCCGGAATCACTTGTCCCTCTTCTCACCGACAACCACCCCCCCAAACCGTCAAGATGAAGTCTATCGCTGCTCTCGCTCTTACCGCCTCCATGGCCAACATGGTCGCCGGCCACGCCATC…	MPTVADVSKMSVRCQRLRMGRSGRAGRGEEGLRELSRHTYRPSPLSSSEEFLAILSLSAFSHSSFHSLLSVILSARRRRPFTCSHLLCVHTLLSGITCPSSHRQPPPQTVKMKSIAALALTASMANMVAGHAIFQQLWVNGKDEADSCVRMPASNSPIQDPTSDDMRCNANAAKAASTCAVKAGDVVTVEMHQHNDRDCTKEAIGGAHHGPVMVYMSSVADAAAADGSEPFFKIFESGYFANNNTWGNDLINEGCGKQNVVIPADIAPGDYLLRAETVALHAAGSVDGAQYYMSCYQLKVEGSGSAKPTGVTFPGAYKATDPGLLINIYNKITNYVVPGPAVYKSGSGSGSGSAPVASAPAATSAAAATPTTLATKTATAAATTSAAAAAPTGDADAGC…	CAGGGAAGATGAGGGTCGTGCTGGAAACAAGAGGGCAGAATTTTTCTCTCGCAATTTCTGACTGGAACGTTCTTACTTAATGATATACATCCAAATGCCTATATTTTTCAAACACTGCCCTATTTCAGGTCCACACTGCGGCCTTCACTCTTTCAACTTAGTTCTCGACTGCTGAGACGAACTGCTGCTAGGCAAGCTTCGCGAATATGAGGCTCAGCATCTGGAAGGCATGCGAGCCGGTCTGAAATTCCCGAAACATATTATAGCGCTTAGATATAACTATAGTACATGAATCCATCCAGCCAAGAAGTCATCCCCTAGTCATTGAAACCTAGCCCCATATAGCCTCATCGTTAGGTAACTGTTCAGGAGGGGAGGCTAACCGGATTTATTCGGCAG…
CgAA70	EVM0006631	TAACGGGGTTGGTTCCCCGCGAATTCTGCCCACGACGACTTCTTGTGTAACGCTCCGAACTCAAATGGTTTAAAGGGATAAGTCCCATAACGATGAGAGTCACAGCTACCTTCCAAAATTGTTGTTGAGGTAGTCATATCGGGTTAACGAGAGCGAATGATTGAAAGCTTTAAGTGACGCCCGTATCGTCGTTATCGAAGGCTGCAAAGCATGAACGAGTCAGCCATTTCTGTTGGACTGTCCATAACTACACGCCAAGCACTTACTTTTTAGCGCTGTATCGTCATTGGTCTTCAAATACTCGCTAAAGATGATCGTCTTTCCGCCCTTGTCCGATGCGCATTCTTCATCGACCGACCATAATTGATGCAACTCCAGGGGTCATCATACGAGATTGGT…	ATGGGATCTACGCCACAAGATATCACCTACGACTTTGTAATTTGCGGAGGGGGTACCTCTGGATGCGTTGTTGCATGCCGTCTTGCCGAGATCACTGGGGCCAGTGTTTTGGTCATCGAAGCTGGCGCGCACAATGAAAACCTCGAAAATGTCCACATGGCAGGGGGCTGGTCTCAGTTATTTGACAAGGAAACTGATTGGAATGTCATCAGTGAGAGGAAGCCTGCTGTCAACGACCGGCAGGTAAAGTTGAGTCGTGGCAAGTTCCTTGGTGGGTGTTCTGGCTGTAACGGCACGCTTTGCATCCGTGGCTCGAAGCAAGACTACGATGACTGGGGAGTCGATGGCTGGAGTGGTGAAGATTTCTTCAAGTACATTCGCAAGGCAGAGAAGTTCCAT…	MGSTPQDITYDFVICGGGTSGCVVACRLAEITGASVLVIEAGAHNENLENVHMAGGWSQLFDKETDWNVISERKPAVNDRQVKLSRGKFLGGCSGCNGTLCIRGSKQDYDDWGVDGWSGEDFFKYIRKAEKFHGKSWFEASDDHGTSGYLNIEPHDLAPISNLIMDSMVSKGLPLDHDMFSHGNNPHGCGHAPRTVHNGLRSTAADFVTKENKKNNLDLMVETHVEKVIIENADGELRATGVRVIKADGSTVQIKARKEVIVSGGAYCSPNILNRSGIGAKSELEAFGIPTLVDLPGVGKNLMDHLIVFMFYETEKAGLTNDHHVYHGDNFAKTYALWKDQKAGFLSSFPFGAFAYARLDERLADSDLWENAPRAPGRDPMGLTPKQPNIEFFTTECYG…	CTAGGATTGGGAATGGAGGACGCGGTTGCCGGGGTCGAAAGTGTAATCTTGTAAATAAAGTTGTTGTACTCGAATGGGACGTTCTCCTCGTACTCCACGGTGGCAATGTTCAACGGCTGGGAGGTGCACGTGTTAAATGGTGGGGGGCTAAACGGGAAGGATAGTTTTACCTCTAAGCCGTAACCTTTGATGACATCTCTCACCAACTCTAGGCGCTTCTGGAACTGTTTCTGACCCATGGCGTATTATAAACGAGATGGCGTCGGCTATTAAAGAGGGTCGACCGATGACTGAGATCAATGTTTTTGGATCTCTGGATTGGAGGCTTTCAGAAGACTTCATATATCTATCATGGGCACACATTAATTACTGTCTTGAATGGATCTGAAAACCCTGCAA…
CgAA71	EVM0006804	GAATGGGACGTTCTCCTCGTACTCCACGGTGGCAATGTTCAACGGCTGGGAGGTGCACGTGTTAAATGGTGGGGGGCTAAACGGGAAGGATAGTTTTACCTCTAAGCCGTAACCTTTGATGACATCTCTCACCAACTCTAGGCGCTTCTGGAACTGTTTCTGACCCATGGCGTATTATAAACGAGATGGCGTCGGCTATTAAAGAGGGTCGACCGATGACTGAGATCAATGTTTTTGGATCTCTGGATTGGAGGCTTTCAGAAGACTTCATATATCTATCATGGGCACACATTAATTACTGTCTTGAATGGATCTGAAAACCCTGCAAATATGTCGCTTTGAGTCACAGTTCTCGTCTAGGCAGGAGATCAGATTAGGCGGTGCCGATATATCCATCCG…	ATGAAGCTCGTCACTCTGGCCCCGGCGCTCCTCGCGCTGAGCGAGACAGCCTCAGCCCGCCTGTTGCCCCGGTCTAACACCACGACCACGCGCAATGAGACGTACGAATACATCGTTGCCGGCGGCGGAACCGCGGGCATTGTGACCGCCGAGCGCCTTGCCGCCTCGGGCCGCAGCGTGCTCCTCGTCGAGCGCGGCGGGCCGGCCTTCTACGTGTCGGGAAATCACAAGACCGTGCCGTGGAACGACACCGTCACCATGTACGACGTCCCGGGCTTGGCCGACTTCACGGGCGCCGACCCAGACCTGCAGTACTGCAAGGACCTCGTCATCGCCGCCGGGTGCATGCTCGGCGGGTCGACGATGCTCAACGCGCTCATGTTCGTCAGGCCGCGGGCA…	MKLVTLAPALLALSETASARLLPRSNTTTTRNETYEYIVAGGGTAGIVTAERLAASGRSVLLVERGGPAFYVSGNHKTVPWNDTVTMYDVPGLADFTGADPDLQYCKDLVIAAGCMLGGSTMLNALMFVRPRAADFSGWPEEWRWENGVAAAAEELYERLPGTILASEDGKRYDDGAYDVMSRFLGANGWSEQNALNNVEAKELMYSHPPWSIAHGLRDSPVRAILPDAEALPNFTLELHAKVLRAVRDGSLVTGVEVEHESGAREIINLTKGGSLVLAAGTHSTPRVLFNSGIGPAAQISTVATGTTNIELPPRDQWIELPVGENLKDHAIATVTFQTKDALAALPKSAWTSPDRESVELFARGSGLLAQSGQRLNFWTSVNTTDGATRHVQGTVRAD…	GCGCCTGCCGACTGACTCTACTCTACTGTACTCTCCGTGAGCAATCGTGGTTTAGCGAGAGTTCGTCAAATTATCCTTCAAGGGAGAATCTGCAACTGACATGACACAAGCACCTTTTCTTTCCTTGCTGATGACCCTTGACCACGCCGCATTCTGCAAAGTGCACTATCCGCTAATGGTGATCTTTTTTTTCCCCAGCCCCCCGCCCAGGGATGAAGAGCCTGAAAGCTGGAAACCGGCCAACAGAGGACTAAGGCCAAGGGGTTGCCCCCATCCCGGGGCACACGAGTCGGCGGATGCCCCGGGTGAGGCCGAACGTGGTAGACGCAGCCAGTCAACTTGCGCCACCTCTTCGTCCCCCCACCCCGTCTCGACGGCGCAAGAATTTAGTCGTTTGTC…
CgAA72	EVM0006864	GGCGCGCCGGGCAACACACCACCAGGGGAGGAAATAAAAATAAAAAGGAAAAAAGGAAAAAAAAGCTAGAGAGTCGTGGTCGGTAACGACGGTGCTACGTTGGTTCGATGCGGTTGACAAGGGAGACACGAAGAGAGCGCGCTCCCAGCATTCCTCGTGGGGCACCGTGGACAAGGCAATGGGGAAAACCAAAACGCAGCTAAGATTGGATGAGGCCGATCGAGGACGACTAGGCAGTAAAAAAAAAAAAAGTCGAGACGTCATCGAGCAGCTACGGCACTTGAATTTCCCCCCCTCTCTTTCCCTCTCTCGTGTCTGGAGCCTCTGGCCATTATTCGTAATTGTATTTCGACGTCGGACAGTTTCCACCAGGTGGATGTCGCGGAAAGACTTGGCAGC…	ATGTCCACCACCCAGCTCCCCGCCTCCGATGTCGACCGCTACGACTATGTCATTGTTGGCGGCGGCACCGCCGGCTGCGTCGTCGCCTCTCGTCTGGCTGAGTCCCTGCCTCAGAAGCGCGTCCTCCTAATCGAGGCCGGTCCCAGTGACTTCATGGACGACCGCGTGCTGGACCTGCGGAAATGGCTGAACCTCCTCGGAGGCGAGCTCGACTACGACTACGGCACCACTGAACAGCCCATGGGCAACTCTCACATCCGCCACTCCCGCGCCAAGGTCCTGGGTGGTTGCTCGTCACACAACACCCTCATCTCCTTCAGACCCTTCGAGTACGACCTGAAGATCTGGCAGTCTATGGGCGCAAAGGGCTGGACCTTCCACGACTTCATGCGCATCATG…	MSTTQLPASDVDRYDYVIVGGGTAGCVVASRLAESLPQKRVLLIEAGPSDFMDDRVLDLRKWLNLLGGELDYDYGTTEQPMGNSHIRHSRAKVLGGCSSHNTLISFRPFEYDLKIWQSMGAKGWTFHDFMRIMDKLRNTVQPVHARHQNELCLDWVNSCSSALDIPVLHNFNKHITQNGALKQGVGFFSISYNPDDGRRSSASVAYIHPFLRGEEKRPNLTVLTNAWVSKINVRGDTVTGVNLTLQDGSKRTVTARAETVLCAGAVDTPRLMLLSGIGPKQQLVDLGIPVIHDLPGVGENLQDHPESIIMWELKKPVPPNQTTMDSDAGIFLRREPPNAAAKKTFFNPDGIPDGDIADVMMHCYQIPFTLNTARLGYDEPKDGYAFCMTPNIPRPRSRG…	AGCTGGAGATATGGGTCAGATCGGGCGAAACGAAACAAAGGGTGGGTTGGAATTTCCCATGGCTTACGTGAAGATCTTTCCTGCAACCGCGTCGTACATGACGGAAACGCCACACATGGAATCTTCGTCGGTGCCCCGCAGGCCGGCGGGCGTGTTTGACCCAGTGCCCTTAGTATCGTACCAGTTCATCTTCTTGGAGGGGCCTGCCTGAAAGACAGAGCCGTTCTTCCATGACCATAACCATGCGTGGCTGTCGGGGAACATGCCTCTCTGCATGACGAGCGGCTTGACCGGGCACCCAGCCAGCTTCGTCCAAGTGTTAGCCTTGGGGTCGTAGACCTCTCCATTTCGTGTGCCAGCTCCGGAAAAGGAGCCGCCGATGACGAATATCTTCCCTTC…
CgAA73	EVM0006882	GGAAACTTGACCATGGGGCCCCATTTTCCGACGTTCTGTGCCTCACAGGCTGCAGCGAGTGCAAGCAGCGCTGCAGGCAGGTTGCGGAGGGCGGAGCGAAGGGTGGGCATTGCGAAATGTATTTTCGAGAGTAGAAAGGGATTAATTCTCTAGATGCTGCCCGTATCGAGACAGCAGATCCAAAATAACGGGGACCGGTGCCGAGTAGAAGTATTCATGAACATCGCTTGTTCTGGGTGTCCCTCTTCCATACTATTACATGTCAATTTGCTGAAAAGGTTGATATTCTCGTGGCTTTCGAATACGAAAGACTTGTTTCAGGAGGTTCACTTAACATCATCTGCAGAACAACGGTGGCTTGGCACTCTTAATACATGTGTGGGACACGACGAGTAGTCT…	ATGCAATTCTCTCGGAGATGCACTTCTTTCCTTGCAGCCTCTCTATCAGTCACCACGATCTGCAATGCACATGCACGATCCTGCCCCCCGGTCTGGACCGAGATTGCAGCTGACCTGAAAGGTTCCTTTGCAGGCTGTCCCAGTGAGGCGAGACAGGCAATTCGTGCCGCATTCCATGACTGTTTCCCTGGATCATGCGACGGGTCGTTGATACTAGCCAACGAGTGCTTCGATAGAGAGGAAAATATGCAGATGCAACCGATTTGCGACATATTGGGTGAAAAAGCCGCTGCATACAATGTCAGCACCGCCGACATGATACAAGCGGCAGCAGCTTTCGGCGTTGCAGCCTGTGGTGGTCCCAAAATCTACTTCCTCGTTGGGCGAAAGGATTCATCC…	MQFSRRCTSFLAASLSVTTICNAHARSCPPVWTEIAADLKGSFAGCPSEARQAIRAAFHDCFPGSCDGSLILANECFDREENMQMQPICDILGEKAAAYNVSTADMIQAAAAFGVAACGGPKIYFLVGRKDSSVPSAEGVLPTQDSDAATQITAFKKKGFSATDLVALVGAHSAGRSLQELSFDSTPEELDSTVFYPETLEETTPTSLGSDVALGNDKATKHIWKRFGASQTQWNSAFKLAMGKMSIMGNNLGKLTDCSKLVA	TTCGTAGGCCTCTACCTAGTGCCCGATGACCTCGCGGGCCTTAGTACAATAACTTTAGGGTCAATTCTAATCCAGCCCTCTCAGGCTGTTCAAGTTTGAAATTGAATATATGGTCTATTTCGTGCTGGTGATTCATACATAGTCAAGTTCGAAACCAATCAACTGAGCTTGGCGTCGGAAAGTTGTCGGTTGACTACTTCTTCTACATTTTGAAGTATTGCTACTGGGATAATGCTGACACGAAGACATCGGGTTCCGTAGAAACGCGGGTGATTCGTGAGCTACCCATCGCCAACGGCGGAGCTGCAGAACAACTCAACAGGGGCAATAAGCTTGAATACATGTGTAATCAAGACAAGGGGCCCCCGCGCTAGTACAGAAGAATCAACCCTAGTGTTT…
CgAA74	EVM0006927	AGGAAAAGTTGCCACTCGCATCCGAAATGGTGAAATCATACCCGATTGTCAACAAGAAATGTTGATAGCTCAAGTTCAACACGCAGTGCGGCATCAGTTTGTGTCAATGAGCAAACGCATGCAGGCATGGTCACTATAGATGCGGCGCTTAGTCGGGTTTCCATTGACGCTGGTTGAGCACTTGGCAAACAACTTGACTTTCGCCACGTATCATGCTGCATCAGTCGGGATCCATCAAAGGCCGCGGACTGGCCCAGGCTTAGACACAAGCGTCATCCGTTTTGCTCAGATACAGTGGCACACTAGACGCGGGTGTCCGTTGGCCGTCCCGATGGCTCGCCTAACCACACCACAACCCCGGCCCCGATGCGGTCACCGATCCCGCCGAGACTTTTGCCC…	ATGTACGCCAAAGCTCTCGTCACCGCTCTCCTCGGCGCCACCGCCGTCTCTGCCCACGGCTTCGTTGAGAAGATCACGGCCGGCGGCCAGACAATCACCAACTACAACCCCTCGACCGCTCCTTACGCCAACCCGAAGCCGGAGACCCCTGGCTGGAACGCCGACCAGCCTGATCTCGGCTTCGTCTCCCCCAGCGCCGCAAACAACCCCGACATCATCTGCCACAAGTCGGCCACTCCCGGCAAGAAGAGCGTCACGGTTGCTGCCGGTGAGAAGATCACCCTCGCCTGGAACACTTGGCCCGATTCCCACAAGGGCCCCGTCATCGAGTACCTTGCCAAGTGCAGCGGCGACTGCTCTTCCGCCACCAAGACCAACCTCAAGTTCTTCAAGATCTCC…	MYAKALVTALLGATAVSAHGFVEKITAGGQTITNYNPSTAPYANPKPETPGWNADQPDLGFVSPSAANNPDIICHKSATPGKKSVTVAAGEKITLAWNTWPDSHKGPVIEYLAKCSGDCSSATKTNLKFFKISEKGLSGGKWAAEELISNGNKWEVTIPSDIAAGNYVLRHEIIALHSAGQQNGAQFYPQCINLQVTGGGSANPSGVAGTSLYTATDKGVLFDIYSGATSYPIPGPAVYSSKKRRSHARDIVVAN	CCAAAGCGGGAAAGTGAAGAAAAGGTTTTAAACTGCGTGACGTCGACTCGGCTAAAAGAGCCAAAACCTTCGTTGTTGCTGTCACACGAGATCGAACAGGGTCCGCGGTCCACCAAAAGAAGGGGATGCACCATCAGGATAAGGAGACGAGGAGAGGAGTCTATCCCGAACCTTGACCGCTACTAGGTTGAGTCGAAGGTCACGCTATGGAGTCTGGCAACTCTTGATTAGACTATGCGTACTTATCATGTATGTGTGTCTGCTGTACTAACACTTTGGCACGTGTTATGAACCACTTACTGCGTACTACCTCGGTGTCCTGTGGTTTAAATAAGGATGTGGCCTGAAAGAGATCCCCCCATCCGCCCCGGATTTGCCCTATAGAATGAATGATTGAGG…
CgAA75	EVM0007308	GTCCGCGAGGCCGACCCGGAGCCACCCTCGTGGGCTTTCGGAGAGAGGTCTCAAACCCGACTTGAGTCAGACCGGAGCCCCGTGAAGGAGGGGAAGAGGGGGAGGTCATCTCACCAGCCTACTGCCGAGTGCTCTCCAAGATCCCTCCTGGCCCGGACATGACATGTACCCCCGTTCGATCCGTTGCCATTGGCCCAGGGAGACCGGCAGTGACTGGAATCAGGCGCCATCAAACCTTCGGTGCACACGAGGCCACACCACTCCGATGATACTCCGACAATCCTCCGGCGTAGCAGAGTCGTCGTCGTCGTCGTCGTCCCCGTCGTCTCTGGCGTGTTCGCCGCCGGGATCGGGGTCCTCAACGCTGCCTTTCGCTCGGGGCCCACGTCTAAACTGGTG…	ATGGCTTCCTTCAAGCATTGGCTGACCCTGCTCCTGGTGGGCACGGCTTGCGATGTCTCGGCCAAGTCCTACGACTACGTCATCGTCGGCGGTGGCACGTCCGGCTCCGCCCTGGCCGCGCGCCTGAGCCTCGGCCTCCCCAACGCGCAGATCCTCCTCCTCGAGGCGGGTCCGGGCGCGCCCGACGAGCTCCAGATCAACGTCCCCGGCCTGCGGGGCTCGCTCCTGGGCACCAACTACGACTGGAACTTCACCACGGTCCGCCAGGGCGGTCTCGGCGGGCGCCGAATCGACGTCAACCGCGGCAAGGTGCTCGGAGGCTCGTCGGCCTTGAACTACCTCTGCTACGACCGTGCCGCCGCAGTCGAGTACGACGCCTGGGCCGACCTCGGCAGCAAG…	MASFKHWLTLLLVGTACDVSAKSYDYVIVGGGTSGSALAARLSLGLPNAQILLLEAGPGAPDELQINVPGLRGSLLGTNYDWNFTTVRQGGLGGRRIDVNRGKVLGGSSALNYLCYDRAAAVEYDAWADLGSKGWTWEAMIDAMTRSENFTGTDRDTRGRAGPIRNTYNRVIYDVVARWLPAAQELSLPINEQGYMHGSPIGFMFQGANVDDRTYTRSYSANSYLPLAGPNLEVRTGTRVAKINLESDYSQIQRATGVTLDDGTIIDAAAEVILSAGSIQSPGLLELSGIGRPEVLEAAGVAPVIALDGVGENYQDHVRTSNIYRLKDAVDSFDAFIYDSAGANATGELKKWTDGGPSLYDYTTVAYGFLDWGQAGGATRDVMGALARAEFGNSTNPVD…	GTTGATCTGGGCTTGACATTCGATCGCGTTTACACACTGCGTTTCATTAGAGCAGTGCACGTTTGAGGGTGGAAGGTGGGAGAAACCATCTGAGGGAGAATCGGCACCGGCAAGCTTGATGGGACGAAAGGAAGAAGACGACGAGAAGATTGCTGTGTACGTATCTACCTGCCTTCTTCCGTAGGTACCCATGTACCAATGTACCTACCTTTTTCCATGTTGGTCTGCTGTTTTTCTGCAGCAGTTCCGATCTGTGCTTGGGTGCTCCTCGCTCCCACTCTCCCTCCCTCCTTGGCGCCATGGCCGTACCTGTCAGCTTCGTGGGGGAAGGTGTGGTACATTTGTCAGTCACTACTAATCGCTCCTGCACACTGCACATACGACGTTCACCGTCGGCCG…
CgAA76	EVM0007366	GAGAAGATTGCTGTGTACGTATCTACCTGCCTTCTTCCGTAGGTACCCATGTACCAATGTACCTACCTTTTTCCATGTTGGTCTGCTGTTTTTCTGCAGCAGTTCCGATCTGTGCTTGGGTGCTCCTCGCTCCCACTCTCCCTCCCTCCTTGGCGCCATGGCCGTACCTGTCAGCTTCGTGGGGGAAGGTGTGGTACATTTGTCAGTCACTACTAATCGCTCCTGCACACTGCACATACGACGTTCACCGTCGGCCGAGCGACCATGCATGAACTCGGAATTGCAGCCCACAGACAGACGAGATGAATAACCTACCTATACATAGACGTCTCGTCTGTTATACATGCCGATTGACCGAAGGCAGCAGAAGATTAGGATTGTGTCTGATCTGTGTCGGCA…	ATGGCTCCCAAGATCGCCATCGTCTACTACTCCATGTACGGCCACATCCGCCAATTGGCCGAGGCCGAGAAGAAGGGCATTGAGAAGGCCGGTGGCTCTGCCGACCTTTTCCAGATCGCCGAGACTCTCCCTGAGGAAGTTCTCGCCAAGATGCACGCTCCCCCCAAGCCCTCTGACATCCCCGTCCTTAACGACCCGGCCACTCTTGAGGCCTACGATGCCTTCCTCATCGGTATCCCCACCAGATACGGCAACTTCCCCACCCAGTGGAAGGCGTTCTGGGACATGACCGGCAAGCAGTGGAGCAGCGGCGGCTTCTGGGGCAAGATGGCCGGCCTCTTCATCTCCACCGCCTCCCTCGGTGGCGGCCAGGAGTCCACCGCCCTCGCCGCTATGTCC…	MAPKIAIVYYSMYGHIRQLAEAEKKGIEKAGGSADLFQIAETLPEEVLAKMHAPPKPSDIPVLNDPATLEAYDAFLIGIPTRYGNFPTQWKAFWDMTGKQWSSGGFWGKMAGLFISTASLGGGQESTALAAMSTFAHHGIIYVPFGYAKAFAQLTDLSEVHGGGPWGAGTFAGADGSRQPSAKELEIATIQGETFYQTVAKHFG	TTGGAAGGGCCATCGCAGAGTCGACATGGCCTCGCCGAACCGGCCTTTGGTCGTCGTGAGCTGCAACTCGAGCTCATTCAGCTGTTCACGGACCTGCGCGGCAATGCCACTAGAGCCGTCTAAAACCCTAAGAGGTTCGACCCAAGGCTCATCGGCTAGTCCTCCTTTCGGCAGGTCTATCTCCTCCTTGAGTCGTTGGAATACGAGCCACAGCAGTGTCACCTGTTCCAGCAAGAGCCGCCGAGACTTGCCGCCATGCTTGACGCCTTCGAGGTAGCCAACAATCTTCCAGGATGTATCAACAATAGTGATGATGCTTGCAGCAAACCCAAATGGTTCCATTGTAGCTGTAGGAAGAAACGAACCTGTTTGCGCTAAAGATTATCTTCAAGAAAGAAG…
CgAA77	EVM0007380	ACTACAATTTCAGCATCATCTAACACATCAACACAAGTAAGGGTGTGTCGGTATAGCACTTCGGCGCATACGCAAAAATGCTGTATAGATGGGCAGATGGTAAAGCTGAAGGATTGCAATGGTACGGGCTTCTGGCGTATTTGGTATTTGTTGCCACAATCTGGACGGTAACGATGGTAATCGTTGCATGGTAAGCAATGAGGTTGCGTGCTTGTATAGCTGATTATAGGCATCATAATGAAAGCTCTAGTCAACACAGTTTCCTGATATAGGATACCGACGGAATCGGTATGCGTATCAATCTACCGAGTTCAGATCCCGGCCCTCAGTGGATGTTTCTGTATGACTTGCGGCCAAGCTATTACAACTCCAAAGCGTTAGAGTACATTTGCCGAGATA…	ATGAGAAGAATGGATCTCCTGACCGCTCTCTCGACCGGCGTGTGCATTCTCGGCGGGTTTGTTGAGGCCCTTCGGGGCCGCGCTCACCACTTGGCCAAGAGGCAGGTTACCGAGCTCCGGCAAGAGTATGACTTCGTCGTCGTCGGCGGTGGTACTGCCGGTCTGACAATCGCAGACCGTATTTCGGACGCCTTCCCCATGAAGACCATCTTAGTTATCGAATACGGCGAGATTGAGGGGACCGTTGGCTACTATGACCCGCCCGAGGATGGCCGTGGTGCTAGCCGCCTAGTCATCACCTCTCCTCCTGTTGCTAGCGTCAATAACCGCACGGCTACGGTCATCCTTGGAATGACTGTGGGCGGAGGATCTGCCGTTAACGGCCAATTCTTGGACCGT…	MRRMDLLTALSTGVCILGGFVEALRGRAHHLAKRQVTELRQEYDFVVVGGGTAGLTIADRISDAFPMKTILVIEYGEIEGTVGYYDPPEDGRGASRLVITSPPVASVNNRTATVILGMTVGGGSAVNGQFLDRGSRYDYDEWAHLGSPQFDDSPDTWDWENLGPAFKKSLFLTEPSEELAQKYGYTWDASAYTGDSIEASFPPFQWPIQRIGWQAFEEFGLETPVTCDNGDKHGVCWVPSAQNSETVERSHAGVGHYRRIAETRPNLDLLVGHKVMRLIIDKNMGAPAVEFRPVEGGEARTIRPKREVILSAGAIHTPQILQRSGIASAEYLESEGIELVEDLPGVGQNFQDHCATPITYSYDALFPAEADVTNNATYAAEAVAQFRERPARGPYTLAM…	AAGGTGGAAACCTGCTGGTTACGGTCGACAGAAAGATTGGCCTGGGATAGTGGACATGAGCGACCCGTGTCGCATATCTTGAAGCGAACGTCTTCGCTGCCCGTCAGAGACGATAGAATCAGAGCCCAAACAGCGCATACCGCGGGCTTGATATCTCCCTCCAGCTCGCAGACCGGGCCTCGGACACGGGATCGCTGGTTTGTAGTCGCCTTCGCATCTGCGGACGCACTCTTGATGTCAAACGGCTCGCTGGACTGCGACCCACCGCCGGGAGATTCTTCGCCGTAGTTTTGAGGCGTCTGTACAACGTCATCCTCTTGCTTAGGGCTTTGCGCGGCGGGGAACTTGACAACGAAGCGCTTGGGAACACCCGCAACATCGGCAGGGAACGGATTCTCG…
CgAA78	EVM0007418	TCACGGTCCGTTACGGCCGGTGGCAGAGAGCTTTTGACGAACCTGAAAAGAAAGAGAGCGTCACGTCGTCGATTGAGCGCATGAAAGGGAGGTTATAGACGGATGTCGACGAGATAGATAGTGGGTGGTATTGATGTTCCCTAGCTACAAGTGAAACCACTGATGACGCCGAAGAAAATGCATGGATTTCCGCTCGATCCAAAGGAAGAAAATGCCGAGAAAGCCTCTCCGGAGGACAAGAAGAAAGAAAAAGTAAAAAAAGAAAAAGTAAAACGAGACCAACTCCTCCCCCCTCCCACGCCCTCGCCGTGATAAAGACCGTTCTGTAGTGGACCAAAAGACCCCCCCGTCATCTACGCGTAAAGAGAACCGTGATCGTCGTGAACTTTATATATTAAG…	ATGACTACAGACGAATCGGGCTCACTTGATACTCGCAGCGGGGGCAAGAGTCATGCAAGCGAGAAGACCGACGACGACCAGCACGATGCCCCCCAAAGCACGACGCGGCCGACCGCAACGGCCGACGACCTTCCCGGGTGGAAGGTCTTCGTCATCTGGCTGGCGGTGGCCCTCGGCGTGCTCTGCACCTTTCTCGACGAGGGCATCATCGCGACCGCCATCCCGCGGATCACAGACGACTTTGGCTCTCTGGCAGACGTCGGTTGGTACGGCTCCGCCTATCAAATGACGCTCTGCGCCTTTCAACTCGTATTCGGCCGGCTCTACAACCAATTCGACATCAAGATCGTCTTCCTCGTCTCCCTCGCCGTGTTCGAGATTGGATCCCTCGTCTGCGCG…	MTTDESGSLDTRSGGKSHASEKTDDDQHDAPQSTTRPTATADDLPGWKVFVIWLAVALGVLCTFLDEGIIATAIPRITDDFGSLADVGWYGSAYQMTLCAFQLVFGRLYNQFDIKIVFLVSLAVFEIGSLVCATSPSSAAFIAGRAVSGLGASGLQSGCLVLISAALPAKKLPTYVGAIGMVYGVAAVLGPVIGGVITNSYLTWRWCFYINLPIAAPPAVATLFLIQSPPPTEEQRRPWLRKIRGLDYLGMALLLPGITSLLLALQFGGALFAWNDKRTVACFVVAGVLVAGFVVEQWWMGEDALVPPRLAKMRVVMFGALFGFCLDSAFFTLVYYVPLWFQAIQGATPEQSGVRYLALCLAFIFAIFLSGWGVTKTGYYQPFMLAGTVLLSVGSGLLS…	TCTCAACAAGACATGGTTCTTTGCAGGTTGCCAAGTATTTCTGCAACTTTCTGGCTGGCATGGCGAGCTTGTCACCGAATGGCTGCAGCTTGGGAATCAGGTCGAATACAAGGTCTGATGTCGTTGCCCCCGTTGCGAAATGTTTCAGCACTGGGAACAGATAGGCCTTGAGCATTCGCTTAGATCGTATCATGTCGTAGGCAAGGAAAAGCTGTGGAATGCGCTTGATATGCGGCGGCATGTTCTGACGAGCGGCGACTGCTTCTTCAGGTGTGACGAACCACTCGTTCACGACCTGCTTGTACCACTGTAGGTCGACATCAGAAGAGACCTGGGAGAGAATTGGAATCAAAGAGCGACCAATCTCCCCAGCAAAGGGATCTTCCTCCGAGCCAGCGG…
CgAA79	EVM0007480	ACTGGAATTATCGCAATGCGAGACTCGGAATACAATCCCCCGAATTTCTCACGACGAGAACCAACATTCGACTCGTAGCAATGCCATAACCTGCCTCAATGAATATGGTTTCAGAGCTGAAATCTTCACGCATCCATAGACAATGTGATGGCTTGTTACTGGGCTACCGTAAGACCCTGATGGTGTTGCAAGGACCAACTCTCCAAAGCCAAACTTACGTGACCAAATTCTATATTTACACCTTGGGAGCAAAGCATCCTTTGAAACAAACATGTCGAACCCGGATGTTTCAAGATGCCCAAAGTAGACCAGGTTTAAGAATGCGGGGGGTTGTGGTGACTCCATTGTGGATGCGTGCGTATAGACGGATTTCAAACAATTCTGGCCCATGGTTCATGG…	ATGGCACCAAGTGTTAGCATCGCTAAGGAGAATGGGTCCCGCGGATCGGTGCCCTCTCCTCGAGTTTTGCCCCCTGGCATCTCCATCGAAAAGTTCCAGGATTTTGCATCGAATCTTCAAAAGGCGGTAGGGAAGGATAACCTTCAGGTAATCACCCAAGATACCCCTCTAGACGACGGCGATTACCTTGCAGTCGACTGTCAAACGCATGACATGCACTGCTTGTACGAACGAGAGGAGTTCATCGGTAGTGCTCTTATCCACCCCAAGAATGTAGCCGATATACAGGCTATTCTCAAACTTTGCAACGATTTTGTTGTCCCCGTGTGGACATACAGCAAAGGCCACAACATTGGCTACGGTGGTGCCGCCCCGAGAGTATCGGGGAGCTTGGTCATG…	MAPSVSIAKENGSRGSVPSPRVLPPGISIEKFQDFASNLQKAVGKDNLQVITQDTPLDDGDYLAVDCQTHDMHCLYEREEFIGSALIHPKNVADIQAILKLCNDFVVPVWTYSKGHNIGYGGAAPRVSGSLVMNLGTHMNRILEVNAEDCYCLVEPGVTYLQMQKYLDDNGLRDKVWLDSPELGYGSMVGNALDHGVGFTPYGDHWMMQCGMEIVLANGEVVRTGMGAMQSPEGRKQAAQGIPPQDQHQNECWQLFPYGFGPINDGIFSQSNHAVVTKMGLWLMPAPPGMTPFMVTYENDDDLEAIVDIIRPLRVNMILQNAASLRHISLDASHYHPRTEYTDNPNEPLTDEQWDAAAKKIDLGRWVYMGAAYGPEPIRNAHLEIIKREMTKVPGSRWF…	GGTCGGCACTAAGACGGGTAACCAACTTGGCTCATGTCATGAGGGGCCGCGCAATGGCCCCCACTACAGCATCTTGACCAACGTCACTCTCAACCGCGCCCAAGTACGCCCAAGTCGCCAACCGACCAGCCGGCACATGCACCATGTGTCTACGGCGAAAAGGGACCACCCCCCCCCCCCCCCCCCGGGGGGGGCTATCCCGATGAACCCGTATGTGGCTTGCCAATGCTGAGCCACAATGCACTTCGCAGCAGCAGTTGCATCACTTTCGCCTACGCCGAGCCACACCAACCCTATGTATAGAGTTTCCCAATTTGTCGCCACACCCAGGCCACAAAGACGTCTGAAGAAGGTCACCCGAGTTGCGTGGTCGTGTGCCCAATTGGGACCGCCAAACCT…
CgAA80	EVM0007520	ACATGTCGCATTCGTGAACGACCCTAAGGGAATAACCCTAATAGGTCTCTAGGGGGCGAGCCGATGTGGAAGGGTATTTATTTCTAATGTCGTGAAGCATTATCGTTACTAGCTTGAGGTTTTCTGTGCTATACAAAGATCTCTTGAGCTTCATGACTGGCATCAAGAGGAACCCAAAATCCTCAACATAAAACCCCAATCCAGTTGATTAGCGCTTGAATGAAGATATCTTAGATCAATTGATGATACCGTCGTCCAGCATCTTGTTGAAGTTATTTTCATTGGGCCACATCTTCTCAGGTCCCGGCATCGTCACCGAAGTAATAGCAGGCTTTTTCCAGCTGTCATACTGGATCCACGGGCTGTCCATGGTGTAACCACCAGGAAGCTTCATAACCG…	ATGAAGAACACAAACTTTGTTTGCCTTGCGCTTCCCGCTCTGTCGATGGGCCACTATCTGTTCCCTCAGCTCATGCTTAACGGAAAAGAGATCAGTAACAGAGATTTCGTTCGTCAGCATGACAATGGATTCCAGCCTTCGTGGGACGACGGCAAGTTCCTGCAGAGCAACGACATTCGCTGCAACAAAGGCTCCGAAAACTACGCCAAGAGCACCAAGGCAGCCAACGTCATAGCCGGTCAGGACATTGTTGGCTTCACTACCAATATCCATCAGAAGCTTCAGCACCCAGGACCCCTTACGATCCACATGTCGAAGGCTCCGGGTGACGTCAGCGACTATGACGGTTCTGGTGATTGGTTTAAGGTGTACCAGCTCGGCTACAAGGATGGCTGGGAT…	MKNTNFVCLALPALSMGHYLFPQLMLNGKEISNRDFVRQHDNGFQPSWDDGKFLQSNDIRCNKGSENYAKSTKAANVIAGQDIVGFTTNIHQKLQHPGPLTIHMSKAPGDVSDYDGSGDWFKVYQLGYKDGWDGTDKGWNSFGKNKFTFELPAEITQGQYLMRIEHIATHPPNKAKQFFLQCAHLNVTSDYTGPAPDSVMKLPGGYTMDSPWIQYDSWKKPAITSVTMPGPEKMWPNENNFNKMLDDGIIN	AAGGAGACACGGGAATATGCGGAGCCCGCGCTGGGATATACACTGTGTTGCGCACTGTACGTGTCTCAAAAGCGCCTGAGACATCTTGGGGTAAGGTAATACCTACCTACATACGGATACGTAGGTGAGTGGGTGGATGAGTGAGTACTGCTCGACGTATGACCAAACGGTTGGCAGCACCAAGCCGTCTCGCCTATTCTGTCGAGATGAGGCTGTCAAGAAGGTCGTGTTACAGAAAGAATATCCGACTTGTCTATGTCAGAAGGAAGCCGCTGGAGGTTGGGTGCTGTGTGCTGTGTGCTCACGAGCCGATGCATCCACATCCTGACAGGAGAATATGGAGAATAACCATCCATCTGAACATGCGACGTTCCTGGCGAGTTCGTGTTCCTTACCAGT…
CgAA81	EVM0007574	GCGCTGGGGGTGACTGCCTGACAGGCTCTTGACTGGCATCAAAACGGCGCATGCAATCATCGGAGCGATAGTAGTGCAAATCAAAACGAGTACGTCTGCAATGGGATACTGGGGGTATATTGAAAAGAAGCGAAGCTGACTGCCTCATGATCTACCGAGGCAGTGTGACCGAGATCACGAGAGGAAGAAGAAGAGCCAAGAAGCCAAAATCAAAGCCGTGCTGAATGCAAGCCCAACGGGGGAGCTCAAGCGTTGTGAGCTCCCCGAACTTTCCTAGCTGTCACCGCCCCTTCCGTCGCCACTGCTGGGGCCGCTCGACTTGGGTTCGGCGCCCTTCGCATCCGCGTCGGGCCGCACGCTCTGCGGGTTGGAGAAGAGGTCCTTGGGATCCCACGCTGC…	ATGTTTATGTATCCAACCCGGAAGGACCAGGACACCCATAAATTGCCAGAGCCGGTTCGCCTTGAGCACTCACCTATAAACACGGTCCCACCGCAACTCTCTTCCACATCTGAGCTGCCGGTAGACCCTTTGCCGCCCATTACATGTTGGCGCTTGTCCTTCTGCTATCCCAAAGTTTCATATGCTGCAGCGGATATGGGACAGAAGCCCAGCAGCCCGTTGGCGACCTGCCTCAACAACGTCTGCGATGGCCGTTCCTCCTGCGTCGGCTATTCGAATGATCCCCTCTATCAAATCAACTGGGTGAAGCCGTACAACCTGGACCTCGCCGTCGTACCGATCGCCGTCACCCGTCCTGAAACCAAGGAAGACGTCGCCGGCTTCGTCAAATGCGCTGCA…	MFMYPTRKDQDTHKLPEPVRLEHSPINTVPPQLSSTSELPVDPLPPITCWRLSFCYPKVSYAAADMGQKPSSPLATCLNNVCDGRSSCVGYSNDPLYQINWVKPYNLDLAVVPIAVTRPETKEDVAGFVKCAADNNVKVQAKSGGHSYANFGLGGTDGALVIDLGHFQHFSMDTNTWQATIGGGHRLHDVTEKLHDNGKRAMAHGTCPGVGIGGHATIGGLGPSSRMWGSCLDHVVEVEVVTADGKIQRASDTQNSDLFFALKGAGAGFGVITEFVMRTHPEPGDVVQYSYSITFAKHRDLAPVFKQWQDLISDPDLDRRFSSEFVMQQLGVAITATFYGTEAEFRATGIPDKIPTGKVSVVVNNWLGDVAQKAQDAALWLSDIRSPFTAKSLAFTRDQ…	GGTGTATGGTTTCGCCGGCGTTGGCTTGGACAAGCCTTTGACCGATGGCGCGCACCTGCTCCTTGAGAGAATCGAGGCTACTGTAGAAGAGCCACTCTGGGTTCTCGTTTGGGGCGGCACAAATGTCTTAGCTCAGGTCCTATTGACTATCCGCGACCGATACTCTGCCGAAGAAGCGGCCAAGTTACGGGCGAAGCTGAGAGTATACACTATCTCCGACCAAGACGATACCTCTGCCTGGATCCGCACCCAGTTCCCTGACATCTTCTATATCTTTTCTATCCACGGCTGGAACCAGTACGGTCTTGCCGCCTGGACCTGCATTTCTGGAGACAAATACTACGGCTTCGACGAGGGTGGCCCGGGCTTTTCCAAGGTTTCGAAGCAATGTATCAAGGG…
CgAA82	EVM0007697	ATGGATTTGATCAGCCGGCAGCCTTTATCAAAAGGTCAGTTGCTGCACCTGATATTGGAGGTGACTGATAGTGGAACGCCTGCTTTGACGAGCTACCGTCGGGTATTGATTCAAACTACGAATAAGGGTTTGAAAGGAGGTCACCCGCTTAGGAAAGGCGCAGAGCTAAATGCAATCGGCGATGCTATGAAGGATTACATTGGCTGACTCTGGTAGCGTCCAGTCAACCTTGTTGTGGGTCTAATAACATCTTGACAAGAAAAGGTTATCTTTTAGTGATATTTTGATAATTCGGAAGGCCAGAAACCTCTCCCTACCTAGTTTTGGCTCAATCGGGCAAAGAGCTCGTGAACATACTTGCAGTACTGTCCTCAAGGCACCGCCTAGGGAGAGGTTTTC…	ATGAAGATTTTTGCAGTCATTCTAGGTCTTGCGGCCAGTGTATCTGGCCACACTATCTTCCAGAAGCTCTCTGTCAACGGTGTTGACCAGGGAGCTCTGAAGGGAGTCCGCGCTCCTTCGAGCAACTACCCGATACAGAACGTCAACGATGGTGGTTTCGCGTGCAACAACAACATCCAGTACAAAGACAGCAACATCATCTCTGTCCCGGCTGGGGCCAGAGTTGGTGCTTGGTGGGGCCATGTAATTGGAGGTGCGCAAGGTGGCAACGATCCTGACCATCCCATTGCAGCAAGCCACAAAGGTCCTATCATCGTTTACCTTGCCAAGGTCGACAATGCCGCAAACACGGGTACCTCCGGATTGCGATGGTTTAAGGTCGCCGAAGCTGGTCTTAGC…	MKIFAVILGLAASVSGHTIFQKLSVNGVDQGALKGVRAPSSNYPIQNVNDGGFACNNNIQYKDSNIISVPAGARVGAWWGHVIGGAQGGNDPDHPIAASHKGPIIVYLAKVDNAANTGTSGLRWFKVAEAGLSGSTWAVDTMISNGGWHYFTLPSCVAPGDYLLRVEIIALHGASVQGEAQFYMECAQIRVTGSGTNAGSNFVSFPGAYSASHPGILVGIYDSSGKPTNGGRAYSIPGPAVITCSGGGSSPPPTSNPPSAPPPSNGGGSTAPLYGQCGGQGWTGATTCASGTCKASNEYYSQCVP	AAAGGTCAGGGTCCCAAGACACATACCTGGTCCTGCTTTTCTAAATATGAGCAAACTGGCCTTCCGACATGTACAGTCAAAAAAGCAGTCTAGTTTTGCCGTGCCGAGGTTGTGCAGCACAACGACACTGTGGTGAGCATCGGCCGTCTTGTATTTTTGCCTTAGTACAGCACGGCGAACGACTGTCCCGGCCTCGGCCTACAGCCCCACAACAGTCAAGGCGGCCGACAAGGAAAGCCAGGGGCCAAAATCGGAGTGGATAAGAATCGGCCATCCATGGACCTGACAAAGTTGGTTGCGAGGATTCTTGGAGATCCTGATCAAAAATGACGCAAGACCAGTAGTCTGGGTTCGAGCTTCGAAGCAAAGGTATCCTAAACCTGTAAACGTTCATTGGCA…
CgAA83	EVM0007725	GATGCATGATATAAAGTTGTACTGCATGCGGGACATCCTCGATGAGTTTAGACTGTCGTGACTTACGACCTTTGTGGCGAAAAAGAAAAAAAAATGTCAATCTTGAACAGTGCTATGATGCTGTGGCAAGCTTAACCAAGTTTGCAGGCACCTAGCTGATTGATGCGAGCAAAAGGCGGGCTCTCCACCCACAGGGGTATATTATGAGTACCGACTGCTATGCGCTATGTATTATGTTACGTATCTTTCTCAGCGGGGTCCGTGATGCTTATTACTTGCTGTCTCAGCCAAGGGCCCAGTTTGTTTCCACATCATGAAAGTCTTTGGGCCCTTGACGGGCCGACTGCAGCATGACAGCACATGGAGCGCTGATCCGCTTACCTACATAATTCCCTCCTT…	ATGTTACCTCTTAGGCCACGGAGACAGATCTTCTGGTCAGTCAACGCAAACAAATTAGTCCGCCCAGCCTTTTCTGTTCTATTCACGGAGCATTCCGAACACCAGGCAGCTATGAGAGGCTTCCTTACAATCTCGACCCTCCTATCAGGAGCGGCGTCAGCGGCAGTCCGATTCACCAACTCTACCGACAGCCATGACTATGTCATCGTGGGAGGCGGCACTAGCGGTCTTGCTCTCGCCAACCGCCTGTCCGAGAACCCTGCCGTGTCGGTCTTGGTCATCGAGGCTGGTGGCTCTGTGTTCGACAACGTCAACGTCACCAACCCCAACGGCTACGGACTAGCCTTTGGCACCGACATCGACTTCGCTTTCCAGACAACGAACCAGACGTATGGCGGT…	MLPLRPRRQIFWSVNANKLVRPAFSVLFTEHSEHQAAMRGFLTISTLLSGAASAAVRFTNSTDSHDYVIVGGGTSGLALANRLSENPAVSVLVIEAGGSVFDNVNVTNPNGYGLAFGTDIDFAFQTTNQTYGGGQVLTMRAAKALGGTSTINGLAYTRAESSQVDAWEKLGNEGWNWNALFPYYLKSEHFQTPEPARQVAGHLEYESKDHGENGPLLTGWTFGQTNGTIPAVLNSTYKNLGLPWNEDVNGGNMVGFSVFPRTVDQENAVREDAARAYYYPYQNRTNLQVLLNTSAQKLTWKNATVPTADGVEVVSADGSSRIVKARKDVILSAGSLVSPLLLELSGVGHPTILKQHGIETVVNLPTVGENLQDQMNNGLSFAMKNNTVDGAITTVAYPS…	AAAACGCTGGCAGGGCAGACGGTGGGCCGGTGGTTTCACCCGGCAACGATGGACAAGGAGAGCGTCGTCAACTCCATGACGGAAATGGTGGCAGGCAACAACGTTGAAGGTTTCAAGTATAGTTGTCAGGCACTGTGGGACTACGACCTTCAGTCGGCGCTCAAGTCTTGTCAAGTTCCTGGACTGCTGGTCGTTGGTGACGGCGACGCCAAGGGCGCGCTTGTCAAGGCGATGGACGGGTTCAAGGACTTGGTTGGAGACAACGGAGCGGAACTGAAGATTGTGCCGAACGCTGGTCATCTCCCCATGTGGGAAGACCCTGCAGCGTTCTGGGAGGCCATCCAGGGGTTTGTGTAAACTGGCGGCTCTAAGAGAAGCGCTTTTCAAATGTGACAAAGA…
CgAA84	EVM0007732	CACTTCCTATGTACGAATAAGGTAGGAAGAAAAGAAAAAGGATGACGAAAAATGGCGCTTTCTGGGTATGCAAGCACCGTTTCATCTTTGATTGCCAACTGACAGCGGAGCGCAGAATGGATCCAAGTCGAGCTGGATTCGCCAATGGTCGTCGGCCTCGGCACATCAAGAAGAAACGGCCTGGCGGCAGCTGTCTTGGCGGGCTCATCTCGACCAAGCGATCGACGGGTGTGTCTTTTAGGCAACGCAGATCCGACCCTATTATGATTTTCCCTTCCCATATTAAGGGCGACAAGGGCAGTGAAGGGGATCTGTTTCATCTGATATTCCGGTACGCCTGCACCGACGACGTCGAAGACGACTCAGTTATCGCTGCGCCTGCATGAGGCGCATGCGCCC…	ATGTCTCGTGTCAAGTCAACCCTTGCCCTTGTCGGTGCCTTTGCCGTTAGTGCCCTTGCCCATGGCAAGGTCGATGGCTACGTGTTCGACGGCGCATATGCCCAGGGCTACAGCCTCGACTATTACTACCTCAAGCAGAACGGCGGCACTCCCCCCACCATCGCCGCCTGGTCCGCCGAGAACCTTGACAACGGCTTCGTCGACGGCACCGGCTACGCCAGCGCCGACATCAACTGCCACAAGAACGCCGCCCCTGGAGGCACCGCCGCCAAGGTCGCGGCCGGCGGCAAGGTCGAGTTCCAGTGGTCCGCCTGGCCCGAGTCGCACTTCGGTCCCGTCCTGACCTACGCCGCCAAGGTCGATGGCGACTTCGCCTCGGTCGACAAGCTCAAGCTCAAA…	MSRVKSTLALVGAFAVSALAHGKVDGYVFDGAYAQGYSLDYYYLKQNGGTPPTIAAWSAENLDNGFVDGTGYASADINCHKNAAPGGTAAKVAAGGKVEFQWSAWPESHFGPVLTYAAKVDGDFASVDKLKLKWVKIDEAGIDIDTQEWAATKLIKNNNTWTSTIPSDLAAGNYVLRHEIIAMHAAGTPNGAQNYPQCVNVEITGSGTANPEGTLGTELYKATDSGIQFNPYTTISEYTIPGPALFGSGGGPGPSPGSGSAPTPITNGTTPANSTKPAIPVTSDNADADDCPAQKARRHDRSFRRRRAPSFHL	TGTATCGCGATGAGACTCCGCGTCGTGTGTACGTACGCCCCGCGTGTTTATCTATTGTTCCAATATCTCCATCCCTCCGGGTCAGCCAGCAACGTTGCAGAAGGCGCCTTCGGTTTCTTCTTGTCCCTTTTGATCTGGTTGGGAACCAATTTTCACTGACTGAAAGAGTGTGGGGAGGGAGCACAGCACACGCCTTCTGTTGTACTGTCCAATAGGATGTAAGTAAGTACCTTTTATAGGCTGGAACACGCAGCAAGGGAAAGGTACTGCTGGTCCACGGGCTGTATGTACACGTAGTGTCTGTCGCTCTTGCCTGAATCACTCAATCGCACTGGCCTCCCACAGTGGTCCTTTCCCTCTGAGTCTGTCGAAGAAGGAAAGGACGACGAATACGCACGT…
CgAA85	EVM0007737	CTCCCTTTCGGCACGTGGTTTCTCGCCAGGCACGAGCCGGTAGCTTTCTTTCTGGGGCCGTTGTCAAATAAACAAGCGACGAGCGTTCGAGCGCTGATTAGGTAGGTAGTTAATGGCCGGGCATGTGAAATTGGGTTGCGGTGTGGGGTAACCAAATGCACCGCTTCATTGGCGCGCATCACTTCTCCAGCGGCGGGTCGACGGAACGGGGCATAATTCGGAAGGGTTGGGGGTCATAAAAGTGTCATAATATATACGAGAAATAAAGGAATACATATGTACTTGTGGAGTTTGGAGAGGGTTTATGAAAAAGAAGAATTCGTAGGTGCCCGCATGTGAGGGTAAAGGGAAACGCGCCCGCGTGCACTCCTCGTGCCTTGGAAATGCCCTGCTCTCGCA…	ATGCATCCGTTCCCAATCACATGGCTCGTGGCTGGTCGAGCTGGGCTGTGGAAGCCTATAGTCATGTGCCAGCTGTGGCAAACAGATGAATTACTGTCTCAAGAGGGAAAGTGGAAGATGCCGGGATGCCGGCTCGGGACAGCATCCGAGAAGGCTATCAGGAGTTGCCGTTGGCTCTTTAAATGCATGAAGTACTTCAGTCGTATCGGTGCCCTGGCAGCAGCCCTCTTGGCAGCTACGCCATTGTTTGATGGAGTCGCCGCCCAGGCGACCACCCCGACTGTCTGGACCGAACCAGGAACCGGCATTGTCTTCAACACTTGGTCCGCCACTAATGCCCAGACTGCGGGAGGCATGACCTACGGTTTCGCCTTGCCCCAAGACGCCTTGACGACGGAC…	MHPFPITWLVAGRAGLWKPIVMCQLWQTDELLSQEGKWKMPGCRLGTASEKAIRSCRWLFKCMKYFSRIGALAAALLAATPLFDGVAAQATTPTVWTEPGTGIVFNTWSATNAQTAGGMTYGFALPQDALTTDANEYIGYLQCSSKNGQGTGWCGLSLGGSMTNQLLLTAWPNAGEVLTSFRWAVSYDMPEVYSGDAKLTQISSTVNATHYTLIYRCQNCFKWNHEGVTNGVSTTAGFFILGWAQAFTNPTNPSCPADIYLVQHENQGIHGAVPDASIADPSYSAWVALATKTVTGNCGGGGGPTATSAPPSSTTTRPPTGPTGVPVPSGTYDYIVIGAGAGGIPLADKLSEAGKSVLLIEKGPPSSGRWGGTMKPTWLEGTNLTRFDVPGLCNQIWRD…	CAGCTTGGAGTATATGTCAAATCAGACTCTCATCCGGATAGGCCTCTGAAGACTTGTTTGTTCGGCAAATCACCATCACCGGGAGGCATCATGGCAAGCAAGCCGTCAGACACCCTTCCATATGGATGCAGAGCACACGACTCACAGACGAACGAACAGGAACTATGTCTTGGTCACTGGAGCAACAGGCTTCATTGGCGCCCATGTTGTCGACGTCCTCCTCTCTCGAGGCATCAAGGTTCGGGGCGCGACCCGCTTCCCTGCCAAAGGCCGTGCCATGATCGAGGCCAGGCCGCAATTTGCCGACAGACTAGACTTCGTGCAAGTCCGAGACTTTGATGATACGGGCGTTTTTTCCGAGGCGATCAAAGACGTTGATGCCGTTATTCATGTTGCCAG…
CgAA86	EVM0007831	GACGCAATATCGTCTTGGACTCCTCCTGCACACCATGATCCTTGGGTTCCCTATAATCAAACCACTTCCCGTGACCAGCTACTGCCGCCGCTCAGCGTCCTTAGCAGGTAATCGGTCTCGGTCCAGGTGCCGAGTACGCCTTTCCGCCGTTGTTCGGGACGCCGCCGGCGCCGTAGATGTTGATCACGATGGACGGGTCGCTCTGCTGATAGGCACCCGGGAAGCTGACGGTGGAGCTCGGCGAGAACGTCCCGGACCCCGTGACCCTGACGTTGGCGCAGGAGATGTAGAACTGGGCGCCCTTCTGCGAATAGGCCGAGTGGAGGGCCAGCAGCTCCACGCGCAGGAGGTAGTCGCCCGGCGCGATGCACCGCGGCAGGTCGAAGTAGCTCCACCCGC…	ATGAAGCTCGCATTCCTCCCCGCGATTGCGTTTGCCTCCATGGCTCATGCCCATGCCATCTTTCAGAAAGTATCGGTCAACGGCAAAGAATACGGCTCCCTCGCGGGTCTCCGCGCCCCGAACCAGAACAACCCGACCCAGGATGTCACCTCCCAAGACATAATCTGCGGCAAGGTAGCGACCTCCTCGCAGGAAGTCATCTCCGTGGCGCCGGGCGACCGCATCGGCGCTTGGTGGCAGCACGTCATCGGGGGCGCCCAGTTCCCGGGGGACCCGGACAACCCGATCGCCAGCTCGCACAAGGGTCCAATCACGGCATGGCTCGCCAAGGTGCCCAGCGCCTCGGGTGGCGGCGTCACCGGCCTCCAGTGGTTCAAGGTCGCCGAGGACACCCTGGAC…	MKLAFLPAIAFASMAHAHAIFQKVSVNGKEYGSLAGLRAPNQNNPTQDVTSQDIICGKVATSSQEVISVAPGDRIGAWWQHVIGGAQFPGDPDNPIASSHKGPITAWLAKVPSASGGGVTGLQWFKVAEDTLDTGSGQWAVDRMIGGGGWSYFDLPRCIAPGDYLLRVELLALHSAYSQKGAQFYISCANVRVTGSGTFSPSSTVSFPGAYQQSDPSIVINIYGAGGVPNNGGKAYSAPGPRPITC	CATTTAGTGAGCTTGGAGGATACTGGCAGCTTGACCAGGAAGACGCCATGAAGCTGGATCAATTTGGATGTCCACACGCGCGCTGAAGCATCCAGAGCATCAACAGTTTCCTGCACGTGGAAGCATCATGGAAGATCAGCCGCAGCGCAACTGTGATCGTACGAGCTCGGCGAGCCGATGGCCTTTTTTGTTAGCGTCAGGCACAGTAGAGAAAGAAGGTCAAGTACACTAAACAAAGAACGAAGAAGACCTAGCGCCGTTGACAGTTGCCACCTGAGGGTGGACTGCATTATTGCGCCCGGCCCTGGGTTAATAATATTACTCAAGAGGGGGGACGCCATTCCCACTAGTTCGCGCAGGCCGGCTATTAAGCGAGGCCAAGACACCTTCTATTCATTC…
CgAA87	EVM0007924	ACTGGTTTGAGGACATGGGTTGGAAAGTAGAACTTTCGTGAAATCTGAAATTATTATAGACATTATATGACGTATCTACGGTCGCCCGGTCAGGGCAGGTTTGGGTTAGAAAATAAAGCCTGGACGCCTCTATATGCCCTTGCCATGACAAGATAACAAAACCAAAAAACAACAACATAAGAAAACTGATTATGCCCCTCTACCACCGGAAATTGAAGATTCCCTTCAGCCACCCCATCACAGTGTTGATGAGACTGGAAATGTTGCCACCGTTTCGGAGCGCATCGGCAATCTTAGCAACACGGTCGGTGGTGGCAAGCCACTTGTCAAGGGCAGCCTGGTCAGGAGCAGTGAAACTGCTGCCAGTGCGAGCGGGAAGAGCCTTGGTGCACTCCGTCA…	ATGCGCGTGTCCGTTCTTGCCGCCGCTCTCGCGGCTACTCCTATCCTCGCCTACCCTGGCATGAAGAGCACCCTGTCAGAGATCCGTTCCCGTGCGGACAAGGACGGGAATGGCGCTGACGATGGCGACTCCAACGAGCTCATCGGCGACCTCGTCACCCTCGACGACTCAAAGTTCACCACTGTTGGCAAGAGCGTCAAGCAACTCCTCACCGGCTCCGGCACACCTGAGAGCGACGAGATCTACTCTATCTCCGCACGCGGCGGGAACCTCGCAGCCAAGGACTCCCAAGCTTGCGCTGCTGACACGTGCTGCATCTGGAAATACATCGCCAACGACCTCCAGGGCGTCTTTAAGGGGGCTTCTGGCCGTTGTACGGACCTTGCTCGCGCCGCTGTT…	MRVSVLAAALAATPILAYPGMKSTLSEIRSRADKDGNGADDGDSNELIGDLVTLDDSKFTTVGKSVKQLLTGSGTPESDEIYSISARGGNLAAKDSQACAADTCCIWKYIANDLQGVFKGASGRCTDLARAAVRLGFHDAGGWSKNTGSLGGADGSIILAPEEMTRGENRGLEEIVAQTKVWYNQYKKYGIGMADLVQFSANVATVVCPLGPRIRTYIGRKDSAAPCPNDLLPPVTGSADFLIQLFENKTIKAHGLTALIGAHTTSQQRFVDPNRAGDPQDSTPGVWDVKFYKETLGSAPARVFKFASDVVLAKDPRISAEFQAFAGPGGQSHWNEDYAREYIRLSLLGVDNINDLTECTKALPARTGSSFTAPDQAALDKWLATTDRVAKIADALRNG…	TGACAATACCACCTACTCTGGGGTCAGGGAACTTCAGATGAACGAGTGCTGCAGCCGGCAGTCTTTGTGCCATACATTAGAGAAATCGGCTGTGATGAAATGATTTGTTCCTCCGCATTGCTGCGATAGATACTTTCTAGGCATTGAGCCGGCAGCTTACCTACTCCAGCGTGTTCCAGATAAACAGTTGAAACACGCCTTCATTGTATCATTGATCTCTTTCACTTCGATGAGTCTTGAAACTGCAAATATTATACTGACTTCTAGACTCGTGGATTATCAGTCCTGTCTTTACTTGACATAATCTCCATCGGGACTTGGAGAATGTCTGTGTTTGATAGCCCTGAGCCTTCCAGTTATAGTACCTGCTGCAGTCATTAAGCTTAACGATGCGCTGAT…
CgAA88	EVM0008057	GAACACCAAATGCTATCAGATAATATCCACAATAGTTTTCATTTTTCAATTTGCTTCTTGATATCAATTCTACGGAGTACAGTCAAGACAACAAAACATTGTGACAGAATGCTTGTCTTGAAATTGAGATCTGATATCGTTTGAAGACGAAAGGTGAGAAAAGATAATCTAATAATTGTCTGTTAGCATGCCTTATTAAGCTAATGTGCATTGCGCAGAAACATGAGAAGGTCGACACCCCATTTGCTCCGCATGGAGTTGACATAAAATTAAATGAAAGCTCGTTGCTCAATCTGTTTCTCAGCTATGTACGTCTCGCCAATTTATGCCGTCTTGCCTCGGATGATATCTGCAGCCTAAGGCGGATGACAATTAGCGCCGATAAAGTATTACCGAGTT…	ATGGCTCACGCTATGGCAGCAATGCTGCTCCTTGGAGCGATTGTTCGTCCGTCCTCTTGTTCCGCTTTTCTCAAGAAACGGGGCGACACCAGCTTGCTGCCTAGTTACGACTACATTGTTGTCGGCGCTGGTGCCAGTGGACTCACTGTTGCTAACCGACTTTCTGAAGACCAGAGTGTAACTGTCCTTGTCATTGAGGCCGGTGAACTTGACGCAGGCGAGGATATCGTCAAGATACCCGCGCTTGCGGGAGGGGCTATTGGAACAAAGTACGACTGGAACACGACCTACGTCGCCAATGACGCGCTTGGTGGCCGAGTCGTTCCCATTCCTCAAGGAAAGGTTGTTGGCGGTTCAACTAAACTTAATCGAATGGTATTTGACCGTGGGTCAAAATCC…	MAHAMAAMLLLGAIVRPSSCSAFLKKRGDTSLLPSYDYIVVGAGASGLTVANRLSEDQSVTVLVIEAGELDAGEDIVKIPALAGGAIGTKYDWNTTYVANDALGGRVVPIPQGKVVGGSTKLNRMVFDRGSKSDYDRWESLGASGWNWDTLLPYFKKNENFTPPIPEIKSEWDIEVDAAAHGNNGLMQVTYSPFFWPTTKFMIDAVKELDIPVAKDQANGGPIGGYFCPHNLDPKTATRSSAREAYYDNFTGRQNLHLLTGRQVTKVVTDGVGDCVKATGIEFAASKDAQTQTIGADKEVILAAGTLHTPQILQVSGIGDPALHASINVSTVVDLPAVGQNLHDHVFLAVVNTINTSLPVYSWLQNNATFAADARAQYDSHQNGPLSSPTGDFLAFLPL…	CTCAATCTCTGAATCGGAGGGCAATAGCGGTAGCATCCTCCGCTTGGACCAGACGAGTCAAGCGTGCGCGCGTGAGTATGGGCAATGCAACCCCGCAATGTACGTCAACCAAATTCCCTGCAATCAGAATCCAAAATTGAAGAGTCTACAGTGGAGAATCGGGATACCATACCGCGTTTTATTGGTCTTTGGTCTAGGCAAGTGATCCGCAGACGGCAGTTAACTGACCGCGCTACACAGCCTGACCGGGAAATAAGGGAACCTGAAGAGGAACTTCAGCGTCGCCATAATGCGATTCTCACAGGCCCTCCTCCGCCTGTGGCTGACAATTCTTGATATAAATGCTTGACGAGTCACGACACTGTCGCCACCCATTGCATATGCTCCAAGAACGATGGA…
CgAA89	EVM0008124	TCACGTAACAATCTCCGCGACCTTTTTAGCTTCTCGCAGGACTAGGTAATGCGCTCAACCTGCCCGCAAAAAAGTCGCCGAAAGTTAGGTACTCCAGGCTCACCGTGTGTCTGTGTGTTTTGGCCCCTTTGACCCAGGCCTTATGTTTATTATTGGGCGCTTTGACTAACGCCTAAATTGAGCCCCATCTGGGTTTAATGGATGGAGGGAGCATACTATGGCTCGCAGCGATGTGGGCTCATAGCTTGGTTGCGGAAGCGGAACCGCCGTTGCACTGCCGCAACCATGACCTTTATACCAGCCATGTAATAGTGGTACCTCCACAACAGAAACTAAAATCCCCTGTTTGAGAAGGGGCTACACCATCTGGTTAGGCAAATGCCCATGTGTCCTGCCCGG…	ATGACTTTGCTCATTCGCCACACTCTTTTAGCATGCGTGTTGTCAAGTCTTCTGGCTTGCGTCCAGTCAGAATCAGCAACATGCAAGCAGGTTTCTGCATCCACCAACATTGAGCACCACGAGCGGTTTGGGATTGATTATACCCTGGAACAGTTGGACTACTGGTCAACTGCTGCCGGCAGTCTCAAACCGGGCTGCATCTTCTACCCCAAGAGCGCGGAAGAGGTTTCTTCAATAGTCAAGACACTACAAGACAACGACGAGCAGTTTGCGGTGAAGTCCGGCGGGCATAACCCAAACAACTATTACGCCAGTGTCAAAGACGGTCCTTTGATCTCAACCAAGAAGCTGAACCAAGTAGTATACGACAATTCAACCAACACGGTCAGTGTTGGGCCA…	MTLLIRHTLLACVLSSLLACVQSESATCKQVSASTNIEHHERFGIDYTLEQLDYWSTAAGSLKPGCIFYPKSAEEVSSIVKTLQDNDEQFAVKSGGHNPNNYYASVKDGPLISTKKLNQVVYDNSTNTVSVGPGNRWEDVHAALDGTGVTVVGGRIGNVGVGGYLLGGGLSFLSTQYGWAANNIVSVEMVLANGTIVTASNTSNPDLLAAIKGGGNAFGIVTNYVLRAHPIDQIWGGNLIFSSGDKTDEILTAIRDFTENYTDPKAAIIATSELTLLNGVNLWILFLFYDGPEPPSGIFDGFLNAKPTINNCKTRSYADYLKANNVFVLKGSVYTIATETTPLPPAAAGAKVMRSYYDHWYNTSAARPGVAGVVASIAFQPIPKSLARVARENGGDLLD…	GGCAGAGCTTTTGTGTGATATGTACCGTGGCTGATAGGATTCTCCGTTAGCTGCTGTAATGCAAATGATGAAAGAGGGCCTCGTCACTTCATACCAATTTGATCGGGGATCTCGCAGGCTCGCTGTACACATTCCGAGACCCGCGCTTGGAGATGGACGTTGGTGCACACGCAATTCGCCACCCATGCCATGGTGCATTTTCCATAATTATATCCATCAATGAAGCAAGGCAACTGCCGAGTTGTGAATGTCAGTGTCAATCATCTACTCCCCGAGACTAAGCGCTCCAGACAGAATCACGTCGCGGGCCACCACTTACTGCGCAGTCTGGTGCTTTTAACAGCATTGTCGTCGGCGACGTCGAGTTCGAGTTCGAGTCTGTGTCGACCACCGCCGAAG…
CgAA90	EVM0008153	TACTTAAGGGGCGCAATTAGGGCCAATGGGTCAATACGTTTCATTATCATAAGGCTCCATGTTCATTGATACATACTGCCAAGTACGCAATGCGAAACGGTTACACTCCCAGAATCACATCGGCTGCTTTCTCGCTCACCATGTACACAGGCACGGCAATGAAGTACCCGGGGATCTTGGGGAAGACGCTCGCGTCCACCACGCGCAGCCCCTCAGTTCCTCGCACCCGGAACTTCGAGTCCAGCACAGCCATGGCGTCGCCGTCCTTGCCGATCGGGCACGTGCAGCTCGCGTGGTGTCCCCAAGCCTCGTACTTGACGAACTCGGGTAGCTGCTCGTCCGTCACGTTCTTGCCCGGCCACACTTCTGTGAAGCCTCCGCTCAGCGGGATGACGCTGT…	ATGCGTTGGTGTTCACACATCGCGAGTGTCCTGCTGGGCTGCATTGCGGCCACGGCTTCTGCTGCCCCGAGTCGGATTCATGACGCGCGGCAGTCTGCCGACATTCTTCCAAGCTATGACTATGTCGTTGTCGGATCGGGACCGGGTGGGGGCCCGCTCGCGGCCCGACTGGCCATCGCCGGCAAGAAGGTCCTGCTCATCGAGGCCGGCGACGACCAGGGCACCTCGATCCCTTACCAAGTACCCGCTCTGAGCTTGCAATCGACAGAGTACGGCCCCATGAAGTGGGACTACTTCGTTCAGCACCTGAGCGATCCCGAGGAGCAGAAGAAGGACACAAAGATGACATACCGCCTGCCATCCGGCGAGCTGTATGTTGGTCTCGACCCGCCAACTGGC…	MRWCSHIASVLLGCIAATASAAPSRIHDARQSADILPSYDYVVVGSGPGGGPLAARLAIAGKKVLLIEAGDDQGTSIPYQVPALSLQSTEYGPMKWDYFVQHLSDPEEQKKDTKMTYRLPSGELYVGLDPPTGAEPLGILYPRAGTLGGCGSHNALITVYPHRSDWDGIATLTGDSSWSASNMRKYFQRLENAKYLPNSIVGHGFSGWLTTSLTDLGLVLPDIKLVTVILSAASATGKDIIGQIISTIKGLGDIFLRDINADLPGRDAAEGLYQVPITADSGVRVGPRDFVLATANAKKADGSRKYHLDLKLNTLVTKIRFDQSGPKPRAVGVDFITGQSLYRADPRSGNSGEGAAGSVDATAEVILSAGSFNTPQLLKLSGVGPKEELSSFDIPVIVD…	TGGTTACTTGTCGGGTCGTAACACTATCTAACTTAATGGTAACTAAGGCCTATTAGATTATCTAGGCTAGCTAATAGATAAGTTAGCCTAGCAGCTAGTAGTAGGATAAAGCTAAATCTACTATCCTATAGTTAACCCCTTATTAATCTGCTAATCTATAGTATTAATTACACTAGTTAATCTAGTTAGGTAAGGATAAGTTAGATACCTATACTATCTGTTATCTATCTAGAAAGCTGTAAAAAGGCTATAATAAGTAGGCATCTAGAGCAGCCCTTCTAGAAAGGCAGGTTAACTTATTACAGGCCTAGTTAGATAATATATAGTTACGTAAGAGGAAAAAGGTCTGCCTATCTCCTAATAGCACCTTTACTACTATAGAGGATATAATCCGGGCCC…
CgAA91	EVM0008169	CTTTCTTCTGCTTCGGATATGTCTAAGGAGAGAAGTCCAAGCCAATGACTAATGGTACGGTCAAATACGGATCTGACAACGGGACTTGACGCCACCATGATTGCCACTCCCATTTGAACTCCCATTTGAATACTGCCAACGATGCTCGGTATGAAAGTTTAAGAAATAGGGCTCTGACATGATACTGGAACCGGGGATACCGATCAACGCGATCTTATGTGTCCATCTTGAATCGCTTCCAAATGCTTTGTGATTTGATCGTTGTGGGGGGCGGTCTGGCTGGCCCCGCCGTATCCAATAGACTCCCGTCTTCAACTCAGGATTTTGGTAATCAAAGCCGGTTAACACCAATGATGTTTTAGACATTATGTGCCAAATTGAGTCAACACCATGGGCGGG…	ATGATTACTCTCGATTACCTCAAATTGGCTCTGAGGCAGAAAGCCTCAGAAGATGTGTCTTCAAGGCAGCCGTTATCAGACATACAGTACAGCGCCGGCTTCGATATTCTGACCCGAGGTTCAGGCTGGACAGCGTATCAAGACTTCATTTTCCCTCAGTTATCCCAGCTTCTCACTTCATTCACCACGCTTGCTCATCTTTCTGTACTAGAGGTCGGACCTGGGCAGAAGAGCGTACTCGGATATCTGCCTATTGGTCTGAGAAAGAAAATCACGAGATACGCTGCTTTTGAGCCCAATGGCCTGTTTGCCACCAGATTGGAGAATTGGCTTTCCTCTACATCGAACACGGAGCCTCCACTGCCATGTCTAAAAAGCGCGCCCGTCATCTATCAGGCT…	MITLDYLKLALRQKASEDVSSRQPLSDIQYSAGFDILTRGSGWTAYQDFIFPQLSQLLTSFTTLAHLSVLEVGPGQKSVLGYLPIGLRKKITRYAAFEPNGLFATRLENWLSSTSNTEPPLPCLKSAPVIYQAPFTLGSPVNSGTSTSTSDSENGFNIILFCHSMYGMKPKSKFIEKALTMLVQQPEVGMVVVFQRDGTLHFDGLVCHQTASFQTGVVHVADNDEALDCFASFITGFSMQDMDVRTEWRKVCRALGRHEEGCHQGHLLFSSPEIMATFTRHSTMLPELEARLPVVNGNKTVRNREARLNRPASIVRPTEIQQVQQCVRWALEHRVCLTVVGGGHSGHCLWPNVVAVDMGAFDQVHIISAGNGVGDSGSDSGCLVVAEAGCKTGDIVCKA…	TTACTAAGTAGTATACTTATAGACTTCCTTATAATAGTAGCTTATCTTACTATTTAAGTATATAAGATTATATAGGTTAAGATTATCTAGTATTATTATATATTTAGTTTTATATATAAGCCTATTAAGTATAGTTATAATAGCCTTACTTCTTGCTATACGTAGCTATATAGTTACTTACTAGAATATCTTAGTAATTACTATAGCTATAGTAACCTCTTAGTAAGTAGTAAGCTTATTCTTAGTTAAGGTGTATAAATATTACGTTATAAGTAGCTTTATTAGTTTCTTTAGATATATCTTAAGGATTAATTAGTCTGCTGCTATAACCTCTAGGTTAATATACTCTTAGAGATTATAACGCTTTGCTTTTACTTAAATAGCGTTAAGCTATATAAA…
CgAA92	EVM0008372	ATGTAGTTGATTGATCTATCTGTTACTGTATGGTGGATTGGCTGTCTTATGTAGCCCTTGGGCTTACGTAACATGTCCTTTAAAAGAGTGTATATCAATTTCAAGCCGCCAATACGTTAACTGTCAGGCCAATGCTGTGCACTCCGCTGGGAGCCACGGCGAAGTAGTACCAGAAGCCGGGCGGAACAACACCGTTATCATTGGGAATAGACAGCGCCACAGTGTTGCCATTAGTCGAATACACCGTGAGCGGGATGCGGCGCTGATCAGTGTCTATCGAATGCGTGCCGGAACCCATCCGAACGAGGACGTGACCGAGATTGGCTCCTGACGAACCCAGAACGACGGTCAGTTTGCCGCCGGGTGAGACCCTGACCTGATTCCCCGACTGCTGGCTGG…	ATGAAGTCTCTTGCTGTAGCGAGCCTGGCTCTGCTGCTCGTCGACCTGCGGGGTTCCGGGGCGGCCGCTCAGTCAATCACGGGAGGCTGCCCTGCAGGCGGCTGGACCTATACTTCTGTTAATAATATTGTTTATCTGATCTGCCCTAACTCTGATTACAACGTCGACAACCTCGCCAGCACCGCTGTACCGGATCAGCCCACTTGTGCCGAGCTATGCAGCCACACCACCAACTGCGTCAATGTCGTATACGAGCCAGGCTTGTGCCATCTGAAGGGCGCCCCTGCCAATCCGAAGTGGATTAAGAGCAACTATTATACCACAATCACCGCCGTCTATCCCATGGCTCCGGGTTCAATCATTGAGAAAGCATGTCCGTTCAACCAGTCGACGTTCTTG…	MKSLAVASLALLLVDLRGSGAAAQSITGGCPAGGWTYTSVNNIVYLICPNSDYNVDNLASTAVPDQPTCAELCSHTTNCVNVVYEPGLCHLKGAPANPKWIKSNYYTTITAVYPMAPGSIIEKACPFNQSTFLSNNQVFSYCPNSNYPYDNSKTIAVRSLQQCADTCAQTSGCQSVVYEPGLCHPKVPTQNPRMFVDRYYSTFTQLYTLQPGRSTNGKCLGGQTYYVSKKGTYYEICPFSDFNIDNLQSLQAYDIKSCAEICDKTQGCTKVVYEPPRAMCHLKGSPSNANMKQSNYYWTLAAVPFRVKNGVSIVERCPSGATLYTSENGVQYEICPYSNYGVDNIDSSWQPSQNACIEWCSKTPGCYLGQYQPNNGMCLSKGYPFQSDWTQYDAYTTFK…	GAGAAACAAGCAAGTCCAACGAGCGTTCTGCTGCCCGCGTGTATCAAGAGCCGTTTGCGACCCTGCGGGCTGGTGCGTCAGACCCTTGCCTGCATTGCCTGCTCGAACGGCACTGCACGAGGGAGGCGTCGAGATTGCCCCCCCCCGCGGATGTGATGTGGCTTGCTGAAGAACTTGGCATTGCCGGGATACTCCCACAATCCACTAGCAAGGTTGTTTTTTTTTCTGTTTACCATTATTGTTATTGCCATTCTTCTTGTTGTAACGCTATTTCTGATTATATGGAATCTTGTTGCTTTTGTTACCAACAGTGTTCCATAATCTTAACTTGGCGGGAGAGAGGGATCAGAAACGAAACCGCGGCTGGATGGCAGGCCGTGCTCCCACGGTACTTGACCA…
CgAA93	EVM0008382	CACTAGTTCGCGCGGTGGGAGTGAAACTAGCCAGCTCACACTAGGAAGCCAGATGAACTAGCCCCCCCCCCCGATTCGTGCAGGAGTAGTGTCCAGCCACTTTTGAACTTTCTGAGGCGCTGATCTTGCTTTGTCGCCTAGCACCCTTCTTAGTGTGTAACTGCGTGTTGCGGAGATGACAAGAGGCTTGTATGCTTGTATGCTTGTATCACATCAACGACATTGCATGTCGATTACAGTGCATAGGAGACAGAGAAGGAGCAGTGCATAGGTTTCGACTTTGACGACAGATTACATTACTATGTCAGATCCAGGATATGAGCTGACTCACTGTGAGGTTGTCTACGGTTTGCACCCAAGAATTCAGCGGCACCCGAGAGAGATGGCCTCGAGGAACCC…	ATGCGACGACCTTCGACCCTCGCTGCCTTGCTCTTGGCCAGCGGGAGCGTTTGCGCGTCCGTGGCGTCGGCTCGGGGCAGATCCACAACGGCGTCGTTGATGCCGTTCAGGAACTCGACGCGCGAGTGCAAGTACCTCCCGGGGGACGCGGGATGGCCCTCTGCCAATGCGTGGGCGCGGCTCAACGAGACCGTCGGAGGACGTCTGGTCGCGACCGTCCCTCTGGGGAGCCCGTGTCACGGAGCGGCTTACAATGCGACAGAGTGCGCCCTTCTTCAGGGCGAATGGCTCTACTCCGAAGTACACATGGGCTCCTCGTCCTCCGTCATGGCCCCGCTGTTCGCCAACGCGAGCTGCGACCCGTTCACGCCCAAAGATGTCCCCTGCACGTTGGGCAAC…	MRRPSTLAALLLASGSVCASVASARGRSTTASLMPFRNSTRECKYLPGDAGWPSANAWARLNETVGGRLVATVPLGSPCHGAAYNATECALLQGEWLYSEVHMGSSSSVMAPLFANASCDPFTPKDVPCTLGNYVSYAVNATGPADVQATLAFADQNNVRLIIRNTGHDYNGRSTGAGGLAVWTHYIKGTEILDWDDGHYAGKALKAGAGVQGFEAIAAANEAGLAVVTGECPTVGFAGGYVQSGGHSALSTVYGLAADNTLSFEVVTPTGELVTASRTENQDLYWALSGGGGGNYGVVTSITARAHPDAPVSGAKFAVTVADNATLFRVVDAFHAALPDIVDSGVMVIYFFGPGFLQSPALTAYNKTQAEVEQILAPLVDSLALLNVTLQPNYTSFGT…	GTCTACTTATCTTGGCAATACGCCTATCATTCGGATGGAATAGTCGAATCTGAGATGTCCAATCGTTTTGGGTGAGACAAATGGGCTTGGAGTGTGACGCTGACATCATGCGTGAGATAGCGCCGACGCCTATGAAACCTGTTTGTTAAGTCTTACCAGTGGTCGTCGTCTGTCCACGCCCTACTGCATTGGAGATGGACATACGTATGCAGAGGGTTATTCACTTTTATATTTACTAAGAGTGAAGTGTAGCTCGGTGTACTAGTGAGACCGATAATCTCTAGTTTAGCAAGAGTCTAATTATACAAAATGTGCGGATATTCTTACTATTCGCGTGTTCAACAAAACATCAGCCTTATATCAGCTCTGCCTCATGAGGTTGTGGGCATACTATTTGTT…
CgAA94	EVM0008478	TTCTCATTGACTGGAAGTGGGAGGGAACGTCTTAGCCACTTGCTACAAAGGTGAAATACCAGAATCGAGACATTACGGCACTTACTGAGGAAGTGGCCTTGACAAGGGGTTCATACATCAACTCTCAATTCCAGTTTCTGGTTCTTGATCTGCTGTGAGATAGACCTTAGTGGAGACAAATGAGATACGGGATGTATGCATCGAATGGCCGACAGATCCTTGCTGCGAGAACTAGTCCTTGCTATCATGAATCGCGTCATGCGCCTACCAGAAGGATCAGAGGAGATCACATACGAATGAAACTGATTTCACCTTTAATCGTAAGCCTAAAGATTTCAATATCCGATCAGTCATCTCTAAGCGAATAGTACATGAGCCAGTGGAGGCTGGGACGAGCGC…	ATGCCTCGTTCGAATACAGCAGTTGTCCTTCTGACAGCACTCACTGCCATTGTCGCCGCTTACCCTGGCATGGGCCGGGTTCCCGACGGCGTGACCCATGAGGACCTGATATCAATGTTGGGCCGCGGCGGACCCAATGGAGGCAAATACAGCGCCCGGGCCGATGACAAGGAAGCCATAGGCGACCTGCTCAAAATCTCTGACAACGACCTTTCCGATGTCGGAAAAGACGTGAAGGGCATATTGACTGCCGATGGCAGCGCCGTCTCTTCGGACTCTGTAGATGCCGTCCCCGACCTTGGCAGCAACGACTGCGCCGCGGATAAGTGCTGCGTATGGAAGCACGTCGCCAACGACCTTATTACCACATTCCGCGACGAAAATGGTTGCACTGAACCT…	MPRSNTAVVLLTALTAIVAAYPGMGRVPDGVTHEDLISMLGRGGPNGGKYSARADDKEAIGDLLKISDNDLSDVGKDVKGILTADGSAVSSDSVDAVPDLGSNDCAADKCCVWKHVANDLITTFRDENGCTEPARASIRLGFHDAAGWSKNTGDLGGADGSIVLAPEEIGRSLNRGLEDIVEQMKVWHDKYSKFGAGMADLIQFAATTATVACPGGPRIKTFVGRKDSSVACPDGLLPDPRDNADKLIGLFANKTITPPGLVALVGAHTVSRQRFFDVARANAPQDTTPATWDVLFYQQTLAAAPSEIVTFPSDTVLSKDPRSAPAFKTFAEQAPLWGAAYAREYLRLSLLGVFNINELTDCTKALPSA	TGTAGAAGAAGCTGAACGAAGCCTTCCGGCGGGGTCGTTCAACTTCGAGAACCCAGCTCATCTCGACACGTTTACCACACCTGACATTGCCGGTAACGCACCTGCTGTCTGGACAGTCGTGAGATATCAGGTTACAAATCCGGGTGCTTGGCTTCTGCACTGTCATGTGCAGACTCACCAGGCTGGAGGAATGGGTATTGTCTTGATGGACGGCATTGACCAGTTTCCGAAGGTCCCACTGGAGTACCGCGAATGGAACGGGTTCTCTCCGCCCTCGTAGCAAAGCGCTATCAGGTCCATTATTTTTTGGAAATTGCTACAAGTTTTGTCATGTAACTTGCATTCCAGCCCAGCGTGTAGTCATCATTACCTGGACTCCTAGACTCCTGGAGGTGTTCT…
CgAA95	EVM0008490	GGTAGCGAAAGCCAATTCGACAGTGGTGGTTTACAGTTCGCGTTTCAGTTTCAATGCTAATTGTATTGCAGTGCTATCATCCATGTAGATTTCGGCGGCATCACAGCTCCTCCTGCAGACCAACTCCCCGAGGCAGCTTGAATCCGCCCGGAACCTGTCTCTGGAAAACCTGCTTGGGATCATACTTCCGGCTTGTTGCAATCATTTCCTCCAACGTGCTGGGGCTACGACGAAGCAGCGGGTTTTGCCAACTTTCAGCGTAGGTCGCCTGCAGGTAGTTGCGGTAAACACCCATCTCCTTTGCCTTACGCTCGGCACCCTCGACCAGGTCTTTCACTGCCTGCTCAATGATATCATCGCTAAACCCCTCATCGCCGTCGACAGAGACTGCCAGGTGGA…	ATGTTTGGTGCAGGTCTACAACAGTGGGTGCTCAACCTCTCGAAGCTGGCATCCAGCAACCGGATCCTGCATGAGAGTCTGAACTCTGCTGCAGCAGTGGAAGACGCGGTTGCGTCTTCAACATCATGTTGTGAAGCACTTGTCGAGATGATGGGCAGCCACAATGTGTTGATACCCCGCGACACAGCTTACAACTCGTCGGTCGGCTCGTATTTCAGTCTCAAAAACGCAGAGACCCGTCCGGCCTGCGTTGTCATTCCCGAGTCATCTAATGATGTCTCGATCGCGGTGAGATCTCTCACTCGGGGCTTTGAGCTGCGTAAGAACCATTGCAAGTTTGCCATCCGCGGCGGCGGGCATACTCCCTACAAGGGAGCCGCAAGCATCAACAACGGAGTC…	MFGAGLQQWVLNLSKLASSNRILHESLNSAAAVEDAVASSTSCCEALVEMMGSHNVLIPRDTAYNSSVGSYFSLKNAETRPACVVIPESSNDVSIAVRSLTRGFELRKNHCKFAIRGGGHTPYKGAASINNGVLINLARLPASGVSSDRKTIVVSPGQTWDQVTEQLDPYDLSTLGARVAGVGVGGAALGCGTSFFSPRYGFICDLVEDFEVVLASGDIVHANEQENKDLWKALRGGANNFGVVTAITMQAFPQGKFWGGQTFHDISTRKEHFKAHADLASMQPYDPYVHYINNLVLSNATRSWFIGNSLQYTKSAPPVIEPAVFKPFLNIAQKPLFPGGPTNTLRVDNVTSVSREYAALATYPKRWLFATVSFAPSEEMMEEFFQMANKTFQRYLDLG…	TGACAGACTTCGTACGCTGCCAGAGGTTCCGCACACACGCACGCCCTGCCTGCTCGAATAAAGTCTGTAGGCGATGCAACGAGTGCCGGGGCGACGCGGCGCATATGTCTCAAGATGGGATTGATCCCGCAGTTCACTGGACAGCAACATCACTGGACAGCAACATCTTGCTTTACCTATTACAGTAGTATGCATACGATGAATCCGCTAAAGACGACCGCTACCAAGAGCAGTCGACGAATATTCCTCCCACATCGCTTCTACTGCCCTGAGTGCGATGCTACATACCATCTGGAGGGGGGGGAGGCACTGATGCCTACAAAGTTTAAATCCCGGGTTGATCCATGGCCAAGATGGCCGTGTGTCTTCCAGGGTTCGCGGTGGATACAAAGCCTAGAA…
CgAA96	EVM0008492	CCACGGGGGCTGTTATTATCCAACTTTGACTTGCCAAGCAATAGATTAATTGTCCTTTGTCACATGCATATTACGCAGAAAAACAAGGACATTGTCAAAACTTCGAATATGTGAGTGGTTGGCCATTATGATTATCTTTAAGAGGTTTGGTGTCTACTTCTGTTCTAAAAAGCTCTATGCCTCTTTATGTTGTTTCTATCTAGCATGTAGCAGCGCTGGCAATTATGCGCTCCGCGGCAATCTCAGCAATACCGTAAACGGCAGTTTGCATATGAGCGGAGATGAGGAGGGGGATAACACTAGCATCAACGACCCGCAGGTTGGACGTGCCGTATACCTTCAAGTCGGCATCGACGACACCCCCGTCCTCCTTCGGTAACATGGAGCAAGTCCCGACGG…	ATGCTTGTCAAGGCGTGTCTTGCCCTCGCTTCTGCGGCCATTGTTTCGGGTGCGCCCTCTCTGACGCGGTCTTATGGAGACGATGTCTACGACTACATCGTCGTTGGTGGTGGCACCGCTGGAGTCGCCGTGGCCGCCCGTATCAGCGAGGGACTCCCCGCAGCCAAGATACTCTTGATCGAGGCCGGCCCAGCGGTATGGGACGAGCCTAAGATCAACATTCCCGGTATGAAGGGATCAACGCTGGGGACCAAATATGACTGGAACTTCACCACTGTGCCTCAGCCCGATGCCAAAGGCCGTACCTTCGCCGTCAACCGGGGCAAGGTCCTTGGGGGCAGTTCCGCTCTCAACCTCATGACCTACAACAGGGCAGCCGTTGCTGAGTACGATAGCTGG…	MLVKACLALASAAIVSGAPSLTRSYGDDVYDYIVVGGGTAGVAVAARISEGLPAAKILLIEAGPAVWDEPKINIPGMKGSTLGTKYDWNFTTVPQPDAKGRTFAVNRGKVLGGSSALNLMTYNRAAVAEYDSWEALGNPGWNWETMIAAMKKSENFTGINTDTYGSEGVGDSGPVKAVINRIIPKQQETWIPTMNSLGIKTNLESLGGNPLGVMYQPSSIDPTHYNRSYSANAYVPIAGPNLVILPDTTVAKVNLEKDTAKSTLQRACGVTLQDGTVIQARKEVILSAGSIQSPGLLELSGIGQASVLEASGIEQVIDLPGVGENLQDHLRIQSSYQLKPNYTSFDILRSNTTVAAEQLALWNAGQVSLYDYTGSGYTFSTWAQAIGNDSHLVNLAKQA…	AGCCTGGGTACTGTTATTGTATCCCAATCCATCCATATGCGTCATCTGTAACCTCGGGGACGTGGAGGGGGGCGCTACGGGCGTACGAGGCCAAGAGGCTGCGACGACGACCAAGATCATCGAGACCGACCGGGGCAACAGGCCCGGCCGCGCGTTGCAGGCGTGCGAGGAGAGGGCGCCCGACGGGTCCGATCACGTGTACGAAGTCGTCCTGGAGAAGTAGCTGGAGGACATCAGCAGAGTGTACAAGGCAGCCGGGCTCGAGATAGGGGGCGTCATCGCCAAAGCCTGGGAGACTGAGGGTTTCAGCGAAGACTGCGGCTGAAGTGCCCCAAGCATCGGGTTTAATAACGGTTGATGTTTTGTTTCTTCAAGGGTGGGAAGAGGTAAAATTACATA…
CgAA97	EVM0008509	ACTGATCGTCTGACGCGAAGAACAAGCCAGTCTGTGGTCTCGACAATGAGACTATTGACTGCCTAAATCAATTAGATTGTGGTTCCTGTGGATTGGGCCTTTCTTTATTACAGAAATAGAAGATTATGTAGGCATGAATGTTGATCTGCTACTCTAGATAAGGGTAAGCGTATTATACACTTTCACGACTACGCATCTATTGGGAAGGTCGCCAGTTGTTGGATGGGTGGCACTTTCTGGGGTTGGAGGGTCCGGATTGGACAACAACTGAGGGATTGGAAGGGGTCGTGTCGACCAGCAGGGAGCGAGGTGCCAGGTTCATGCGATGAGCGAACCGGAACAGAAGAGAGCGTGGTGGTATCACCAACACTGAACGCGGGCGGCAACCGGATCAAAGGC…	ATGAAGTTTTCCGCTGTTCTCGTCGCCCTGGCTGCTGCCTCGGCCGAAGCTCACTACACCTTCGGCCGGCTCGTTTACGGCGGCACGACGTACCCCGAATGGCAGTACGTGCGCAAGACGCTCAACTTCTACAGCAACGGGCCGACGGACGGGGTGTCGTCGACGCAGATCCGGTGCTACGAGGCGGACGCCAAGGATAGAGGCACAGTGCAGACGCTGCCCGTGACGGCGGGCTCGACCATCGGGTTCGCGGCCAACTCCAACGTCGGCCACCCGGGCCCGGCGAGCATCTGGATGGCCAAGGTGCCAGCGGGCCAGACGGCGGCGACGTGGGACGGCGCGGGGTCACAGTGGTTCAAAATTTACCATGAGCAGCCGAAGGTTACGAGCAACGGACTG…	MKFSAVLVALAAASAEAHYTFGRLVYGGTTYPEWQYVRKTLNFYSNGPTDGVSSTQIRCYEADAKDRGTVQTLPVTAGSTIGFAANSNVGHPGPASIWMAKVPAGQTAATWDGAGSQWFKIYHEQPKVTSNGLEWASLNALVLSAKIPSCLASGEYLVRVEHLALHAAGDTGGAQFYLSCAQVSLSGGGSTTPSGLVSFPGAYKATDPGILFKLYWPIPTSYTNPGPAPFTC	GTCGTCACCTGATACATGTCCCCGGCGCCCCTGATCTTTGCGGTTTCTTTTTTTCCTTGCCCTCTATCCGTATACGCTGTCCCAAGGGGTTGGTGGCATGGCGGGCCTGGAACGACTGGCTAAGTTCGGGGGACCGTTGGGACTTGGAATAGCGACAAGGTGGAAAACGTGGCGGCTGACGCTAGTGGCCGAGACTATTGGAACCGACACCACGCCACTCGGGATCGAAGACTCGGAAAAGACGATTGCAAGAGTGCGATCAGGGGTGTATTTGCAAACAGAGGTGATGGGTTTAGGTCCGGATGGATAGATGCCTTCGCCTCTTACCCAAAAAGGGGAACAAGTTCCACTTGCCGTCGGGAAGGACGGAAAAAAAAAAGAAGTGAAGGGGGATTTTCA…
CgAA98	EVM0008580	GAAACAGGGGACACCGTGTCCCGTGGCCATGTATTGGCAATGTATTCAAGATTTTCATCCAGCCGCTCGTCGCTAAACATCATCAAAGGCATCATCAACATTATGCCCGGCACATTCTGCCGTCGGCAGCGACATTCCACACGTCGCTACCGACCGTCTTGAGCGCGTAAAAGACACCTTGGGGGTCCCACTGCTTCTTGACGGTCAGCAGCTTGTCGTAGTTGCTGCCAAAGAACTTCTCCTTCCAGTCGGGGATGTTGAAGTCGACCTCGTTGACGTAATTGCCCGAGCCCGGGGTCGCTGCCTCGATGGGCGGGATGATGGCGTCTGTCATGGTCTTCTGGTCCGCCAACATCTTGTCCCAGTCCCCAGGCGCGTTGCTCCAGGCCGTCGAGTACT…	ATGAAGACCTCCGCCGTCATCGCGACCGCCACCCTGGCTGTCGCGCCCTTCGCCGCCGCCGGGCTCCTCCCCAAGCGCGCCGATGACGCCTCGTGCCGCTGCCTTCCCGGCGACGACTGCTGGCCCTCCACCTCGTCCTGGGACGCCCTCAACAGCACCGTTGGAGGCAAGCTCGTTGCCACCGTGCCCATCGGCTCCGTCTGCCACGACCCCAACTATGACGAGGCCGCCTGCGCCGCCCTGCGGGAGTCATGGACTCTCCCGCAGACTCACTTGCCCTCGTCGTCGTCCGTGATGCAGCCCTACTTCGCCAACCAGTCCTGCGACCCCTTCACTGACCGTACCACACCGTGCCTGATTGGCAACTACGTCAACTACGCCGTCGAGGTGATGTCCGCC…	MKTSAVIATATLAVAPFAAAGLLPKRADDASCRCLPGDDCWPSTSSWDALNSTVGGKLVATVPIGSVCHDPNYDEAACAALRESWTLPQTHLPSSSSVMQPYFANQSCDPFTDRTTPCLIGNYVNYAVEVMSAQDVVEAVNFARDNNIRFLVRNTGHDHLGRSTGAGALAAWTHKLKEITVTQWSDDLWTGPAIKLGAGVLGYEVTEAAEAAGLVVVGGECPTVGLAGGYIQGGGHSALTTNFGMAADQALEYEVVTADGKIVTASRAGNPDLFWALSGGGPGTFGVVTSVTVRAHPDVVVGGVGLKTAAIYTTQDKWWQMLDAFHSLLPGMTDQGAMVVFLYNSSIFAINPLTAYNKTAEEAKAILQPFLDVLADLSIPYSSAATNYTTYSDHYNQWM…	CCCTTTGCTTGGCTTTTGACGATAGCCACCTCGTCGTCATCCTCCCTGGATGAGTCGTCACGGCTGGCGTGCGTTTCGTATGTTCTTTGCACGTAGATCCGGCCGTTCATCTGGCGACTCCTGTGCAAATCGTCCAGCGGTATCGACTGCGTTACCATGACGGACCGCGACGTCATATCGGGCACGTACGTGATGGCATCACCCGGCTGGTTTTGGTGTATGCCGTATCTCTGCGTGTTGCTCTTGCTCGCAGAGGAGTGGTATTTCTTAACCCCTCGTGTGAGGAGGGCCTTGAGAGGCAGCAGGGAGCCGACGACGACTGCCGTGGCCGTCTCTACCGCGCCCCAGATGGCCAGGCCGACGAGGTCGACGTGTTGCCCCTTGATGACATGGGTCATG…
CgAA99	EVM0008837	TATTTCAGTTTCCAATGTCAACTTGTTACAATTCCCCCCGCCGTATAAAAGACTATGCAAAGCCTATATCGAGACTACATCATGACATGTCGCCCACCCCTCACACCCTACACAACGGTCCGTCCGGCCGTTCGACAAAGGCCTCGGCGCCGACGCACGACGGGCAGTAAAACACGCCGGACGGGTCGTACTTGTTCTTGGCCGCCAGGTGGCTCGCGTAGTTGGCGCCGTAAAACGTCCCGATGTAGTCCGGGTCGTGGCGGTCGCCCTCGTTCATGTAGCCGCCCGTGTCGGGCGCGAGCTTCTTGCCGGCGGCGCCCTTGACGAACGTGACGTCGTCCTGCACCGCCTTGCGGACCTCGTCGCTCGCCGTCTTGGGGATGCCGCGGCCCGTGATGA…	ATGCCGTCTCCCTCCAGATCTGCACATGTCCTGATACCGCTCCCCAGGAGCATGGATGTCGGTATCTTTGGGCCAAGACCGACTAACCAGACATGCATATTGGTGCCCGGCGACAGCGGATGGCCGTCCGAGTCCTCGTGGAAGGCCCTCGACCTGGCGACCGGCGGCAAGCTGATCAAGACGGCGCCCGTCGCGCAGTCGTGCTACGACGGCCCTTCCAAGGACCTCCAAGAGTGCGCCCACGTCGCCAAGATGTGGTCGGACCAGGACTTCCAGACCTCGAACCCCGTCGGCCGGCCGTACCCGTACAACATCACCTGCGCGCCGGTCGACTACGCCGCCGGCCAGGCCCCGGCCAGCTGCTCCCTCGGGTCTCTCCCGATGTACGCCATCAACGCG…	MPSPSRSAHVLIPLPRSMDVGIFGPRPTNQTCILVPGDSGWPSESSWKALDLATGGKLIKTAPVAQSCYDGPSKDLQECAHVAKMWSDQDFQTSNPVGRPYPYNITCAPVDYAAGQAPASCSLGSLPMYAINATDRAHILSALLFARLQNVRLVIASTGHDLLGRSDGYGSLEIWLRHYRNSIDFQETYASANGCRASGWEGGAIRIDGAWQWRDVYKVAKANNVIAVGGGSASPGATGGWPSGGGHGPATRNYGLGADQILEAEVMLADGRVVTANHCQNADLFRALRGGGPGYGIVLGTTIKAHPNVDVVTAHKLAVAPLRPSASNSDLLDAVSVLLRSYPDLSDAGYAGYAYWFRNYPGVFVANATSGYSHGFWTIGKTRAEAEAAFAPVREALAG…	CGCTTGTCTTTATTGCCACGATGCCGCCTTCTTCTTTTTTTCCAAAAGGGCCACGTCATGGATCTGTCAAAACGAAGGCAGCAGCAACTGGATTCTGCCATCTACGCTTACCTTAGGTGATTAGTTCTCGACCAAGGCAAAAACACCTGTGCGCCTCGCAGTTCGATTTCCATTCTTCCATCTTCCACCTCCCAACATCACGCATTGTCATATCGCTTGACAGCCGTCTTTCGCCTCGGCATCATCGACCCCGCCTATCCAATATCAACACCTATAGACTTTCCTGCATCTTTTCTCTGCTCTGGACCTCGTAAAATTTTCTCTACAATTGAGCCAGTCTTGAACCTGAGAGTTGGTCCTAGTTTCACTCCCATCGAACCCAACGTCACTTGCACCTAG…
CgAA100	EVM0009070	TCGTGGTGTTCGAGAGAGTCCCAGTCGAAAAGGCTGTACACCTTGAACGGCTCGTCGAGATCCACACTCAGATACATCCGGTGAGGGCCTTCTGGCGAAGCATTCAACTTCTTGTAGACTCCCATGTAAATCTTCCCCTCTGGTGTCGATTCGTCCATGATTCTCAAACCGGGCTTAATGCCACAGCAGCCTATTTCAGTCACGGTCATTGCTGAATGTATGGGCTTGGTTTGCAGGATTGGCCGACGAAATTAGAACAGGCAAGTAGTCGAAACTTGGTAGTTAGTATCACTGAGCTTGTGAAGTGGTCGAGGAAGAAGTCTCAGTGCTGTGCGGTAGTAATATTTGTAGTTTCGATAATTGACCGGTGCCTAAATCGACTCGTAAGCGCTGACGCGA…	ATGGGCTCGATAAAGCTTAAGAGCGCCTTGATGGGTGCCTTGACGATGGCAACCGTTTCCAAGGGGGTTATCACGGAGCTTCCTAACGCTCTGACTGAAGTAGACGTCATAATCGCCGGAGGCGGCACATGTGGGAGCATCGTTGCCTCGAGGCTGGCCGAAACAGACCCAGGACTTTCGATTCTTGTCATCGAGCAGGGTCAGGACAGTTACAATGTGACTAACGTCATCTATCCCGTGCTGTTTGAGAGAAACACCTTGCCAGACTCCAAGACCGCCCTCTTCTGGAAAGCCAAAAAGTCCCCGCAGCTTGCCAATCGTGCGCCAGTAGTCGAGACTGGGGGAACAATAGGCGGCGGGTCCTCAATCAACTGGATGGTATACACCAGAGGACAGTGG…	MGSIKLKSALMGALTMATVSKGVITELPNALTEVDVIIAGGGTCGSIVASRLAETDPGLSILVIEQGQDSYNVTNVIYPVLFERNTLPDSKTALFWKAKKSPQLANRAPVVETGGTIGGGSSINWMVYTRGQWDDFDSWNTPGWSADDLLPFIQKVETYHGVTNNESTHGYNGPIQVSKGTHQAPRAEMGWIDGAVDAGFAEIEDLQSLHSNNGSGPWYRYVSPENGRRQDVAHRYLYPLLQSGEYPNLHVLVETQVLRVLFEGGEKRAVGVEIRANPNFAQSGRDNSTKTVKARKLVIASAGSFATSLLLERSGVGDPEVLERAGVPVVKSLLGVGNDFQDHHFVGYVYRTNLGPNETINGMVRNDRGRDVEAMIASDDKQMGWNGHDASSKLRPSPA…	GCGCTTACATAGCAAAACATGATTGAAACTCAAAATATCCAGCCACATAAGACGAAAGCAGGAGCTTCCTAAAAAGCTGCTCGGGCAACATACCCGCGTTATTTATCACTCAGCAAACTCTTGTGGCTGTAAGCTGTTTGGCGATTGGCACACTGTGGCGAAAACCAAAAGAGGGGGGAAAAACCACCTTGGTGGCTGATTTCCCGTCCTCCCAGTCCTATAAGACATTGGAGAGCTCTTGGCTTGACCTTATCACCATTATCATTCTCGCCAAGCGATGTAAACGGACGGGCTTCACGGCCTGCGATAAGGCTGCGCCGCAAGCTTCACAGCACCGACACCCGCTTGCTCATGCAGAAGGGGTGCGCACATCTTCCTCGACTGTGAGAAAGCATGTGT…
CgAA101	EVM0009233	CCGAGTCGATGAAATGCGTCATCAATCTGCCCCCGCAATCGAGAAATCTCACACAGGCCACAGGAATGTACGAACTTCAGAGTCGTGCGTTCTGGCATCTTCGTGTCGCGCGTCTCATCGATTCCATCTCGGTCTCTCTCACTCATGCAGCGGACTGACCACCCACCTAGAAACCCGACCGAGCTTTGAAGGAGTGGCCTTTGTTGGCTCGGAATTTACGGGGTTCCGTCAACATCGTACCATCCATTGCCAATACGCGTGTTCCCCGCATGATCGATCTGCCAGGTAAGCTCAAGTTTTGTCCATACACACCAATTAAGTCACACCGTGCCTAGATAGATCAAGGTCGCATGCGCCCAAATGCCGTGCAATAATCCTGCACCCCGCCAACACGAAGCT…	ATGGCCGCTCTGTCGAAAACCATTCCCGACACCGAGGTCCAGCTCCAGCTGCCGGAGTTGCCAGTTAACAACTTATGGAACGAGACACAATGGACCGTTCTAATGTCCCTGCTCGAGGCCGTCCTACCGTCCATCTCACTACCGGCAACTCATTCAGACCCCACAAACCAGATCCGTGTGTCCGGAGCCGATTATGCGGCAGCGCTCCAGCTTGTCCAGAACACGATGAAGAATCCGCCCTCGGAGGAAAAGTTCCTAGAGTACCTCGCACACAGCCCCGCAAAGGAACCTAGATTCGTCGACTGCATCAAGAGGACGATGGCCTCACTACCCGCAGGCTCCCAGCGCCAGCTGGCTGGTGCCATGAGCACGCTGGCCACTCGCACTGGCACGTTGTTC…	MAALSKTIPDTEVQLQLPELPVNNLWNETQWTVLMSLLEAVLPSISLPATHSDPTNQIRVSGADYAAALQLVQNTMKNPPSEEKFLEYLAHSPAKEPRFVDCIKRTMASLPAGSQRQLAGAMSTLATRTGTLFMTGYWTPVHLQPLEVREKILQAWQTSRMPTIRLLTKTICLLAQKSAVQTSPLFRELTDYSDVPESQKHGEGFDFNFMQFEASDAPAVVETDIVIVGSGCGGAVAAKVLAEQGHKVLIVDKSYYYPPSQLPMAQDTGCQFLYENGGIITSDDGSLNLLAGSCWGGGGTINWSVSLQTQGFVRQEWSEQRGLSFFTSPQFQNCLDRVCDFMGVTTDGVRHNHRNKVLLDGARKLGWHAATAPQNTGGADHYCGQCHLGCGSTEKQGTT…	CGTCGACCGTCAGCTTTCCTGGGGCTTACAAGGTGATTCAACTGCACTCTTGACCCCAAGGCTGTGTGGTATGCTGACTCCGTTCACAGGGGACTGATCCAGGCATCACTCTTAGCATCTACTACCCTCCTGTCACGAACTATGTCATCCCCGGCCCGCAGAAGTTTTCTTGCTAATCAGCGCGATACTGTATGCCGGCATATCACGCTGGACGGTGAGGAATCCTGTTCTACAGGCCGCGAATGGAATATATGGACGCGGAAATTTCATCAATCTAGCAACAGAGCTTTAGTAAGAATTCATAGTACGTTTGGAAATGTCAATAACGCACCTGATTATGTCGCCAACCTTGAAACCTGGATTTATCCCACGTGTGAAATTCATGAAAGCCTCATGTTA…
CgAA102	EVM0009452	TGTTCTCCTACGTTCGAGACGGACCGATTCATAGACCCGGCAGAATCTTCTTGTAGTTGTAATATTCACCAGGAATTACTCAAGCAATATAAATGTTCAAACGCCATCGATGGGATACTGTATTAGTCATCTATTCGTTCGTACAAAGTTCCAGTCAAGTCTTGCCGTAAAATCCTGAATATCAGCAAAGCCATTGCGTAATTGTTACATGGTAGAAAGTATTTCTGATCCTTGACACCTGTCTCCTCCGTGTCAAATGTTCCTTGAGGATCATTCCGCCGTCAATCTATGAGACGACGACTGTGGACTTCGGAGAACATCACTCATATGCAGGTATGATGCTAAGGGGAAGAACGCCTAGACACTGGCCAAAATCTCGGCTGAGATCTTTTCGGCGAG…	ATGCGTATCTCGTATGCCTTGATCACATTCGTTACCTCGGGGAGCCTGGCTAGCGCTGCCCCTGGCAAAGACCAAACTCATCAACACGCCGAGCACAGGCGCCAGCTGGGTACGAGTGCTGGAAATATTGGAAAGGACGCGACATTCGACTATGTAATTGTTGGCGGTGGCACCGCTGGTCTCGTGATGGCCAACAGGCTGAGCTCCCAGAGCGGAGTCACCGTGGCTGTCATCGAAGCTGGGACGTTTTATCAAGTCACGAATCCCATCCTCGGTAACACGCCAGCTGGCGATGTGATATTCGCTGGGTCAAGCCCGCTTGATTCCAACCCGCTTGTTGATTGGAATTTCGTCACACAAGGGCAAGCGGGAGCCAATAACCGTAGGGTGCACTACGCT…	MRISYALITFVTSGSLASAAPGKDQTHQHAEHRRQLGTSAGNIGKDATFDYVIVGGGTAGLVMANRLSSQSGVTVAVIEAGTFYQVTNPILGNTPAGDVIFAGSSPLDSNPLVDWNFVTQGQAGANNRRVHYARGKCLGGSSARNFMIYQRGTVQTYQKWADAVGDDSYTWDALLPYFKKSVKFTTPKSSRSPNASAEYNSGAFSAAGGPLDVSYANYAQPFSAYLEPSLNEIGISQTQDFNSGQVMGAQYCSSTIQPNSQKRESSQTSFLDEAIGRSNLKVYQLCLAKRILFDNNKRATGVVVTSNLGLGTFTLQARKEVILSAGAFQSPQLLMVSGIGPRDQLEKFNIPVVAERPGVGKTMEDHVFFGPTWRVKVQTLTRLANDLVYTAAQFAGPYT…	TCATGCTCACCGAGGCCGCCGCCCTCATCGGCGTCAGCGTCCTCAAGCCCTACATGGACAAGCCCACCAACTCGTTCAACATCTCCATCTTCGCCATCAACTTCATCAACTCCGTCTTTCTCCTCATCTTCACAAACATCTTCAACGCCCCCGGCATCGTCGTCGGCGCCGTCGGCGTCGTCCTGTTCGTCGTCAACGCCTCCTTCGCCCTCGTCCTCCTCCTCATGGTCATGGTCTCGAGCATCCTCGTCTTCTGGCGCGTCAAGGGCCAGCCCACCACGCAGCCCTCCCAGCTCAACGACCCGGCCGTCACCGGCAAGGGCGACCGCACCGAGAACAAGGGCCTCCTCGACCTCGAAGAGGACGACGCCACCAGCAGCCGCAGGGAGTCGCTGCGCT…
CgAA103	EVM0009498	TGTCGAAGTTCAAGATGCTTCGTCGAAGGAGCTACGGAAACTATGAGCTCACGCATCAAAGCAACTTTTGCATCGCCAGCAGAGAAACAGCCAACGACAACTACTTGGCTGCCGTAACAGCAAACGGGTTCGCTGTGAACGTCCCGTTGGGGTCAGCCTTGGCCCTCGCCCTCCCGATTCTCTTGTACTTCTCTTCATCCTCATAGTAATACTTCCAAACCTTCTTGTCCCCCAGGTTCCAGTCGCCGTAAGAGCCCCACAGAAGGCGCTTGTCTTGCTTGCTGAAAGGGCTGGTGGGCCCGTTCATAAGAGAGTCATTCGTAGCCTGCCAGTCTTGGGCGATCTTCCTCGACTCGTCGTCGTCCCGGTAGAAACAATCGAGTACTTGGACGACGGTAC…	ATGAACATCATCATCTTAATCCATCCACTTCAAGCATTCGTAAACATGGTTCGCATTCAGGGCTTTGAGGGTTTCCAATATTCTAGAGATGGCGATGAGTTTGAGCAGCGAGACTACGCTTTCTTCAACCAGCAGTACGCCAGCTCAACCCACAAGAGAGACAGAGGCATGGACCCGGATCTTATCGTCCGGCCCAAAAATGACGACGATGTGATCAAGGCGGTCAACTTTGCCCGAAACAACAACATCTCCATTGCTGTCAAGAGCGGTGGTCACCAGTACAGTGGCGCATCATCAACCACCGGCAAGAATATCCAGATCGACTTGTCCAACACTTACAAGGATCTCATGGTCATCAAACCCGCAAACCCAATTGCCGATGATCGAGCATTGGTTCAC…	MNIIILIHPLQAFVNMVRIQGFEGFQYSRDGDEFEQRDYAFFNQQYASSTHKRDRGMDPDLIVRPKNDDDVIKAVNFARNNNISIAVKSGGHQYSGASSTTGKNIQIDLSNTYKDLMVIKPANPIADDRALVHVGVSIRNFELNAYLKHNRLFVPHGQCAYVGIGGHGQTGGYGQLSRSFGLFGDHIRTITMVSHDGDIRDISKASDPELFWAILGGSPGNFGIITHYIIEVYKSQSYITDVPGINGSRNPQGIKALWLYNKELLSTLLNAVAKMADDPSVPRGFDLCISVLSQDFPIATMFKELQDGKEWSKMQELINSQIGEDIANFLEGKFPAAIILYAQWCPTSKTDRYDESVDAWFSQFKNLKGIALQYKKLDMEMADMTGQWIFPKEREFELP…	TTGCGACGGGCCTCATTCTCGCGCCCCTGGACTTGGTGCGCACAAGGTATGTCACCGTCTGTCTTGTTCGCTTACCCTTGTTTACGAACGGTGCTAACTCTTGACCTTAGACTGATCGTCACGCCCACTTCGAAACAGCCACGGAGGACCTTGTCGACCCTCCGGGCTCTGCCCTCCTACGTCTGCCCCTCGCTGCTCGTTGTCCCCACCATTCTTCACTCTCTCATTCACCCCATCCTCACACTGTCGACACCACTGGTTCTCCGGACCCGGTTCCTTATCGACAGCCGCGTGTCGCCTACCACCTTTTCGATTGCCAAATTCTGTGCTTCCTCGGCGGCGCTCTTTGTCAAGCTCCCGCTGGAGACGGTCCTCAGACGTGGTCAGGTCGCTGTCCTC…
CgAA104	EVM0009621	GCACGCTTCTATGCAACGCTTTTGTGATTCTAGCCGCCCTAATGTTTCCCAACCCAATACCGCGTGATTCAGCAGCAACGGTGAAAGCCAAGCAAGCATTTTACGCGGGAGTGCATTGAGCGTAGTAAGGGTTTATCGTAGAGCATCGAGCCCCGGGGACGCATTCAGTCGGACTCTCCGGCGGCCAATTCAGACCGCCGCACTGGCCATAGAGAGGTTGCACACCCGGCGGAACCGGGAGGGGGGTGCACTGCGCGTAGTACGGGTTCACCGTGGAGCAGGTGGCGTACGCTGGGCACTGGGTAGGGCCCATGTAGGCTACGCCGCCGCACTGGCCGTACATTTTCTGCGTTGGCTCACCAGAGGGAGGTGCCGTGGTTGTCTGGGTCTGGAGTGTTG…	ATGAGCTACCGAAGCAAGACTGCCAGCTTCGTAGCCATCTTGGCCTCCGCTGCAACGGTTGCTGCCCACGGTCACGTCACTAACATCGTTATCAACGGCGTTTCTTACCGCAACTACATCCCCGTGCAAGATCCGTATACCAACAACCCGCCGCTCGTGGCCGGATGGACAACTGACCAACGCGACAACGGGTTCGTCGCCCCGGATGCCTACAACGCTCCTGATATCATCTGCCACCGACAGGCCGTCGCTGGGAAGGGCCGCATCACGGTGGCCGCCGGCGACACCGTCCAGCTCCAGTGGACCGAGTGGCCGGACAGTCACAAGGGCCCCGTCATCGACTGGCTCGCCAACTGCAACGGCCCGTGTAACCTTGTCGGCAAGACGGACCTGCGGTTC…	MSYRSKTASFVAILASAATVAAHGHVTNIVINGVSYRNYIPVQDPYTNNPPLVAGWTTDQRDNGFVAPDAYNAPDIICHRQAVAGKGRITVAAGDTVQLQWTEWPDSHKGPVIDWLANCNGPCNLVGKTDLRFFKIDGAGLIDPPQRTNRWAATALIENGNAWLVRIPANVAPGHYVLRHDIIALHSAGQQNGAQSYPQCINLEITGEGTDNPPGVLGTALYRANDAGILYNIYRDNLNDYVVPGDAIIPGGVSMLPQSRIQITASGSATPYGTTSVGSSSSTRIAPSSVTSAATSSSSRESASSVEAEASTISTTIRLTRTITATHTNSTSNNIPPSSTAAPTRTLAPTTLQTQTTTAPPSGEPTQKMYGQCGGVAYMGPTQCPAYATCSTVNPYYAQ…	GTCTTCAAAGGCGATCTCGTTGTGGGATGCAGCTCAATCCATGCGCATCATAGCGCCACTGTGAGCTACGCCAGGGGCTGATGGTCGTGGCCGAAAGGATCAACTCGCTTCGGCAACCTCCGCTCCCTGCAGAAACACGACAACGGCTTCGGTAAGAAGGAGGAAGATGATTTTGTATAAGTTCTCATCTATTCCGTCCTAGATTTGGGTGGATTCCGAGACCTTCAATCCGTCCTCAGATTGCTCAGCTTAGAGAACCTCTCTGACCCTGTGCTGCTGATAACGTCAAGATGAAGTGCGATAGAGCCTTGCAATGTATCGTCGGCGGTTGGGGCTACCTGAACGCCACATTAACGTAAGTCTGTCCCCAAGACGAAGCTATCGTCGCGGATGCATTCT…
CgAA105	EVM0009640	TTATTCATCATTGGTTGGTGCCTGTATATACAGTATAGATAAGATATATGAATACTAGTCTTGACAAACAATGCTTTAGCAAAGTCTCTGACTGACAACTGTGAACCGTAATTGTCGAACGCCAATGCAATAAAAGGTAACGTCCCAAGATAACAAAGGTTACTAGAATAGCAAGCAGCCCTTTTGACTAAAGAATTGTGTCCTTGGCTGATAGTGTGCTGCAGTACCAAGGAAAGGATGCCATCCAATTGGAGCTGCACATGCATCACAATCATTCTATTAATTAGATTGATAATAACATAAAGGGGCTTCTGGCTGCATCAAAGAGATAAAATGCTTAGAAGTCTCGGTGGTTGTGGCGCTATCAGAGATGTAAAGACCACTACAAGTCGCAAGTGA…	ATGTGGTCGTCACTGATCATCTGGTCTGGTTTGACCATTCTGCAAATCAGAGCCTTCGCCGAGTTGGTACCCGAGATTGATCAAGGGTGCATCTTCCTGGATTCTCAACTTCCAGGCAGAGTTTCTTTCCCAAACTCGACGCAATACGCGTTGTCAAATATCTACTACTCTGGCCGCCAGGCTGAGATCCACCCCGCCTGTTTCGTGACGCCCGAAGATACCGAGGACGTTGCAACCACGATCAAGATCTTGACCTCAGCGTCTGTTCCCTTCACGGTCAAGAGTGGTGGCCACACGGCGTTTGATGGAGGATCCAATATTGCGCACGGGGTGACCATTGATTTAGTACGTCTCAACCAGATCACCCTGTCCGACAATCGCCAAACCGTCTCGGTCGGA…	MWSSLIIWSGLTILQIRAFAELVPEIDQGCIFLDSQLPGRVSFPNSTQYALSNIYYSGRQAEIHPACFVTPEDTEDVATTIKILTSASVPFTVKSGGHTAFDGGSNIAHGVTIDLVRLNQITLSDNRQTVSVGPGNRWVNISEILDPLSLAVVGGRVSDVGVSGLILGGGISYFSGRYGWACDNVRNFEVVLASGEVVNASPESNKDLFWALRGGGGSNYGIVTRFDLVAFEQGDVWLHNALYPLSSSTELVPAFVDLSVNGLPADPDGHTFFVMTNLASLGGFIIANYLYHATPPSSAGETPEVFAKSASVAGSFLNTTTVANITTHSKAISEPYGGRKAWAGTSVYLGEGAAQLLQDIIPLYQEHANRLLCAAKATNETVEPFFTYQPITANILDAM…	ATTAAGGTAAGATAATAAGAAGAACTAAAAGTAGCTAAGTAGTATTTTTTTACTACTACTAATAACCTAACTATAGTTAGAGTAGTTTATAATTAGCTACTATTAGCACTAGTTACTATAGCTAATATTAGTATTATAACTAATATAGTGCTTATAATAGTTATAAATATAGACATACTATTAAAAAAAAAAAGGTACTAGCTTTTATTATAAAGTATATAAATAATAGTATATTCCTAAATAGACTACGCCTTAAATAACTTAAATTATAACTAATAACTAAAGGATAGCGTAATCTAGAACACTACTCCTCTTATCTTACTATAAATAAAGTTAACTATAAGGAATATATAACTATTATAGCTAATATAGTTTAAGAAATTAAGGCTAAAGTAACTA…
CgAA106	EVM0009686	CAGAGATGGTTTAGGAATGCGAAGCTGCGCCTCTCTACGCACACTCCCTGGAACCCCCGTTTGGGGAGGGGAGTAAAGAAAAACGGTGGGGAGGCGGACCGGACTAAATGTGTATCTGTGTACGATCTGGGAAAATTGAAAGAGGGCTCTGGCGTACGTGTTCACCATTTTGAATTTGTCATTTTTGGGTCTTGGGTCTTTTCTATTCTTAGCCGAAGGGAAATGAATGACATATAAATGCGCTGTAGGGAAGCGCAGCTTCCTTTTCGTCATAACAACGACCGTTCCCACCCGAAACTCCATCCCGATACCAAGAGAGTGTGAAGCCCTCCTTACATCCGCTCAAATTCCAGTACGCTTCATTCCTTTTCCGCCTTTTCTTTAGCGCCCTCTCCTCAT…	ATGGCTCCAATGGCTACCACCGATAGCCCAACAAACGGCGTCAAGTCCATAAATGTCGAGAAGGCCAATGGATACCACGCGGATAACAACTACATGCATATCAATGGCCACAACGGCCAAAATGGCTCAACTCCCAGACAAAATGGCTTCTCGCCCGCTTCCACAGACTCCCGTCCTCAGACATCATCCTCACGGTCTTACCAAGAGGAGCCCCCTTCCAACGGGATCAGATACAGCAAATCTCACAGAATCCCAACGTTCGGCATCCATGAAGAGGACAACGGTCCCAGATCGAGGGGCTATGCCAATATTCGCACATATGCCGACGATGTCCGGAGGCAGTACCCCCGCATCTCGAAGCCCGTCGAGCTTATGCGTAGCAGCTATGACTGCGTTGTC…	MAPMATTDSPTNGVKSINVEKANGYHADNNYMHINGHNGQNGSTPRQNGFSPASTDSRPQTSSSRSYQEEPPSNGIRYSKSHRIPTFGIHEEDNGPRSRGYANIRTYADDVRRQYPRISKPVELMRSSYDCVVIGSGYGGAVAASRLARCNDANGKRQSVCVLERGQEKWPGEYPTGVLDAFDEVHVSGEFAPGWLPSTTVESGNPTGMYHLIFGKGLNAVVGNGLGGTSLMNANVFLEANEATLSMPIWPKAIREDPGCLKKFYSRAREVLEPTEYPDDWPELPKVNLFKKQAAALGLANKFKMVPQTTRFRNGPNSTGVEMSPSALTGQDCTGVNDGSKTTTLVTYLADAWNWGAEMFCESEVRYIKKADPEVGGYIIFFAWHGRNRGHFKANLHGD…	CTGGGGATTAGTCGAGAGAGCGTGTACGGCAAGCTTCCTACGGAGCTTTGTCCTACCAACGCACGTATCAATATGTGGTTAGCGTTTTAAGCTATCGGGATTATATTCTATTGGCTTTATTTTATCTCTTTTCGATCTTCGGCCTATTTTGCTCCTGGCTCCTCATAATCGCGATATCGATGGCCAACCCTCGCACTCAGGCCACCAACTTTGAGCAATCGGTCAGCTTCCCCAAGTTATTTCCCATGATACTCATCTTCCCCATTCTGACCGATGGATTAGTTAGGGCGTCCGACGTAGTAAAAGTAATATAGCACTTACGCTAGCTTGAATGCAGAGTTCCACTGTGTCTGGCTGGCCCCAAATCTTTTCCAGATATGCTTAGTCGCTTTATCATTA…
CgAA107	EVM0009760	TGTTTTTATGAGACGGTATCTCGTACTACTAAGCAGATAACTAATAGGTTTACTATCCCGAATCGTCTAGGTCGTTGCATCACCCAACACTGCTCTTTTCTTACAGAGTAACTTTGAAGAACTGAGCCACACAAGGCACTCCAGCTTCGTTCATGGCAAAAAGCATATAGTACCCTGGGATCGCGACACCGTAGTCGTTGGGAACATTGACCGTGAAACTCTTGCCATCTCCGCCGTCCTGTCCATCCAGCGGAATCCGTCGCTGATCCGTGTTGACTGTGTGCGTGGTTGCGCTGACTCGAATCATGCTGAACGTGTATGCACCGGCATCCTGCATGGTGATGGTAATGGGGGCTCCCGCCCTCACGGCCGTGTCCGAAAGGCTCTGGATGACTGGAC…	ATGCCCACCCTTCGCTCCGCCCTCCGCAACCTGCCTGCAGCGCTGCTTGCACTCGCTGCAGCCTGTGAGGCACAGAACGTCGGAAAATGGGGCCCCATGGTCAAGTTTCCTGTAGTTCCCGTTGCTGTTGCCTTGGTTCCGGAGACGGGCAACTTGCTAGTCTGGTCCAGTGGTTGGCCGAACCGCTGGACTACCGCCGGTAACGGAAAAACATACACGTCTCTATACAACGTTAATACCGGGAACATCAGCGACGCTATCATTCAAAACACCCAGCACGACATGTTTTGCCCAGGAACTTCTTTGGACGCAGATGGACGCATTATAGTTACCGGAGGTTCTAGCGCCGCAAAAACCAGCGTCCTTGACTTTAAGAAGGGCGAGTCCTCCCCGTGGACG…	MPTLRSALRNLPAALLALAAACEAQNVGKWGPMVKFPVVPVAVALVPETGNLLVWSSGWPNRWTTAGNGKTYTSLYNVNTGNISDAIIQNTQHDMFCPGTSLDADGRIIVTGGSSAAKTSVLDFKKGESSPWTPLSNMQISRGYQSSCTTSEGKIFVIGGSFSGAGTRNGEVYDPKANTWTKLAGCPVKPLVMQRGMFPDSHAWLWSWKNGSVFQAGPSKKMNWYDTKGTGSNTPAGLRGTDEDSMCGVSVMYDAVAGKIFTYGGGKGYTGYDSTSNAHILTLGEPGQAVQVQKLANGKYNRGFANAVVMPDGKIWVVGGMQKMWLFSDTTPQLTPELFDPATGSFTPTTPHTVPRNYHSTALLMADATIWSGGGGLCGANCKENHFDGQFWSPPYLFE…	ATGTTGAACACTGTACAGCATCCTGTGCTCAGGTGGGTGGTCGGTGCATCGGATGACCCTCGGTACCATATGACCCACTTTCATTCCAACACGCAGAAAGCGAGACCGATTAGGGTGATTTGCCGAAGAACTGCCGAGTACCCCGGATTGGATTGATCCAATGGAAGCTCCAGTGGCGGCGCCCACCGGCCGGAGCAAATTGGAAGAGCTCCTTCAGCCCACCGTCGCAAACATCGTGAACGAACAGTTCGTGACAGCTTGAGCATCAGCAACAGCCCGACAGCACCTACGACTTGACACTCGGTCGAACGAAGCGCAGCGCAACACACACACACACTCTCTCTCTTTCAACATGCCTCCTGTTCCTGCGCAACACGGCGGTGCTATGGGCCAGTCTGT…
CgAA108	EVM0009827	TACCGACATAAACTGCACTAGAAGTCTAATCGCGGTGGCATGGTTGTCATGACAGTGATACGCGAGACAGTCAGTTCTGGCAAATGGTGAGATTAAGATTACCGGTGAGAGTACAGGGCTTAGTATTGCTGTATATAGGCATATATTCAAAGGTCAGTGTGCATCCTGCTTTATGAAGTCCGCGGCCCTCTCTGCTACAGCATATACCATGGACTGGATATTAGCTCTCGGTATCAGAGGAAACACACTAGCATCAACCACCCGCAGGTTCTTCACTCCGTAAACCTTGAACTTTTCATCAACGACGCCGCCCTTTTCCCTTGGAGACATGGCGCATGTTCCGCAAGGGTGGTACTCGCTCTGCATCCTATTTCGCACCCAATCCTCCACGTTTTGGGT…	ATGCTTTGGAGACCTTATCCATGGTCAGTCATGCTACTGAGCATTGCAAGCGTCATGGCCGAATCATATGACTATATTATCGTCGGCGGTGGTACTGCCGGCCTCACTGTCGCAGCTCGCCTCACCGAGGACCCTCAAGTGACGGTTCTTGTGTTGGAAGCCGGCGCCGATCGCTCCGAGGACTTGAATGTGCTGGCTCCGGGTCTGTTCCCAGCTATGTACGGCAACCCGGACTATGATTGGGATTACAAGACTGTTCCTCAGACGGCTGCCAACAACAAGGTCGTCGCCCACATCCGCGGCAAGCAGCTCGGGGGCTCCAGCGCAATGAACTTCATGTTCTGGACCCACCCTTCCCGGCGAGATGTCGACAACTGGGGTGACCTGGGCAATATAGCA…	MLWRPYPWSVMLLSIASVMAESYDYIIVGGGTAGLTVAARLTEDPQVTVLVLEAGADRSEDLNVLAPGLFPAMYGNPDYDWDYKTVPQTAANNKVVAHIRGKQLGGSSAMNFMFWTHPSRRDVDNWGDLGNIAWSWDALAPYFRKSEAFVAPSAQQKSDLSLNYADPVVHGTSGPIVNEFPKLYSPFLEAWPRTMEKLGLGVKGDPRDGKALGGYVNLLNIKNATRSYAANAYLGPARQRANLKVMTESHVSRILFRNDENGIEATGVMWTQGADEVEAIAAKEVILAAGSIASPQLLELSGIGTREILEKHGIEVLVDNPNVGENLQDHVYVPLGFAVKTGLPTNEDYSNATYFQEQLDLYLQTKTGRLSSAGASSALLSLEQIAPTLNFDPPILKSN…	CAGATGCATGCCATGTCGAAATTGTTTTGATCCACCGAAACCTTATCTTCTCGAACACAGACTATTGCGTACTTCCCGGACCCTGTTCAACGAAGGCCACACCATGTCATTCCGCACCATGCGATACTTGTTTATTTACAGACATGCTCGTTTTTACGACGTTAACGTAAAATAAACACCTCGAACGGGCTCATACAGTGACAGTATGCTAGCCTGAATGAGCATCAGGTCGATTTGACACCCTACAATGACACGATTTATGATACGGCCCCCAGCCTAGCTTTGGGACGGACTAGACTTTGGGAAGATTCAGATGTTGTGAAACTTTACAAAAAGAAAAGCATTTGAAGAAGCAATAACTGGAGACTAGAGAGGTTCATGCTTGGCCTCGGCAAAACT…
CgAA109	EVM0009849	AGAGACGCTTTAAGGAGGCTTCACGAGGATTAACTGCAAGTAATACTCGCCGGACATGTGGCTTTAACGGAACTATCACTCATTTTCGACAAAACTACAGAGTTTCCATCAACAAGTTCGGAACAACGAAAAGCATTGCGAACCACACAAGGGCAATCTGGTGTCGCACACATACCATAAGATGAGAATAATGTGAAGGTAGTGTCGTCTCCCGATCAAAGACGCGAGTGAAGCACAAATTCTCCCGGGGCGTGGTACGTAGGCACTTTCATCTCGAGGGCTTCCCCAGAGTATCCGAGGTCCTCGGCGACGAGAATGGCAGCCTTTTCGCCAATGAGCAAGGCGGTCGAGTATCTAACATATGTTAGCCAGTTACACGTGACAGTTACGAGGGATATT…	ATGAGCGGATCGATTCCCGACGAGTTTGACATTATTGTCTGTGGCGGTGGCAGTTGCGGCTGCGTCGTTGCCGGACGACTTGCCAACTTGGATCACAACCTCAAGGTCCTTCTCATTGAAAATGGTGAAAGCAACCTGAACAACCCATGGGTCTTCCGGCCAGGTATCTACCCTCGGAACATGAAGCTGGACTCGAAAACAGCAACCTTCTACGAGTCCAGGCCCTCAAAGCACCTTTCCGGTCGATCCGCCATTGTGCCGTGTGCCAACATTTTGGGTGGTGGTTCTTCGATTAACTTCATGATGTACACCCGGGCTTCAGCTTCGGACTATGATGACTTTCAGGCCAAGGGATGGTCTACCAAGGAGCTGCTACCCCTAATGAAGAAGCACGAAACA…	MSGSIPDEFDIIVCGGGSCGCVVAGRLANLDHNLKVLLIENGESNLNNPWVFRPGIYPRNMKLDSKTATFYESRPSKHLSGRSAIVPCANILGGGSSINFMMYTRASASDYDDFQAKGWSTKELLPLMKKHETYQRASHNRDIHGFDGPIKVSFGNYTYPIKDDFLRAASSQGIPVVDDLQDLTTGHGAEHWLKWINRDTGRRSDSAHAYIHATRAKHSNLYLACNTKVDKVIIENGRAVAVQTVPSKPLDPSELKGRTFRARKQIVVSGGTLSSPLILQRSGVGDPEKLRRAGVEPIVDLPGVGLNFQDHYLTFSTYRAKPGTESFDDFVRGDPEVQKRVFDEWNIKGTGPLATNGIEAGVKIRPTPEELREFERWPTPHFKDGWKSYFENKPDKPVM…	GGAGAGGATGAAGGACGGCCTCAGGGACCGTTCGTGCGAGAGCCATAACAACAAACCCACCCCGAGCGAGGCAACGAGGCTGGGGACAGCAGTGGGAATGGTTGCCCGTGTGCGGGGGGGGGCATCCGAGGGCGTGGTGATACACAGTACGAGATGGGCAAGGTTGAGGGCAACCAGGCAAACGGATGCAGACTGTCAGCACGTCAGCCAGCCAGTCCTAACATGGGGTAGTAAGGCTAGTTCGTCGGGACTGACGGCTTTGAGGTGGCGTAGTGTGCTGGCGACGTCCTTGACATCCGACCTTGCTAGGCGTAGGGCACAGATGGGGAGCACGAGCAGGAGGAGGGATTGCAAGGGAACCGCAAGTATGGCTTCCTCGAACAGTAGCGTGAGGTCAAA…
CgAA110	EVM0009864	GTTGGCCAGCGAGCATTCGGCGACAAGGCCCTATACCATGTAAGGCATGTGTGATGTAGTTCTGAATTGATAAGAAATACTCAGTTTTAAGTGCTTGCGCCTATGACTTGATGGGATTGCTTTCCCTATACATCAGAGAATACAGTAGTCCTCGGAATATCCTGCTAGACCTTATCAGTTTCATCATGTAAAGTACCATACCAATCTTCATGATCGTAACACAGATGTACACCCAGTCCCAACTTTGATGATTCGAGAACATCATCTCAGCTGCCTGTTCTGCTAGTGCGTAAACTGCCACTTGAATATTGGCCGAGACGGAAATGGGGAAAACCGAAGCGTCAGCCACGCGGAGGCCTGACACACCAATCACGCGCAGGTCGGTGTCTACAACAGTAC…	ATGATCATTTGGGATTATATTGTGGTAGGAGGTGGCATAGCCGGTTCTGTTATCTCGAATAGACTGCACGAGAAGAACCCGCATCTTCGAATTCTCCTAATCGAAGCCGGCCCTGACACCCACCGTCTTGCGAACATCGACTTGCTCGACAATGACGCCGAGGTCATTCACAACCACACTTGGGACTTTCATTCGACTCCACAGGTGAATCTTAACGATCGAAAGATAGCTACCCCGCAGGGTAAGGGATTAGGTGGCGGCACTGCCATAAACGGAGCTGCTTGGGTCCGTGGAAACAGAGTAGACTACGATATCTGGGCCGACACAGTAGCTGACCCAAGATGGAGTTACGAAGGGCAACTGCCCTACATGCGGAAGACAGAAACACATTTCGATAAC…	MIIWDYIVVGGGIAGSVISNRLHEKNPHLRILLIEAGPDTHRLANIDLLDNDAEVIHNHTWDFHSTPQVNLNDRKIATPQGKGLGGGTAINGAAWVRGNRVDYDIWADTVADPRWSYEGQLPYMRKTETHFDNLTNPSSHGHEGRVKIQSPAAMGRTFPLREPVIESWEEIGIATLPQLDGNAGNNLGVANMQESRNKGKRQPASLIYSQKGVTVLTDTLVARVLLEKRAKGKSPLISRGVQLSNGTTLLGRETILTAGAYRTPQILMLSGIGPADVLEKFDIPVLLDQPSVGRNLHDHILLPTSWSVKNPSAGYSKETGNPLFHQPQYKLGGFIDLITVTPVPKNGLADAIAMDEGSAPDPKTHPLLKQDRAHSSFQVQCGGVSADGSSIMLVAIVLI…	CGGATCCTACGATACCAACAACGATGTTGTTAGAATATGAGGACTATCAGATCCTGAACAACTGGGATGCCGAGCTCCGCTAGGCAACCCACTTCTATCTGCTGCATAGCTCGCCTTTTCTCTTCTATCTTCCCTTATCGAGGCAACAGTAGATATCGCGATTTAAGACAATGCTGCTTCACCCAACCCCGGACAAAAGAAACAGCTACCAAATACCCGATCATGCAAAGTGTCACCTAACATAACGACATCGTTAGTTACAGGGCAGTAAATAACGCCTTATATCCCACGTGACCAAAAACAACTGCTGAAAGAGACTTCATTCTAACCACGGGTTGACTGCTTATGAAAACAGTCCCGAGCGCCGGAATGCTGGCAACAAAGTTGGCGGCGATGATG…
CgAA111	EVM0009923	ATTACGGAACAACTCTTTGATTCAGTGCAATATAAAGTTGAACAATCAGTCTATCGCGGGTTCATCACACCAATGATCCATGTTGGTCAAATGTGTGAAGCTTATCAACTTCGAGGACAGTCAGCGCCGTGGTGTCTTCGTTGACAGCTAGAATCTACTTACACTTTCTGCCGGCGTCGACTTGGATTGAATGAAATCGAAGCTAAAGCAATCAAGAACCCTTGAAGAATTGAGTGGTTCAGAGATACCTGCCTCAACCTCTGCTGAATTGAGACTTTTCGAAAACCCGCCCTTGGATGTGTGGATGCCATCGGGTTCTTGCCGTGCTAATGCTTACCCCAACTTCATGTCCGTCTTCTAGCGAGGTAATTACTGCCTTAGATAATCGTGCATCATTTA…	ATGCCCTATTTTCTCCTGGTCCTTCTTTTACTGACCCAAAGTTTCGTTTTGTCACGATGCCAAACTCAGGTCCAAAAAAGTGTCAACTCCGTCGGCGCAGAATACGACTACATTGTGGTAGGAGGTGGTACCAGCGGTCTCGTTGTGGCCAATCGACTTAGCCAAAATACAAGCAAGACGGTGCTGGTAATTGAGTACGGGGACTTTGTCAATACAGTGAACGTTACCGTTCCGTACTTTACAACACTCGACCAGTCAGCCAACCTCTACAACATCACCTCTATTCCACAAGCCCACCTCAGAAACCGTACCTCTCGGCTCCGTATTGGTGCGACTGTAGGTGGAAGCTCAACTGTGAATGGTATGGCCTGGGACCACGGCTCCGTAGCTGATTACGAC…	MPYFLLVLLLLTQSFVLSRCQTQVQKSVNSVGAEYDYIVVGGGTSGLVVANRLSQNTSKTVLVIEYGDFVNTVNVTVPYFTTLDQSANLYNITSIPQAHLRNRTSRLRIGATVGGSSTVNGMAWDHGSVADYDAWEALGNPGWGWDSFMKYFRKSSAFLPPSQKYVDKYNYQWTPEAYGDGPVKIGFPSWQWPEAAFQAQAWVENLKAPVLRDGADGDNVGIAWLPQNSGGESATRSTSETAYFSPISGRQNLHLIVRHYGAAIRFEGNKTVGINISSRDNSSETKFVRSENIVLAAGAVNTPRILQLSGIGAEKLLSSLDIDMVVDLPGVGANFHDHPTIFMVYDFANDTALNPNLMSNETFYNRSWAEYETNRTGPHTHAWGNKAVFTSLQDLDPAN…	TTTCTCCGCGGCTGCAAGAAGTATTATCTCGTCACGTCCGAGGAAGGATGCTGGGGCATTCACCAGGAGTACGGTATCTCTGACTATGCGACTTCTGTCAAGTGCAACCCGGCGCTTTGGTTCTGACTGCCAGAACTCATGGCCCAACTATGCCGTCTGCGAAGTCTTTAGACCCTCATTTGATCTGAAGGCGGGTCTGATATTGGATCGCTAATCCTCGGCGAGAACGGGTCGATTGGTTCTTTCTAGGGAATTTGATATCGAGAGAATTTGCGTCCCTGATACTGTGCTGAAGTCTCTTGTGCCGCACCTTGTGTGTCCTTGGTAACAGGATGTACTCCTTTTTGTTCTTAGGGTTGAGGGCAAGTGCCTAGAACATGTTGGATGAAGGCGCGAGTC…
CgAA112	EVM0010000	TTCCCTAACTTGCTGTAGCTTGACCTCCTTCAACTCGCGATAACCGTTCAGTCTAAGTCATCCGCATCCCTACTGCTAAATTAAAACGCCGAATCCATACCATCTCATCATCCTCGCGGATCCACGCCCGCCGCCCATCCGGAGCCCTAACCGAGCGTCATAATCTTGGACCGCGAAGTCGACTGGGAGGAGACAAGAGGAGCCACAGAGAGAGTTACCATAATTCAACACACGCTTGTCAGGGAGGCTCTCGCGTTTACACACTGGTCTTACCTTCGGAATTATACTGCGTAATCCACATGGCGCTGACGCTGCCAAGTGATGCATCACTAACTCCAAGCTTGGCACACAGCGTCAGGTGAGAATAAGAGGAGGTTTGGTTGAATGATTCATCTCATA…	ATGAAGGTTCTGTTCCCTCTTCTTACGGCCAGCTTGGCCAGCGCTCACACCATCTTCTCTTCCCTTGAGGTTGGTGGCGTAAACCAGGGCATCGGCGGTGGCGTTCGTGTTCCGTCGTACAACGGTCCGATCGAAAACGTTCAGTCTGACTCGCTTGCCTGCAACGGAGCTCCCAACCCGACAACTCCCACTTCCAAGGTCATTACCGTCCAGGCCGGCCAGAACGTTACCGCTATCTGGCGTTACATGCTCAGCTCTACCGGCTCCGGCCCCGCAGACGTCATGGACAGCACCCACAAGGGCCCAACCATCGCGTACCTGAAGAAGGTCAACGATGCTACTTCCGACAGCGGGATCGGCTCTGGCTGGTTTAAGATCCAACAGGACGGTTACAACAAC…	MKVLFPLLTASLASAHTIFSSLEVGGVNQGIGGGVRVPSYNGPIENVQSDSLACNGAPNPTTPTSKVITVQAGQNVTAIWRYMLSSTGSGPADVMDSTHKGPTIAYLKKVNDATSDSGIGSGWFKIQQDGYNNGVWGTEKVINGQGRHSIKIPECIAPGQYLLRAEMIALHAAGSYPGAQFYMECAQINVVGGTGSKTPSSTVSFPGAYKSSDPGVTISIYWPPVTTYTIPGPALFTC	CAAGAAGAAGTCGGAGCGGCGACAGTTTGATATCATTCAAGACAAGGGTCCGTCAAGTCTATCCCCGGTATTAATAGAGATGCTAACATAGTGCACCAGGCAAAGGGCTTATCATCTTGTTGCATGGAGTTCCGGGAGTAGGAAAGACATCCACAGCCGGCGAGTACCCCCCCCCCCCATAATGACGCCGATCCGTACTTGTGCTCACAATAGTTACCAGAAACGGTGGCTCAGTACTACAACAAGCCGTTACTGCCCATCACCTGCGGTTAGGATCTACAATACCATGTGGGCATTGGAATATATTTGCTGATCCATACGTACAGGTGACCTGGGCATGACCCCTGCCGAGGTTGAAAACAACTTTCAGTCGTCATTCCAAATGGCGCAGGCCTGGGA…
CgAA113	EVM0010002	CGCGTACCTGTACGAGGTCAAGCACGGCCGCGCCGACTACGAGAAGGCGCACGCGCGGGAGCACCGCTTCGACGACTTCAACAGGCAGCAGTTCGTCTTCGGCGGCCACCAGGGGGCGGGCTTCGGACAGGTTCAGCAGGGGTACGGGATAGGCCCGCAGCTAGGCAGCAGCACAATGCCGTACAGCGGCGGGCAAGCCGGGATCAACCCCATGGGAGGAGGCGTGCCGTATGGGAGCAACACCCAGATCCAGGGCGCTTTTTTCACGAACCAAGGTTGGCAGCCGGGGTACGGCGGCGTAAGCAACACGGGGATAGGCGGCTTGAATATGGCCGGGCCTTCCATGGGAGCCAGCGGCGGGGGAACCAACATGGGGCCCGGTATGTCACCTGGCTCCGT…	ATGGCCGTCCTCCGGTCCATCACAGCCTTGACGGCTCTCCTTCTCCTCCCGCTCACGACCCTCGCCCATCCCGAGCCGTCGAACCGCACCTATGACTACATCGTCGTCGGCTCCGGTCCCGGTGGCGGGCCTCTGGCTTGCAACCTCGCGCGGGCGGGCCACTCGACCCTCCTGCTCGAAGCGGGAGACGACCAAAGCTCGGACGTGCGCACCATCATCGCCAACGGCGGCTACATGGTCACGCCCGCGGACGGCTGGTTCTTCTTCGTGAAGCATCACTCGGACGAGGAGACGGAGCGGCGGAACAACCACCTGACGTGGAGGTTCGCCAACGGCTCGTACTGGGTGGGCAACGCGGCGAGGGCGCCGGAGGGCGCGGAGCTGCTGGGGGTGTATTAT…	MAVLRSITALTALLLLPLTTLAHPEPSNRTYDYIVVGSGPGGGPLACNLARAGHSTLLLEAGDDQSSDVRTIIANGGYMVTPADGWFFFVKHHSDEETERRNNHLTWRFANGSYWVGNAARAPEGAELLGVYYPRGATVGGSSVTNAMATWLPSDGDWDFVQNVTGDTSWNHSNMRRIFERIERNNYLRRGTPGHGFDGYFETNLGNGSQYIRNPGVMDVLKSHVRSIGQDPDKLIEMLVSDGNFLSENRDTTEGLWGLSSHATERWERYSARTLILETLSAKNPDGSPKYPLALSPNSLATKVLFNETSVRKPRAIGVGYLVGNSIYGADLRRSASGTGETARAFASREVIVAGGAFNSPQILQLSGIGNKADLEALGIKVVADLPGVGRNLQENQEF…	TCAGAGTCTCCCCCCCCTGCCGCACTTGACCGAATGCATGAATGCGACTTGCCCTGCCGAAAGTGCGGGGTAAAATGCCATCTTCTCTTTTTGGGGTTTCGCTGGAATGGGACTGGTGAGCTGGGAGTTCCAGATGTGTACAAGTACTACAAGGTGAGGTGGTGATTGATGGTTCATGGCCGCACCTGATAGTCGTTAATTCATTCCGTGGTCAAGGAGAGCCTTCAATTACTATGCTTGAGCCTGTTTGATATTTCCCGCCACCTGGTCATGCAGAGTGTTTGGCTGCATGCCTACGGTAATACATTACTATGTCTCGATTGATGAACATGCATGCCGCCCTTGAAGTAGTATATTTGCGGGGGGCGGGGGATGGACCCGTGGTTACTTAAAGTTCCA…
CgAA114	EVM0010164	TTACGCATGAGGCTAGCTACCCTAGGCGCCCTTTGTTCTTTACACGAACATCCTGACGTTGAATATAACAACAGCAACAACAACATAATATAATCTAATATCAAGACTTTGTAAGAATAAATAACTCTCCCTCGGCATCGTTGTCACTGGCAACGAATAATCTTGAGAAGGAACGGTCCCACGTAATGCCAGACGGCCTAAAGCACGTCGAACCCGTACAGGTGTCGACGTTGGTGCTCCAAAGGATGTCTATGCAGCCAGTCTTGGAGTCCGCCGCCGCAACTGGATCATAATTTCCGTTCGAGAGCTTTGTAAAGGGGATAACGGAGACTTTGAAGCCTGTCGCGGGCGACCTGTTCCAGGATCCGTGGAGTGTCACGTACAAGTTCTGGAAAGAAG…	ATGCGCTGGCTAAACAGTACCATCAGTGCTGTGGCACTCGTCAGCTTTGCTACTGCTCAAGAGCAGACGATGTACTACGATAAGTTTGGGCGCTGCTTCGCCTCGTATACCAATGATGGTGGAATCACTTTTGGTATCGCCATTCCTGAGGGAGCCACTTCAGGCACATCCTACGATACCATCTTCCAAATTACCGCCCCCGTTGGGGCTGCATGGACCGGTTTGGCTTGGGGAGGGTCCATGACTAACAACCCTCTAACCATTGTTTGGGTGAATGGTGATGATGTGGTTGTTTCTTCTCGGGTGGCATTCAGCGGCTATTCCACTCCTCCGCCATATGCCGACGCCGTATATACCGTTCTCCCCGGCACCGTCGTCAACACTACCCACTACTCGGTG…	MRWLNSTISAVALVSFATAQEQTMYYDKFGRCFASYTNDGGITFGIAIPEGATSGTSYDTIFQITAPVGAAWTGLAWGGSMTNNPLTIVWVNGDDVVVSSRVAFSGYSTPPPYADAVYTVLPGTVVNTTHYSVTALCKGCTYWAPNGNSPKSLDPNGENHLAFAYSGVPVHEPANNQTTFSRHQHVGRWMHNFKPAQSAGFKSWAEGDTGNEPPVSTVSQTTLSTVFSTLTSRANTTSIVSSPVGNTTATFSASISTAISSAVASSTPQLPVPSSCSGVNPFISGYETASGWRAVKLAGSLTSPRGVAVDSEGNLLVVQSGKGVTVHTFGSDGCISSTKVLISNPSLNHGIGFTPDGKTLYVSSMTTAWSYAYDAKAQAVSEQTVVVKSMHEQGHSTRA…	AAGGGATGGAAAGACGAAGAGAATGGCACCCGTTGAACTGTCTTGCGAGGGGAATGTTGTTCAGGAGCTGAACACCGTATGATCCCACACAGCTCAGTGGCTACTATGAATTTTCGGTACGAAATATGAGACTTGATGATTGTAAAATTTTGACTTTCCTCCAGGTATGAAATGCAACTTGATAAATTCTCATCGTCCAAAGTGCTTCTCAAGACTAAATTCACACAATTCCGAGCTAAGACGAGCTAATGTTCATACCCGTCGTGTGAGATATGCGGCTTTCCATTAGTGTTGGCGTGATAGGTTCCACCGCATTGGCTCTCACAGGATTTTGGACGCTAGACATAAGAGCGGCGGTGAAAGTCTGAGGTGAGATTGTCTGCAGGTTCCCGCATTTGC…
CgAA115	EVM0010284	TCCAAAGCCGCTTGCAGCCTAAAATGGTGAAGGGTCTGAAATGTGTCATAAGTCTGCTAGAGACTCTTCGTGACTGGAGCGAGATGGGGCCTCGAGCCCTTTAAGCGCACTGGCTGTAGTACTGGTTGATCTGCTGGCAGGATCCCTGCGCGCAAGTGGTTGCGCCGGACCATCCCTGGCCGCCGCACTGGCCGTAGAGAGAAGCACCGGAGCTCGAGGGAGGAGCGTTCGCAGGAGGGTTGGCGGCGGCAGGCTCGCTCGTAGCAGGCTCGCTGGGAGCGGTGGTGTTGGTTGCAGCATCTTCGGCAACAGGGACGGGGCTGCTGTTGCTGGCGGCGGCGCCGTTCCAGACGGCAGGTCCGGGAATGACATAGGGGGCCGGGTTGCCGGTCCACTTGT…	ATGAAGGGTCTTCTTTCTTTCGGCCTGCTTGCGGCGCCTCTTGTCCAGGGACACTACATCTTCAGTCAGCTTTTCGTCGACGACAAGGCTGCCGGCGGTGACTACACCTACATCCGCAAGAACACCAACACCTACATGCCCTCCTTCACCTCCGAGATCGTGAACTCTCCCGAGCTGCGATGCAACAAGGGCGCTACGTCTGCAACTGCTCAGACTATGACTGTGGCTGCCGGCAGCAAGCTCGGGTTCAAGCTCTGGTTCAACGAGTTCATTGAGCACCCCGGCCCAGGCATGGTCTACATGTCCAAGGCGCCTGGAGATCTTAACAGCTACGACGGCTCGGGAGACTGGTTCAAGGTGTTCGAGAGTGGTCTTTGCGGTAGCAACCCCAGCGTCGAC…	MKGLLSFGLLAAPLVQGHYIFSQLFVDDKAAGGDYTYIRKNTNTYMPSFTSEIVNSPELRCNKGATSATAQTMTVAAGSKLGFKLWFNEFIEHPGPGMVYMSKAPGDLNSYDGSGDWFKVFESGLCGSNPSVDTDWCTWQKDRIEFTLPAATPPGDYLVRVEHIAIHEGHVGKAQFYMECAHIKVTGNGAGTPGPLVKIPGMYSSTDPGIAYNKWTGNPAPYVIPGPAVWNGAAASNSSPVPVAEDAATNTTAPSEPATSEPAAANPPANAPPSSSGASLYGQCGGQGWSGATTCAQGSCQQINQYYSQCA	TCGTTGAGCTACGGTATGGGCTTTGCTGGTCTGATCAGCACACTGGTTCATGTTGGTCTCTTTTACGGACGGGATATCATTGACCGCACTCGCTCGGCTACCGCCGAGGAAGCCGACATCCACCTGAAACTTATGCGCAAGTACAAGGAGGCCCCTGAGTGGTGGTTCTCGATCATGTTTGTCATCAGCTTCGCCTTCGGCATGATTGCTTGCCAAGTCTGGGAAACCCATCTGACCTGGTGGGCGTTCATCATCTGCATCTTCATCGGCGCCTTCTTCATCCTGCCTGTTGGTATCATCCAGGCCGTCACCAACCAGCAAACTGGCCTGAACGTTGTCACCGAGATGATTGTTGGTTACATGACCCCTGGCCGCCCCGTCGCCATGATGCTGTTCAAG…
CgAA116	EVM0010436	TCTCGACATTGGTACTGCCCTCTGCGTTGTCGTCTCAGGCCTCGCGTTGGGTCTGTCCAACACCGACTTCCCCGACTGGTGGGGTAACAGTGTGCCCTTCAACAACTTGGATGCTAACGGCGCTGCCGTCTCCAAGGTCCTTCCCGACGATGGATCTTTCCTCGGACCTACCAGCTGGTAGATTTTTAGTTTTGTGTAGCATGTTGGCTGCATGTTTGGATGAATAATACATAATGGACGGTAATGTTGGCAGAGCCTTTTGGCGCTTGCTGTGAATAAGACCTGCACGATAATATGACAATTACAAGATATCTCTTATTTTTATCATACGAATTCTTCCTTGCAGTTGTGAATGTGATTCTTCACCATTATTGTCTTGCTTAAATCAGACCGTATTTA…	ATGAAGTTTCTCGCCCAAGTCGCTCCCTTTATCATCTGTGCCAATGCGCACTCCATCCTCCAGCGGCTAGCCGTCAATGGAGCCGACCAAGGCTGGCTGAAGGGCATCCGCGCGCCCATGAGCACCGATCCCATAGAAGACGTCAACGATGCAGACTTTGCGTGCAACAAGAACATCGGATACGAAGATGAATATGTGGTCGCGGTGCCGGCCGGTGCCGAAGTTGCTGCGTGGTGGGCTCGTGGTATCAACCGGCCTTTATATGCGGACAACGTCGATCAACCAATTGCTGCGAGCCACAAGGGCCCCATCATGGTGTACCTCGCCAAGGTCAATGACGCTGTTTCTGCCAACCAAAACCCTAAGGGCGCCCTGGACTGGTTCAAAATCTCGCAAAAG…	MKFLAQVAPFIICANAHSILQRLAVNGADQGWLKGIRAPMSTDPIEDVNDADFACNKNIGYEDEYVVAVPAGAEVAAWWARGINRPLYADNVDQPIAASHKGPIMVYLAKVNDAVSANQNPKGALDWFKISQKGLNYGVWAVDELIADGGWYNFTMPPCVPPGQYLMRVEILALHSAYAPGGARFYMECVQIRVQGDGKRKPSSLVKFPGAYSATDPSILVDIYDDNDQPTNRGKPYKIPGPEMFSCNL	GCAGGAGCCTGCCATGACCCGAACACGACAGAGATTCAAATTTCGTCTTCCTAAGATTCTTCCCAGTCTGTTCATTGTGCAGCTTGATCATTGAAAACCGAGATGAAATTGATGGAAACGGCTCTTGCGTCACACAGGCTGAATGATTGAAGGAGAGGTCGGATTACTTAAGGTGCTATGCCATTGGCCAAAGAGGTTAAAGTGGGTCTCGGAACCTCCTTGCCTATTCCAGCCACAACTGTGCTTTGCCTTTTTTCCCTTCCGTCCGACTCAACAGGTTCCTAGGCCATCCTATCTCGGTAGGTAGATGGTGTCCTAGACAATGTTTGCTTCACGGAACTGCCAGAAGTATGCCAGATCACAAGGTGACGTTTACCAAGAATAACGACAAAGAAACCC…
CgAA117	EVM0010440	CAAAGGGTCGTTGCTGTAAAATGAATGAAGGTTTGTATTGCGATGTTGACCATCGCCTGGATATCGGCGGTGAGGATTAACGCCGAAATGGCCAGAATAACTACGGCCGATTCACCGTGTATCCACCGGATCCATGGGGACATTACACGGTGATTTCACCGCGTAATCCTACGATAGTTCCCTTTCTTTACGCATAATTCAGAACCGGTATTTACCCCTATTATTCGTCAATTGCCTATTGATACGTACGGTTAACCGTATCACCACCCTGGTGATAACCAACAGTTTGTATTCGAACAATGAGCTGTAGGCTACGACCTCATCCCATCTTTTTACCCTACAATTATCCCTTCTGTTTGGTTCTCGGTCCACTCAGTGTACACCTAATTAACGGCCGCA…	ATGTATTACCCATTGGTATTGGTTTCCTTTGCCTTCTGGACGCTCCTTCCTCTCTCAAATGCCCTCCATATTACGAACCAGACCATTGACAAATTTCTACTTGGCGAGTATGATTACGTCGTTGTTGGAGGTGGTACCTCGGGAATGGTAGTCGCGAACCGCTTGAGCGAAGACCCGAACGTAACTGTCCTCGTGATCGAGCGCGGCGAACTTGACGCACGCGAGAGTTACATCATCGCTCCTGGGTACATTGGCCTCCAGCCTCCCTCGCCCTATGTAACGAGTGTGGGAACTGCCCCTCAGAATTCTCTCGACGGCAAGACGCGTGATATTACCCAAGGCAGAGTCATTGGTGGTGGCTCGGTATGGAACGGGATGTGCTGGACCAGAGGCGCGGCT…	MYYPLVLVSFAFWTLLPLSNALHITNQTIDKFLLGEYDYVVVGGGTSGMVVANRLSEDPNVTVLVIERGELDARESYIIAPGYIGLQPPSPYVTSVGTAPQNSLDGKTRDITQGRVIGGGSVWNGMCWTRGAAADFDGWEELGNAGWGWQSLQPYFRKVEKYSVDIDADVQDRLNIHPNLSVHGTEGSIDVAYPRYFYDASAHVLNGLSELGLPLTGDLNTGDSTGGTIVPSSMSPTNQTRSDARIGYYDTAASRSNLHVLTGQTVTRLILGLPNSQGTGGGRRIIGVDFASESMGINRTVTTNKEVILAAGAIQSPTLLQVSGIGPTEVLSSLNIPVQIDLPGVGNNFQDHPMAQFPFEYTNSSLYTSHNITGDAFDDALTTLITNHTGPLTAPLINT…	CTTACCCAACCGCAACTCCGTTTAGGAAGATCCATTCTTCATCCGCGTGCTCATCCCTCCATCGCGCGGTGTCTGGAAATTCCTTCGACCAGATGAATCCCTCGGGCATCCAGCCATTGAGCGCGAAGCACGCGATGTAGTTGGTGGTGACGAAAATACCAACCCAAGCTACGAAGACGTTGAAAGAGAAGATGGTCAGGAAGGGGAGCGACAGGAGGAAGGCCGATTGGGCGGCCATGAGAACCATGTGGAAAGTAATGTCCCAGAAGTTATTCCAGGACGGGTAGAGCTCGTCCATAGGACCGGAGTGGAAGTAGGTCTGGGCCCATGCTTGGAACTGGCGATAGAACTGGCTGACAAGGAAACGAGGCTGCTCCATGAACCTGTTGTCGACTCCAA…
CgAA118	EVM0010562	AGCCGACTCCTGTATGGTGGCGCTCAGACGAGTGTTTTCAACCACATCTAGTTGGCATTCAACAGAGACCTCGGGTGCTCGGCTCCGATGCGGCCCTCGAGAGGGGAGACGGGTTTGCAAACATGTAACATAATCAACGGCTTGAACAACACACTGACTAGACACTGGAATTTGCATGCCTCGTCTTCCCCATCATGCCCCGCTGCAAGACATCAACGAATTTAACGTCAACCAGGTGACTGCTAGTCTGATTATCGTGCGCCCCATGTCTTGGAGTCTTGAAGCGTTCTGCGAGCTTGCCGCGCATGGCGCATACGTGCGTTCTGAGGTGGGCTATTACCCCAATACCCCTTTCCGTCTGGTTGCGGCCCGCTAGTCTTCCCGCTTTCAGCTAGCCAC…	ATGCGAGACAGCAGCTACAACGGGGAGGTCAACGGCAATGGCCAGACCAAGACCAGTGGCGCCAACGGCGCTAACGGCGAAGCCAACGGTTATAGAGGAGCTCCCCGCACCTATCAAGACTCATTCGAAACTCCGTATGGAGGTTCGACGACGGAGCCATACGAAGGTTACGACAAGAGTGACGGGATGTTCGACCCTGTCACAGGCACCTACCCTCGCATTTCTCGCCCCGTTGAGCTGATCCGCCCGTCATACGATGCCGTTGTCATCGGATCGGGCTACGGCGGTGCTGTCGCTGCCAGTCGCATGGCCAGAGGCAACAAGAAGGTTTGCCTCCTCGAGCGCGGTAAGGAGAAGTGGCCGGGAGAATTCCCGTCGAATATCCTGCAAGCCATGGGA…	MRDSSYNGEVNGNGQTKTSGANGANGEANGYRGAPRTYQDSFETPYGGSTTEPYEGYDKSDGMFDPVTGTYPRISRPVELIRPSYDAVVIGSGYGGAVAASRMARGNKKVCLLERGKEKWPGEFPSNILQAMGELHSSNATTDGIMGRLGKYGTQGDPTGLYHLIVGDGQNAFVGNGLGGTSLLNANVFLEADNGVLDLPIWPDKLRGAENFRKYYERAADVLEPERYPKDFPKLHKLETLEKQANLMGWGDKFYRVPQTTRFEDGENSTGVYMRASTLSGQDTTGLNDGSKSTTLVNYLSDAWNWGAEMFCQCEVRYVTEAPKERGGYIVHFAWHGGKRANFKGIFHEDLMWVHAKELVFFGAGSIGTTEILLRSKKFGLNMSEDVGHGMSGNGDILA…	TGTTTGTTGACCGGCAAATGCCGTCGGGGAACCTTGAGGAGCAGCTTTTCCTTATGCCGACACCTAAGCCATACCCCTGGGACAAGGAGGCGATCCACACCTCCTTCGTAAAGATGTTCGTAGCCTGCCTGCTTACGTGTGTACTCCGTACATACGATGTCGAACCATGAGCCCCTCGCCCTCGGCCACACCACCCACATGCCACTCGACACGGGCCGAGGGCACACGTTTTTACGTGCCCCGGACCCGGTCTGGCTTTGCACAGAGTCCCGGATTGATTGCATATGCCTACGCCTGACGGTGCATTGGCGGCCGTCTGCCCACCGTCGACCGACCTGGCCGTGACCAATGTCAGGACCGTACCTGCATTGGCGGCAGCTAATCCGTCTTCCGTATACA…
CgAA119	EVM0010731	ACTGCGCGAGGCTTGTCATTCATCTTAGACCGCAATCTGCTGGTTTCCAACCAACTCGGTGTGCGTTGCCGCCGTTCGAGCCCGTCTACATAGAGCTTGACACTGCGGCCAACCGAACGTACCAAGCATCCGTCATCTGCACTTGAATACGTACTACGTAGAGGGAAATGTGAGCGCACAAGCGCTCAAGGCCTCCACCCTACATGCGTACGTACGCTCAGACGGGGCTGCCTTTCCGTCATTTGCTCCGCTGCTATCCTTCGAACTCGCAGCCACCTATGTTTGAAGCAGGCTTGGCTCTCCGTTTAATTCTTGTTGTCATGGCTGTCGCTTCAGTACTCCGAGTTGCTCGGTTGCCTTGACGCGAGTGTGTATTGTCTCTATCCGAATTACTCCGTC…	ATGTCTTCCTTCAAGAACTCCATTGTCCTTTCCGCCCTCGCTGGCGCTGTCTCCGTCATGGCTCACGGCCACGTCGTTTCCTTCACCGACGGCTCCCAGGAGTTCTCCGGCTACGACGTCACCAAGATGGCCTACATGAACCCTGCCCCCGAAGTCTATGGCTGGTCCGAAACCGCCACCGACAACGGTTTCGTCGCTCCCTCTGCCTACACCGACGCCGACATCATCTGCCACCGCGGCGCCAAGAACGCTGCCTTGACCGCCAAGGTTGCCGCTGGTGACAAGCTCACCGTCTTCTGGGACACCTGGCCCCAATCCCACGTCGGTCCCATCATCGACTACCTCGCCCCCTGCGGTGATGACTGCTCCACTGTGGACAAGAGCTCCCTCGAGTTCTTC…	MSSFKNSIVLSALAGAVSVMAHGHVVSFTDGSQEFSGYDVTKMAYMNPAPEVYGWSETATDNGFVAPSAYTDADIICHRGAKNAALTAKVAAGDKLTVFWDTWPQSHVGPIIDYLAPCGDDCSTVDKSSLEFFKIQEAGLNSGKWPTDELIANNNSWAVTVPTSLKPGKYVWRHEIIALHSAGQEDGAQNYPQCLNIEVTGSGSEEPAGVKGTALYTPKDAGILVSVYNNLSKYQIPGPALPAAFGGSGSGSGSGSGSSPAPTTTAAPVASAPAATSAAAQQPAPTGGATKPTCEEKRRRRLARRQHARDVVRRV	CCGGAGTTTCCGGTTTAGACTTGGCTATCAGCTGGCACTATTACTACACATACAGATAGCACTGTTATGGATACGTAATCTCTCCTTGATTTCAGCCTTGATTGACTGGCTTCAGGTCTGTTGTGGTATTTGACTAAGCAGGTAAATGTTCAATTCTTTCGTGCCATCACCCACATAAACTCCGCACCAAAGTCCGGGTCATTCTCCTCCAGCGCCCCTTCGCCGGCCTCAAATACCTCTACCTGCAACAAATCAAAGCCAACTTCTCTCAGAAGTTCTTGATTCCCATCTAGGTCATAACTGCTCCAAAACATGCCATACCCAAAGAACTCGCCGTGAATCTCTTCCTCGTCAAAAGTCGCAAGATTCAGAGCAAAGACCCCTCCAGGCTTTAGCCAA…
CgAA120	EVM0010854	CTAGATCGTCAAGAATGCCGATGTGACTCAAGTGAAAGAGATGAGAGAGAAGTGACGGTAGATATGATTCAATTCTGTCAACCGAAAGCACTAGCGATTCCTACATTCCCATCGGCACCTGCTCAGTATCCAAGTCACTAAGATATGGTCTTGGTTCCACGACGTCCTTTTTCTGGCGGATAATATCATCTGCAATTTTTTCCGCGAGCCCATCTATATCACCAAATGCCGGTTAGTAGTGGCCTTTGAATGTCCGCTTGTTCTCACGGCAGTCCGATACTCACAGATGGTTCCCTGAATGTGGCCTGGTAAAAGTACCGGCAAAGCGGATGCGTCGACGACGCGGACGCCATTGACACCGAACACGCGGGCTTTGGAGTCGATGACGGCCATCGGGTC…	ATGCTCTTGTTGCTCTTGATGTGTGGCATCTTCTTACTCTCGTTCTTATATAGTGCTTGGCGATTATACTTTTGTACGCAGGTGTGTGAGGCATATGAAAAAGAAGAAAGAACCCCCACTCAAAAAAGAAAGAAACAAAAAGTTTTGACTATGAGTACCTTTGCCATGGCCGCAGCGGTGGTGAAGCTGCTCATTGTACTTCAATGGGTACCTTACGCGTCGGCAAGATTACTCGGCTCGTCCTTCGGACTGCCGATTTTTGACATCTTCAACGTTACCGCACCTGTCATCTTTGATTACATCTGTGTTGGAGCCGGTACGGCCGGTATTGCAGTGGCGGTCCGTCTCGCCGAGGCGGGGAACACCGTCGCTTTGATCGAAGCCGGTTCTCTTCACCAG…	MLLLLLMCGIFLLSFLYSAWRLYFCTQVCEAYEKEERTPTQKRKKQKVLTMSTFAMAAAVVKLLIVLQWVPYASARLLGSSFGLPIFDIFNVTAPVIFDYICVGAGTAGIAVAVRLAEAGNTVALIEAGSLHQLGNGNFSQVPLYASAFQHTYPGSLINPLVDWNLTTTPQAGLLRLYPQGKAVGGTSTRSHQAFTFAPKSSYQEWADAVGDQSYNWEGFSPHLIKPVNFTAPSSYRFPNSTARHPPDWTSHTSGPLQLGFSNYAWPWASWVKKALIGLGFEENPDGFVGGSLQGVGYQLSTLDATSFTKETSDSSYLERLGMDNENLVVYTNSLVTRILLDDSKTANGVEVDYGGLMLKLACRKEVIVSAGAFRSPQLLMLSGIGPGTTLEQHGISVV…	CTGTTTACGCAAGGACTTGTACACGGCCAAATCTCTGTTTGGCCCGTCGAGGGTCTGCTTGAGGAAAGCGAGCAGGACCGAGACGATGATGACAGTCTCCAGAGACTCTCTAAAGACCACGAGGAACACCGGTACGGAGAAGACGTCGACGGCCATTGCGGATTGAGGGAAGAGGACGAGTGAAAGGCGATGAGCGTCGCGGTTCGAGGAAAAAGACAAAGAGGAGCAAGCAAGTGGGAAATTTTCTGATCACTTCGGATGGGGAGAACCGCTTGATCTGATAAATTCAATCAGATAATCCTGAGGCCAGGGTGTATGTCTAGCTCGGTACAGAGACGGCGGTCCCGATGGTGGAACGCTAGCGGTCCAGAACAAATCAGGGAGAGCGGGCATCTCTTG…
CgAA121	EVM0010919	GGCTTTTCGTCTGGAGCCGAAGCAAACTGGTTTAAACCACGTTTGACTGCACGTGGCTTCCTAGGTTCCACCTTCTCGAACGTTGGGTAAATGACGTCCGTCAAGTTCGACCGGCTCCCGCTCCGCCGGACGCGGCGCCGACCATGACGGTTTCTTCCTTCTGGCCGTCGCCGGTCTGCGCCACCGACGCCGAGCCGGCGTACCCAACCCGAGAAGGGCCGTTCTCTGTCTTGGCCAGGCCGTACCATCCCACGACCAGGACACCGAGGATGCCCGTTATGCAGCTGAAGACGAGGGCCACGATTCCTCGAGCGGTGAAGCTAGTTGCTCGCGTGTCAGCCTACGTTTACCAAAAGAAGAGCGTCGGAGGAGCGTCTTGGGGCTAGTTAGTCTGGGGGC…	ATGACAGGCACTACAGTCTTCTTGACTCTTGTCTCCGCTCTTGCGGGGACCGCGTGTGCGGCCACAGTCTCTCACGACTTCAATATCGGCTGGGTAACGGCAAACCCAGACGGCGCCTTCGACCGCCCAACAATCGGCATCAATGGCCAGTGGCCAATTCCTCGCATCGATGTGAACGTCGGGGACACCGTCCTCATCAACGTTCACAATGGTCTGGGGAACCAGTCGACATCCCTTCACTTCCACGGCTTGTTCATGAACGGCTCGACTCACATGGACGGGCCGGCCCAAGTCAGCCAGTGCGCCATCCCGCCGGGCTCGTCATTCACGTACAACTTCACCATCAACCAGCCGGGCACGTACTGGTACCACTCCCACACCAAAAGCCAGTATCCAGAC…	MTGTTVFLTLVSALAGTACAATVSHDFNIGWVTANPDGAFDRPTIGINGQWPIPRIDVNVGDTVLINVHNGLGNQSTSLHFHGLFMNGSTHMDGPAQVSQCAIPPGSSFTYNFTINQPGTYWYHSHTKSQYPDGLRAPLIVHDPKSPFIGKYDEEVVVSLSDWYHNQMADLIPGFMSKGNPTGAEPVPQAALMNDTQNLTVAVQPGKTYLFRLVNMAAFAGQYVWIEGHNISIVEVDGVYTEPAEASMIYVSAAQRYSFLVKTRNDTTSNFAIVGSMDTSLFDTIPAGLNYNVTGWLVYDTSKPLSPPATVDTFAPFDDMTLTPHDRQPLLPEPSKTVELDVIMDNLGDGANYAFFNNITYKAPKVPTLYTALSAGSASTNPEVYGTYTHSFVLERGDV…	TAGTACTTAGTAGGTTTAGCTCCCTAAAGGTATTAACACCTACTTAGTATTTTATCTTAGTAAGCTTTAAAAGGCTCTAGTAGACCTACTTTTAAGCTAGCACTAAGACCTCTTACTACTAACTATAGCTAAAGATAAGGAACTAAAATATAAAGTAGTATACTTATTATAGTTTAGGATTAACTATAAAAGACTATAATACTATATAAATTAAGTTAGCTATAATAAAGACCTTACTTAGTATAATACTAAAAGCTTTTACTATTTACTAATAGTATTAAAGGAGTTTTATAAGAAACACCTTAATACTAATAGCTTACCTTAGAACTTATACCTATAGCTTAAAGATATAGCTATAAACACTAAGTTACTAATATAGCCTTATAATAACGCCCTAAA…
CgAA122	EVM0011070	ATGGATGCTAAAGGCCCGATGAGAATAGTTGGAAGAGGCTTTAGGTACATGGTTTAACTGTATAAACAGCAGCCTAGGTTTTTGCTCGTTCCAATCTACTTCACAGCCCATGCTCGTCCCGAATCTTTTCCGCAGCAATCTGACCGATGACGTATGCAACAATCTGAGGATCTACAAGCACAAGTCAGCATTACCAATCATTTAGCACGATACGGATGGTTTCTGAGGATATTTTCATTGGAAGAATGCTCACGGCCACTGCTTAAATATTAGCATTCAATCAGACTTTGAGGAGAGGCATAGAACGACAGAGAACATACCTGGGTAGAGTTGAAGGTACACTTAAGTCCGCGACTCTGAGGCCTTTTAGGCCATGAACCTTCAAGTCGCCATTCACAC…	ATGGCTCTAGAATTTGATTTTGTCGTCGTTGGTGGCGGCACGGCGGGGTGTCTTCTTGCGTCACGTCTTGCAAACACAGAAACCAAGCCCAAAGTTGTGCTCTTGGAAGGTGGCAGCGATATCAACAAGCCAGAGTACAGAAGGACCGCAGAGCGATTCAGCGTCATCGCCCAACCTGGCCTTGACTATGGCTATGTCTCGACACCTCAAAAACATGCGAGGAATAGGGAGGTGCCTCAGCCTCGTGGTAAGGGTCTAGGTGGCTCGAGTGCAACGAACTTCCAAGTTTGGTCTCTAGGAGCCAAAGAGGAATTTGACAAGTGGGCGGCACTTGCAGGTGATGACTCCTGGGCGTTTGGGTCTGTGTTAGAGCGAGTGAAGCAGCTGGAAAATCTACAC…	MALEFDFVVVGGGTAGCLLASRLANTETKPKVVLLEGGSDINKPEYRRTAERFSVIAQPGLDYGYVSTPQKHARNREVPQPRGKGLGGSSATNFQVWSLGAKEEFDKWAALAGDDSWAFGSVLERVKQLENLHLDGLSADWEEYVKPDPKNHGFSGPIDVSIGHVEKETRSFINAGSELGHKRNLDPNDGDPIGFSLNPTTSLNGVRTTGASAFLVKDRPDNLTVFTESRVVKIVFQGDRAVGVLREDGSMITAKKEVILSAGALDSPRLMLLSGIGPRSDLEALGIKVVKDLDGVGKSFTDHPMIVTCFQMRPGFTDRMELVDPAKYREAIKQLAESGNGPLLSHFSSVPHAFLKNLRAYKSPEFQHLSNEVQNFLLHPRVPSYEIVIGPLIPPNHVF…	ACATCGTGGAGATGGTGGGGGGCACACGACTGAGGGCTTTGCCTGTTAGAGTGTACATATCTTTGACGGGCCTTGAGAAGGGACTGTGATGCGCTAGGCAATTTGGGGAAAGAAGCCATGGTAATATGGAGAGGCGCGCGAAACTTGAGTTGGCAAAGGATGGCGGAGTCTAGTGAGAGGTGTGTAACTGTCTTTGTGCAACGATTTTGATCAACACTACAACTAACCCGGATTGAAATAGCAATTTGAGGGTGAGAACGTGCTGATAGATACTCTCAGATCGAGTTGATAGACTCTACCTTGATGCCCAAAGCTGAGTCATCTGGGCAACATGTTCCAGCAGCTGCGGGGTTAACCTGCGCATACTTGCTCGAATGTAGCCCCGAACGTTGTCTGAGG…
CgAA123	EVM0011076	GTGGTCTCGTTGCTTTTCAGCCCTAAAAAGGAGTGATACGGCAAAACTCGTCTTTTGCCTTATTTTCAGGGCCAGTAAGCGGGCGGGCAGCCTGCTTGTTCTAGAGGTTACGAGCAGGAAGACTCTTGGTACAATCCGTCAAAGTGTTGATGTTATATACGCTTAAGAGACTTAGTCTGACGTATTCTTGGGCATAAGCCTACGTTTCGGTTAAAAAGTCAACATTATCAGTCTCAATGATGCAAGCTCACCTGATTCCAGATATCCTGGCTGCTTTGCGCGAAAACTTCGAATGTGTGCTTGGACCTTGCATCCTTTGAGAGAGCATTATCGCTCTGAAACGTGAAAACCTCTGCGGGAGCTCCTTCAAGAGTTTGCTGGTAAAATTTGAGGTCCCAA…	ATGAACGCTTGGACGCTCTCGAACCCCGGCCCCCCGGAGAGCTCATCGGGGACCTTCTCTACTAGTTCCGGCTGTCTCAGTCCAGTTGGTCAAGAAATCAGGAATATTCTTACCCTTTCAGGCACTGCCACGTCTGATGATGCGTACGGCAGCAACGCTCCCAATCTTGGCAGTGAGGAGTGCAAGTTAGACAAATGGTGCGTGTGGAAGCACATTACGGACGATGTGGTTACTCTCTTCCATAATAGCGCATCAGGCCAATGTGGCGCCGACGGCTCGCTTGTTCTTGCCCCTGAAGAGATCGGACGCTCAGGCAACGAGGGATTGCAGAGAATTGCCCAGCAGACCCAGGTCTGGTACGACAAGTACAAAGAGCACGGCATCAGTATCGCAGACCTC…	MNAWTLSNPGPPESSSGTFSTSSGCLSPVGQEIRNILTLSGTATSDDAYGSNAPNLGSEECKLDKWCVWKHITDDVVTLFHNSASGQCGADGSLVLAPEEIGRSGNEGLQRIAQQTQVWYDKYKEHGISIADLIQFNANVATGLVTLIGAHTASKERFVDTERANASQDTTPGIWDLKFYQQTLEGAPAEVFTFQSDNALSKDARSKHTFEVFAQSSQDIWNQAYAQEYVRLSLLSVYNINTLTDCTKSLPARNL	CGGGTGAAGTGTAGGCGAGGATTGGCGAGGGTTCAAGTCAGGCTCCGTCAAACACTAGACCTGATGGGATTGCCACACAGCAATGACGAATTTCCAACTGATGAGCAATGATCTGTCGGTAGCAGTCGTTCCGAGGTAGTCATAAATACTCAGCTAGCAGATATACTTCCTCCCGAGTCTGGTTACTTGGATTCCACTATGGGTCATCCAATCTTGAAAACGAGGTTACGCCGGCCATCATTTCATGCTCAAGCTGCTACATGCCCAATATCGAGCCCTTCCTCGCCGCTCTACAAACTTTGAGCCCTAGTACTATGCCTGTTATAGGCACCTGTCCCTACGTTGTCTCCAACTATGCCAGAGTATTATGGACTGGGAGTCTGGGACTGCTGATCTTCC…
CgAA124	EVM0011162	CATAATGTACAGGCGAACCAGGCAAAGCGAGGGCAGCCAGAATCAGGCCCGTGAGAAGATGGCCTATAACACCAGTTTCGTGAACACAACCCCCGAAGTTTCATTCTTCGACGCGGCACAACTTGCCATTCTCATGAGGGAGTCCGTCAGCCGTATGGATTGTCCAAAACTCACTGCCGACCGCGGTAGCTGCATAGAAGACGTCGTTCGGATCCCATTTGCGCTTCAACTCCAACAAGCGCGGGTACTTGGTGTCCCCATAAAATGATTGCTGAAAGTTCGGCTCCATTCTGTCCGACTCAGACAGGTACGAGCCCGCCCCCGGTGACACATCCCGCCAGCGTTGCATGTCGCCCAAGGTAAAGCCCTTGCGTGCCTCCAAGATCTGATCGGTGGTCG…	ATGGCGCGCTGGCTCTCATCGCTCATCCTTTGCGCCGTGATGGAATCGACCGGATTCGCAGCGGCAATACGATGTAAAGTTTACCCGGGTGACACCGCCTGGCCCTTGGATGAAGCGTGGACGTCACTCAACGAACGCGTCGATAACCGCCTCCTCAAGCCGCGCCCCCAGGCGGCGGCATGCTACAATGGCCCCGAATACGATGCGGCCGCCTGCGCGAGAATGTCGGCCAACTGGACCAACTCGTACATCCACCTAGAAGATCCCATTGAGATGTTCTCGCCTGTTTATCAAGGCCTGACGTGTCTGCCACCCAGCATCTATGACTCGGGGAACTGCACCATGGGTGGCTTCCCATGGTATGTCATTAATGCGACTTCGCCGAAGCATGTACAGGAG…	MARWLSSLILCAVMESTGFAAAIRCKVYPGDTAWPLDEAWTSLNERVDNRLLKPRPQAAACYNGPEYDAAACARMSANWTNSYIHLEDPIEMFSPVYQGLTCLPPSIYDSGNCTMGGFPWYVINATSPKHVQEGIKFAAETGVRLVVKNTGHDFSGKSGGGESLSIWTRYLKDVEYVEEVIDAVEGYSGPAFKCGTGVQAFEIYKVASEYNKVVVGGEGETVGVMGGYIQGGGHSPLSSIYGTGADQALAFEVVTADGELVTANHTQNSDLFWALRGGGGSTFGVAISVTVKAFPDVTTTAAAFKFSTADGISNETFWAGVRSYFDSFIHNADNGTYAYFVMLPNNPGPGNFLFQMTPFFAPNKTAEDVNALFDPWFAELRKLGIDFTPNVTQYSSFYP…	CGGTCTCCTCGCCCTCCACGAGCCCTGTCAGCTGCGTTGTCTAATAGACCTGTCGGTGCCAGTCGTTTTGGAGATGGTTGTTTGAGCGCAGTCGTTGTGCTTCGTGTTGTAGCTTGTGGCTCACTCGCGGTGGTGGCGATAATGCTGTCTAATGACCTGTCGTGTTTTGCGGCTTGCTATCGAAAGTTTTGTGGTCAGGACCTGCTCTGCAGCCACACGTGCGCCCCTCTGAAAGTAAAACCTATGCCGAGGATGGGACGGTTGAGTTCTCTGGGTACTCTTTTCTTTATGCTACTCTGGAATGCTCCTAATCAAACTATATAAACTAGAATACTAGGGTTTGTGTTCATTCTTCGGTTGTATTTGTGTGCGTGGTGGACGTCTCTTTACTTTTACGAC…
CgAA125	EVM0011582	TCCCACACTAGGCTTTCCTTCTCTCTTTCGTATCGTAGAAAAGAAATCCACTGAGAGCTCTTCTGCAATCTTTAGTGCAGAGAGTCTTATTCTAATCTCTGGGCAGGTGGTTCACGACTAGATTTCCGCAGCATCGCCCGTGTTCGCCGCTAGTTTGCCTGAGTCTCTCAGGAGATCCTCAAACATCTGTTCTAGGAATAAAACAATGCAAGTTATCTTCTCATATCGTGTTATTATATGAGATGGCTCACTGAAGTAGTAACCGATATAGATGTGTCTACCTCCCAGCTGGCTAGGTGAACTTCGTGATTAGCTGAGTTATGTGGCTCGCTGAATTTTGATAGCTTTAGGCAGATTAAGCAACGGCCTGGACCAGTAGTAAATTGTATTGTCTGGGCT…	ATGCCATTCTATAGAGAAGGGGATAGGATGTTTCCCCATGGGGTGTGCCCAGGCGTTGGGATCGGAGGGCATGCTACAATTGGGGGTCTTGGACCTTCATCTAGAATGTGGGGAGCTACCCTTGACCACGTTCTGGAGGTCGAAGTAGTCATTGCGAACGGGAGCGTTGTCACAGCGAACGAAAGATCGTATGAGGATTTATTTTTCGCTATAAGAGGAGCTGGTGCAGTCTTCGGCATTGTCACCGAGTTTAAAATGCGAACGCACCGAAAGCCACCAGTAACTCTGCATTTTGCTAAACGCACTTCATACACCCAGCGTGAACAAATCATTGAGGAGTTTTTGAGCTGGCAAAACCTTACAGCGGACCCTGACCTCGACCCACGTTTCGGCACCGAG…	MPFYREGDRMFPHGVCPGVGIGGHATIGGLGPSSRMWGATLDHVLEVEVVIANGSVVTANERSYEDLFFAIRGAGAVFGIVTEFKMRTHRKPPVTLHFAKRTSYTQREQIIEEFLSWQNLTADPDLDPRFGTEFALEPQGSKLTGTWFGTEEDFQNSGISERTPGGLRAIESNWIETARWQWENAQLYLADVPTEFFSRSLGFRKQDHLSRNATENLVRRVEKDNKRIDFNWFIIFDATGGEVAKPDMDSTAYAHRDKVRFYQSYGYSLR	AATAGGGTATATATAGTAACCACTTGACTTTTAGACCAGTGCGCCCTGCAGGCTGCCGTAGCAGCGGTTTATCAGATGCATCAAGCCGCTTTAATATAAGCTTTAGCCGGATCTTTTAGCTTTCACACAGCCACCAGGCCGCCTCCTCTATGGCACTTGATATTTGAAGAACGTTCAGAGGCCGAATTGTCTTCTCATGAGTAGCATTCACATGCTCAACGTTCATGTAAACTCCATGTCTGCAACCCAAACTCCAAAAAAGAGACGGCCAGCAACCCGAAGAGTTCGGAACCCACTTGTGCCCCATCATGAAAAGGCAGGCGAGCGAGGAAGTTTGCCCAATAGTAATAGCACACACCAGGCAGCGAGACATTGTTCTCCTCAGTTTACGCATGAGAG…
CgAA126	EVM0011705	CCCCATGCAATCGGGATGCCGCTTACTCCCATGTCCATCTGATGTTTCCCTCTCGTCTCTGGCCTCTCCCCCATTTAGTAAAAGTAAGTCTCGCGGCCCGCTTTCTGACGGGGGTCGCATCTAAAGTACATAGGTAGGGCCGACCATACGCCCAGGAATGAAGAGGAGAAGTAGCTGATACTAGTGCCCCCAGGCACCACCGGCCGGTAACGCTAGCACAGATCCTAGTCGACGGATTGTCTTGTCATACGTCGCTCTTTTTCATCCTCCGCGCACGTCGGGATCCCATGAAGACATGATTCCTGGCTCTTGTTAACACATATCACCCTTGGAGGCTGCATCTGTGCCTTTCTCTCTCGCCCTCTCCCAGATCCTTACGCAGTCCACACAGACGCGCCT…	ATGTTTCTTGTTTGTTTCTCTTGTTCAAGACTGAGGTCCATGATGCAGCTCGCCTTGACGCTCCTGGCGCTCGCCGCCGGCGCTTCGGCCGCGCCGCTCAAGGGCATCGACCGCGCGACCATACAGACTGAATACGACTTCATCATCGCTGGAGGCGGCACAGCCGGCCTCGTCCTCGCGAACCGCCTTTCCGAGTCCGGCAAGCAGCGGGTCCTCGTCCTCGAAGCGGGGCCGAACCCCGAAGTCGTCTCGGCCTACAAGCCGCCCGGCGGCAACCAGTTCCTCGGTGGTACCGCCATCGACTGGGCCTTTTCCACCACCCCCCAGGAGCACCTCGACAACCGCATCCTCCGCTACCACCGCGGGAGGTGCCTCGGCGGCAGCAGCGTGACCAACGGC…	MFLVCFSCSRLRSMMQLALTLLALAAGASAAPLKGIDRATIQTEYDFIIAGGGTAGLVLANRLSESGKQRVLVLEAGPNPEVVSAYKPPGGNQFLGGTAIDWAFSTTPQEHLDNRILRYHRGRCLGGSSVTNGFYYGRGSASVYDDWVKIGNPGWGWSDVYPLFIKGTHFNPPDDHKAKGFDVSYKTHDPSAYGDGPLQIGFQGYVPPSGVGFIEAAADALQIPIVNDYNMGNSTGVKQGTGHLDAKFMRSSSYDSYLKQALGRPNLDVLFSAPVWKINFNTTGAKPRAQGVAFMDHPTGTVYEVKANKEVIVSSGAFNSPQLLMVSGVGPSAQLKEFGIDPVHINENIGQHLNDHSVFSIMATSTPEFSTSDMSATYMALREAQNLFYTNATGQYTAP…	TCTTATCCATCCAGGAGGAGTCATATAAGGGGACACGCGCGGTTACGAGGCGATGCAAAGCCTTTCGTCACATGCATGGCTTGCATCGCGAATGTGGGTGAGAGGCTTGCGGCTGACCATCCATCGGCTGGATCTCTCAGTGGCTTTAGCCACACCACGTACCCCATAAAATTTGTGAAGACCTTAGCAGCCTTTGTCAGTTGGTGGTCAGACGGGATGCGGAAAGCTTGTAAAGAACGGGACGGGCCCGGGTCAGCCTCATAATCCGCTGCCTCAGCCAGTGAAGCTTGAGATGCCTCAAAGAAACGCCCATAGAACCGACGGCGATGGTGTTTCCTATTTTTGGTCTAACAGAACACGCATGTTTCTCCTGCACAAGTCGTTTGTTTCTTGGGCGGC…
CgAA127	EVM0011804	TGCCAATGGGAGGAGGCTCTTGTCGAGCTCGGCTTTAAGTTTGCCTAGACCGGTTGAGATGGTGACGAAGTCAAGCACGACGAACAGTGGGAGAATGTGATAGAGTAAAAACATTATCAATTTGTATACTATCTAGGAAAAACACCGACTGCGGCCTCGTTGCAGGAGATTGGCCCCCATCCTCATCGCTACACTATCCTCAGTGTGTGTAGTCTTTCCTGAAAGCTCCCAATCATATTTTCTGTGGCGACTGTGAGGCACCCATGCCGAAAATGTGACGGGGTCCCCAAGTCTGTAAAAGGTTTCAAGGAAAAGAAGAGAAGGATATCGCTTATGAAAATGAGAAAAGACCTATATGAACCCCAAGAACCCCCCCATAGAGAAAGGAAGTCATGTCTC…	ATGAGGACCACACAGATGTCATTCGCTTTTCTCTCCACATTCGCTCTTGTTAATGCCGCCGCCACTCCCCCCAGCATCTACAGGCGTGCCCCCGCTCCCCCGACTCTCGCTAACGGATATGCCTACCAAGGCTGCTATGTCGACGTTGGCCGCACAATCAGTGCTGCCCAAACGGCTAATGGCCAGATGAGCAACGACGCTTGCACTGCCTACTGCTTCAGCAAGGGCTTTGCCTACGCCGGCACCGAGTATGCTAACGAATGCTACTGCGGAAACTCTTTGGCCAAGGGTGGCGTTCTCGCCAACGAGGCCGACTGCACCTCCGTGTGCAGTGGAGATGCCACTCAGCCCTGCGGTGGTCCCAACCGCCTGTCATTGTACAAGACTTCTCAGATCACG…	MRTTQMSFAFLSTFALVNAAATPPSIYRRAPAPPTLANGYAYQGCYVDVGRTISAAQTANGQMSNDACTAYCFSKGFAYAGTEYANECYCGNSLAKGGVLANEADCTSVCSGDATQPCGGPNRLSLYKTSQITGPSVNPGVGDWSSIGCYAEGTTGRALTYGVGTVPAGQMTVAKCTAACAAANFILAGVEYSGECYCGNSFANGGAPAADGCSMACNGNSAEYCGGPNRLNVYDFQNKYQSPPATSTSAVVASSADPVVSAAPTSTVPSQPPTVGNWKFYGCQTEATNVRALNSKTFAADTMTLESCATFCAGFTFFGVEYSRECYCGNSFSAGSVAAAAGDCSMTCMGNKLEYCGNGNRLSVYTIGDATQPSSSSGPSPTSSAPAVPIATGLPAGWT…
