# Supplementary material for: Genomic and Functional Analysis of Auxiliary Activity Enzymes in the Maize Anthracnose Pathogen Colletotrichum graminicola
Source: Microorganisms. 2025 Sep 6;13(9):2080. doi: 10.3390/microorganisms13092080 (PMC12472479; doi:10.3390/microorganisms13092080)
Supplement: Supplementary file 1 [file microorganisms-13-02080-s001.zip › Table S2.xlsx]

## Sheet: Sheet1
Table S2. Cis-acting regulatory elements are present in the CgAA gene promoter regions
Gene ID	Cis-element	Sequence	Position	Length	Species	Function
CgAA1	ABRE	ACGTG	1000	5	Arabidopsis thaliana	cis-acting element involved in the abscisic acid responsiveness
CgAA1	ARE	AAACCA	258	6	Zea mays	cis-acting regulatory element essential for the anaerobic induction
CgAA1	CAT-box	GCCACT	1060	6	Arabidopsis thaliana	cis-acting regulatory element related to meristem expression
CgAA1	CAT-box	GCCACT	1778	6	Arabidopsis thaliana	cis-acting regulatory element related to meristem expression
CgAA1	CCAAT-box	CAACGG	1406	6	Hordeum vulgare	MYBHv1 binding site
CgAA1	CGTCA-motif	CGTCA	807	5	Hordeum vulgare	cis-acting regulatory element involved in the MeJA-responsiveness
CgAA1	CGTCA-motif	CGTCA	1067	5	Hordeum vulgare	cis-acting regulatory element involved in the MeJA-responsiveness
CgAA1	CGTCA-motif	CGTCA	1301	5	Hordeum vulgare	cis-acting regulatory element involved in the MeJA-responsiveness
CgAA1	CGTCA-motif	CGTCA	1792	5	Hordeum vulgare	cis-acting regulatory element involved in the MeJA-responsiveness
CgAA1	CGTCA-motif	CGTCA	1901	5	Hordeum vulgare	cis-acting regulatory element involved in the MeJA-responsiveness
CgAA1	GARE-motif	TCTGTTG	13	7	Brassica oleracea	gibberellin-responsive element
CgAA1	GATA-motif	GATAGGG	1132	7	Pisum sativum	part of a light responsive element
CgAA1	G-Box	CACGAC	47	6	Zea mays	cis-acting regulatory element involved in light responsiveness
CgAA1	G-Box	CACGAC	746	6	Zea mays	cis-acting regulatory element involved in light responsiveness
CgAA1	G-Box	TACGTG	999	6	Arabidopsis thaliana	cis-acting regulatory element involved in light responsiveness
CgAA1	G-Box	CACGAC	1158	6	Zea mays	cis-acting regulatory element involved in light responsiveness
CgAA1	GT1-motif	GGTTAAT	440	7	Avena sativa	light responsive element
CgAA1	GT1-motif	GGTTAAT	1593	7	Avena sativa	light responsive element
CgAA1	LTR	CCGAAA	262	6	Hordeum vulgare	cis-acting element involved in low-temperature responsiveness
CgAA1	LTR	CCGAAA	1767	6	Hordeum vulgare	cis-acting element involved in low-temperature responsiveness
CgAA1	O2-site	GATGATGTGG	544	9	Zea mays	cis-acting regulatory element involved in zein metabolism regulation
CgAA1	P-box	CCTTTTG	1787	7	Oryza sativa	gibberellin-responsive element
CgAA1	Sp1	GGGCGG	1991	6	Oryza sativa	light responsive element
CgAA1	TCA-element	CCATCTTTTT	539	9	Nicotiana tabacum	cis-acting element involved in salicylic acid responsiveness
CgAA1	TCT-motif	TCTTAC	507	6	Arabidopsis thaliana	part of a light responsive element
CgAA1	TGACG-motif	TGACG	807	5	Hordeum vulgare	cis-acting regulatory element involved in the MeJA-responsiveness
CgAA1	TGACG-motif	TGACG	1067	5	Hordeum vulgare	cis-acting regulatory element involved in the MeJA-responsiveness
CgAA1	TGACG-motif	TGACG	1301	5	Hordeum vulgare	cis-acting regulatory element involved in the MeJA-responsiveness
CgAA1	TGACG-motif	TGACG	1792	5	Hordeum vulgare	cis-acting regulatory element involved in the MeJA-responsiveness
CgAA1	TGACG-motif	TGACG	1901	5	Hordeum vulgare	cis-acting regulatory element involved in the MeJA-responsiveness
CgAA1	TGA-element	AACGAC	633	6	Brassica oleracea	auxin-responsive element
CgAA1	TGA-element	AACGAC	1213	6	Brassica oleracea	auxin-responsive element
CgAA1	TGA-element	AACGAC	1414	6	Brassica oleracea	auxin-responsive element
CgAA1	TGA-element	AACGAC	1504	6	Brassica oleracea	auxin-responsive element
CgAA2	ABRE	ACGTG	45	5	Arabidopsis thaliana	cis-acting element involved in the abscisic acid responsiveness
CgAA2	ABRE	ACGTG	1111	5	Arabidopsis thaliana	cis-acting element involved in the abscisic acid responsiveness
CgAA2	ABRE	AACCCGG	1372	7	Arabidopsis thaliana	cis-acting element involved in the abscisic acid responsiveness
CgAA2	ABRE	ACGTG	1584	5	Arabidopsis thaliana	cis-acting element involved in the abscisic acid responsiveness
CgAA2	ABRE	ACGTG	1756	5	Arabidopsis thaliana	cis-acting element involved in the abscisic acid responsiveness
CgAA2	ARE	AAACCA	182	6	Zea mays	cis-acting regulatory element essential for the anaerobic induction
CgAA2	ARE	AAACCA	563	6	Zea mays	cis-acting regulatory element essential for the anaerobic induction
CgAA2	ARE	AAACCA	1153	6	Zea mays	cis-acting regulatory element essential for the anaerobic induction
CgAA2	CAT-box	GCCACT	304	6	Arabidopsis thaliana	cis-acting regulatory element related to meristem expression
CgAA2	CCAAT-box	CAACGG	1765	6	Hordeum vulgare	MYBHv1 binding site
CgAA2	CGTCA-motif	CGTCA	47	5	Hordeum vulgare	cis-acting regulatory element involved in the MeJA-responsiveness
CgAA2	CGTCA-motif	CGTCA	136	5	Hordeum vulgare	cis-acting regulatory element involved in the MeJA-responsiveness
CgAA2	CGTCA-motif	CGTCA	358	5	Hordeum vulgare	cis-acting regulatory element involved in the MeJA-responsiveness
CgAA2	CGTCA-motif	CGTCA	606	5	Hordeum vulgare	cis-acting regulatory element involved in the MeJA-responsiveness
CgAA2	CGTCA-motif	CGTCA	618	5	Hordeum vulgare	cis-acting regulatory element involved in the MeJA-responsiveness
CgAA2	CGTCA-motif	CGTCA	890	5	Hordeum vulgare	cis-acting regulatory element involved in the MeJA-responsiveness
CgAA2	CGTCA-motif	CGTCA	1970	5	Hordeum vulgare	cis-acting regulatory element involved in the MeJA-responsiveness
CgAA2	GARE-motif	TCTGTTG	1089	7	Brassica oleracea	gibberellin-responsive element
CgAA2	GATA-motif	GATAGGG	1892	7	Pisum sativum	part of a light responsive element
CgAA2	G-Box	CACGTC	45	6	Zea mays	cis-acting regulatory element involved in light responsiveness
CgAA2	G-Box	CACGAC	614	6	Zea mays	cis-acting regulatory element involved in light responsiveness
CgAA2	G-Box	TACGTG	1110	6	Arabidopsis thaliana	cis-acting regulatory element involved in light responsiveness
CgAA2	G-Box	CACGTT	1583	6	Pisum sativum	cis-acting regulatory element involved in light responsiveness
CgAA2	G-Box	CACGTT	1755	6	Pisum sativum	cis-acting regulatory element involved in light responsiveness
CgAA2	GC-motif	CCCCCG	677	6	Zea mays	enhancer-like element involved in anoxic specific inducibility
CgAA2	GC-motif	CCCCCG	1654	6	Zea mays	enhancer-like element involved in anoxic specific inducibility
CgAA2	LTR	CCGAAA	1204	6	Hordeum vulgare	cis-acting element involved in low-temperature responsiveness
CgAA2	TCA-element	TCAGAAGAGG	1989	9	Brassica oleracea	cis-acting element involved in salicylic acid responsiveness
CgAA2	TGACG-motif	TGACG	47	5	Hordeum vulgare	cis-acting regulatory element involved in the MeJA-responsiveness
CgAA2	TGACG-motif	TGACG	136	5	Hordeum vulgare	cis-acting regulatory element involved in the MeJA-responsiveness
CgAA2	TGACG-motif	TGACG	358	5	Hordeum vulgare	cis-acting regulatory element involved in the MeJA-responsiveness
CgAA2	TGACG-motif	TGACG	606	5	Hordeum vulgare	cis-acting regulatory element involved in the MeJA-responsiveness
CgAA2	TGACG-motif	TGACG	618	5	Hordeum vulgare	cis-acting regulatory element involved in the MeJA-responsiveness
CgAA2	TGACG-motif	TGACG	890	5	Hordeum vulgare	cis-acting regulatory element involved in the MeJA-responsiveness
CgAA2	TGACG-motif	TGACG	1970	5	Hordeum vulgare	cis-acting regulatory element involved in the MeJA-responsiveness
CgAA2	TGA-element	AACGAC	330	6	Brassica oleracea	auxin-responsive element
CgAA3	A-box	CCGTCC	1811	6	Petroselinum crispum	cis-acting regulatory element
CgAA3	ABRE	ACGTG	435	5	Arabidopsis thaliana	cis-acting element involved in the abscisic acid responsiveness
CgAA3	ABRE	AACCCGG	1169	7	Arabidopsis thaliana	cis-acting element involved in the abscisic acid responsiveness
CgAA3	ABRE	ACGTG	1324	5	Arabidopsis thaliana	cis-acting element involved in the abscisic acid responsiveness
CgAA3	ABRE	ACGTG	1536	5	Arabidopsis thaliana	cis-acting element involved in the abscisic acid responsiveness
CgAA3	ABRE	CACGTG	1988	6	Arabidopsis thaliana	cis-acting element involved in the abscisic acid responsiveness
CgAA3	ABRE	ACGTG	1989	5	Arabidopsis thaliana	cis-acting element involved in the abscisic acid responsiveness
CgAA3	CCAAT-box	CAACGG	1018	6	Hordeum vulgare	MYBHv1 binding site
CgAA3	CGTCA-motif	CGTCA	178	5	Hordeum vulgare	cis-acting regulatory element involved in the MeJA-responsiveness
CgAA3	CGTCA-motif	CGTCA	639	5	Hordeum vulgare	cis-acting regulatory element involved in the MeJA-responsiveness
CgAA3	CGTCA-motif	CGTCA	648	5	Hordeum vulgare	cis-acting regulatory element involved in the MeJA-responsiveness
CgAA3	CGTCA-motif	CGTCA	1214	5	Hordeum vulgare	cis-acting regulatory element involved in the MeJA-responsiveness
CgAA3	G-Box	TCCACATGGCA	1986	10	Triticum aestivum	cis-acting regulatory element involved in light responsiveness
CgAA3	G-Box	CACGTG	1988	6	Pisum sativum	cis-acting regulatory element involved in light responsiveness
CgAA3	G-Box	CACGTC	434	6	Zea mays	cis-acting regulatory element involved in light responsiveness
CgAA3	G-Box	CACGTC	1324	6	Zea mays	cis-acting regulatory element involved in light responsiveness
CgAA3	G-Box	CACGTC	1535	6	Zea mays	cis-acting regulatory element involved in light responsiveness
CgAA3	G-Box	CACGAC	1755	6	Zea mays	cis-acting regulatory element involved in light responsiveness
CgAA3	G-Box	GCCACGTGGA	1986	10	Arabidopsis thaliana	cis-acting regulatory element involved in light responsiveness
CgAA3	G-Box	CACGTG	1988	6	Arabidopsis thaliana	cis-acting regulatory element involved in light responsiveness
CgAA3	GC-motif	CCCCCG	1340	6	Zea mays	enhancer-like element involved in anoxic specific inducibility
CgAA3	LTR	CCGAAA	335	6	Hordeum vulgare	cis-acting element involved in low-temperature responsiveness
CgAA3	O2-site	GATGA(C/T)(A/G)TG(A/G)	149	8	Zea mays	cis-acting regulatory element involved in zein metabolism regulation
CgAA3	O2-site	GATGACATGG	1245	9	Zea mays	cis-acting regulatory element involved in zein metabolism regulation
CgAA3	TGACG-motif	TGACG	178	5	Hordeum vulgare	cis-acting regulatory element involved in the MeJA-responsiveness
CgAA3	TGACG-motif	TGACG	639	5	Hordeum vulgare	cis-acting regulatory element involved in the MeJA-responsiveness
CgAA3	TGACG-motif	TGACG	648	5	Hordeum vulgare	cis-acting regulatory element involved in the MeJA-responsiveness
CgAA3	TGACG-motif	TGACG	1214	5	Hordeum vulgare	cis-acting regulatory element involved in the MeJA-responsiveness
CgAA3	TGA-element	AACGAC	97	6	Brassica oleracea	auxin-responsive element
CgAA4	ABRE	CACGTG	675	6	Arabidopsis thaliana	cis-acting element involved in the abscisic acid responsiveness
CgAA4	ABRE	ACGTG	676	5	Arabidopsis thaliana	cis-acting element involved in the abscisic acid responsiveness
CgAA4	ARE	AAACCA	856	6	Zea mays	cis-acting regulatory element essential for the anaerobic induction
CgAA4	CCAAT-box	CAACGG	153	6	Hordeum vulgare	MYBHv1 binding site
CgAA4	CGTCA-motif	CGTCA	60	5	Hordeum vulgare	cis-acting regulatory element involved in the MeJA-responsiveness
CgAA4	CGTCA-motif	CGTCA	399	5	Hordeum vulgare	cis-acting regulatory element involved in the MeJA-responsiveness
CgAA4	CGTCA-motif	CGTCA	408	5	Hordeum vulgare	cis-acting regulatory element involved in the MeJA-responsiveness
CgAA4	CGTCA-motif	CGTCA	1177	5	Hordeum vulgare	cis-acting regulatory element involved in the MeJA-responsiveness
CgAA4	GARE-motif	TCTGTTG	1459	7	Brassica oleracea	gibberellin-responsive element
CgAA4	G-Box	CACGTG	675	6	Pisum sativum	cis-acting regulatory element involved in light responsiveness
CgAA4	G-Box	CACGAC	18	6	Zea mays	cis-acting regulatory element involved in light responsiveness
CgAA4	G-Box	CACGTG	675	6	Arabidopsis thaliana	cis-acting regulatory element involved in light responsiveness
CgAA4	G-Box	CACGAC	766	6	Zea mays	cis-acting regulatory element involved in light responsiveness
CgAA4	G-Box	CACGAC	1754	6	Zea mays	cis-acting regulatory element involved in light responsiveness
CgAA4	GCN4_motif	TGAGTCA	695	7	Oryza sativa	cis-regulatory element involved in endosperm expression
CgAA4	LTR	CCGAAA	851	6	Hordeum vulgare	cis-acting element involved in low-temperature responsiveness
CgAA4	LTR	CCGAAA	1445	6	Hordeum vulgare	cis-acting element involved in low-temperature responsiveness
CgAA4	MBS	CAACTG	688	6	Arabidopsis thaliana	MYB binding site involved in drought-inducibility
CgAA4	MBS	CAACTG	1353	6	Arabidopsis thaliana	MYB binding site involved in drought-inducibility
CgAA4	O2-site	GATGATGTGG	531	9	Zea mays	cis-acting regulatory element involved in zein metabolism regulation
CgAA4	P-box	CCTTTTG	208	7	Oryza sativa	gibberellin-responsive element
CgAA4	P-box	CCTTTTG	232	7	Oryza sativa	gibberellin-responsive element
CgAA4	RY-element	CATGCATG	1500	8	Helianthus annuus	cis-acting regulatory element involved in seed-specific regulation
CgAA4	Sp1	GGGCGG	354	6	Oryza sativa	light responsive element
CgAA4	Sp1	GGGCGG	761	6	Oryza sativa	light responsive element
CgAA4	Sp1	GGGCGG	1679	6	Oryza sativa	light responsive element
CgAA4	TATC-box	TATCCCA	1870	7	Oryza sativa	cis-acting element involved in gibberellin-responsiveness
CgAA4	TC-rich repeats	ATTCTCTAAC	1162	9	Nicotiana tabacum	cis-acting element involved in defense and stress responsiveness
CgAA4	TGACG-motif	TGACG	60	5	Hordeum vulgare	cis-acting regulatory element involved in the MeJA-responsiveness
CgAA4	TGACG-motif	TGACG	399	5	Hordeum vulgare	cis-acting regulatory element involved in the MeJA-responsiveness
CgAA4	TGACG-motif	TGACG	408	5	Hordeum vulgare	cis-acting regulatory element involved in the MeJA-responsiveness
CgAA4	TGACG-motif	TGACG	1177	5	Hordeum vulgare	cis-acting regulatory element involved in the MeJA-responsiveness
CgAA4	TGA-element	AACGAC	1581	6	Brassica oleracea	auxin-responsive element
CgAA5	ABRE	ACGTG	274	5	Arabidopsis thaliana	cis-acting element involved in the abscisic acid responsiveness
CgAA5	ABRE	CACGTG	850	6	Arabidopsis thaliana	cis-acting element involved in the abscisic acid responsiveness
CgAA5	ABRE	ACGTG	851	5	Arabidopsis thaliana	cis-acting element involved in the abscisic acid responsiveness
CgAA5	ABRE	ACGTG	1023	5	Arabidopsis thaliana	cis-acting element involved in the abscisic acid responsiveness
CgAA5	ARE	AAACCA	1222	6	Zea mays	cis-acting regulatory element essential for the anaerobic induction
CgAA5	CAT-box	GCCACT	7	6	Arabidopsis thaliana	cis-acting regulatory element related to meristem expression
CgAA5	CGTCA-motif	CGTCA	197	5	Hordeum vulgare	cis-acting regulatory element involved in the MeJA-responsiveness
CgAA5	CGTCA-motif	CGTCA	320	5	Hordeum vulgare	cis-acting regulatory element involved in the MeJA-responsiveness
CgAA5	CGTCA-motif	CGTCA	908	5	Hordeum vulgare	cis-acting regulatory element involved in the MeJA-responsiveness
CgAA5	CGTCA-motif	CGTCA	1689	5	Hordeum vulgare	cis-acting regulatory element involved in the MeJA-responsiveness
CgAA5	G-Box	CACGTG	850	6	Arabidopsis thaliana	cis-acting regulatory element involved in light responsiveness
CgAA5	G-Box	TACGTG	1022	6	Arabidopsis thaliana	cis-acting regulatory element involved in light responsiveness
CgAA5	G-Box	CACGTT	273	6	Pisum sativum	cis-acting regulatory element involved in light responsiveness
CgAA5	G-Box	CACGTG	850	6	Pisum sativum	cis-acting regulatory element involved in light responsiveness
CgAA5	GT1-motif	GTGTGTGAA	1441	9	Solanum tuberosum	light responsive element
CgAA5	LTR	CCGAAA	1252	6	Hordeum vulgare	cis-acting element involved in low-temperature responsiveness
CgAA5	MBS	CAACTG	524	6	Arabidopsis thaliana	MYB binding site involved in drought-inducibility
CgAA5	MBS	CAACTG	1197	6	Arabidopsis thaliana	MYB binding site involved in drought-inducibility
CgAA5	P-box	CCTTTTG	1662	7	Oryza sativa	gibberellin-responsive element
CgAA5	TGACG-motif	TGACG	197	5	Hordeum vulgare	cis-acting regulatory element involved in the MeJA-responsiveness
CgAA5	TGACG-motif	TGACG	320	5	Hordeum vulgare	cis-acting regulatory element involved in the MeJA-responsiveness
CgAA5	TGACG-motif	TGACG	908	5	Hordeum vulgare	cis-acting regulatory element involved in the MeJA-responsiveness
CgAA5	TGACG-motif	TGACG	1689	5	Hordeum vulgare	cis-acting regulatory element involved in the MeJA-responsiveness
CgAA5	TGA-element	AACGAC	124	6	Brassica oleracea	auxin-responsive element
CgAA5	TGA-element	AACGAC	180	6	Brassica oleracea	auxin-responsive element
CgAA5	TGA-element	AACGAC	1748	6	Brassica oleracea	auxin-responsive element
CgAA6	A-box	CCGTCC	1317	6	Petroselinum crispum	cis-acting regulatory element
CgAA6	A-box	CCGTCC	1365	6	Petroselinum crispum	cis-acting regulatory element
CgAA6	ABRE	GCAACGTGTC	1459	9	Hordeum vulgare	cis-acting element involved in the abscisic acid responsiveness
CgAA6	ARE	AAACCA	49	6	Zea mays	cis-acting regulatory element essential for the anaerobic induction
CgAA6	CAT-box	GCCACT	562	6	Arabidopsis thaliana	cis-acting regulatory element related to meristem expression
CgAA6	CAT-box	GCCACT	1766	6	Arabidopsis thaliana	cis-acting regulatory element related to meristem expression
CgAA6	CAT-box	GCCACT	1820	6	Arabidopsis thaliana	cis-acting regulatory element related to meristem expression
CgAA6	CGTCA-motif	CGTCA	855	5	Hordeum vulgare	cis-acting regulatory element involved in the MeJA-responsiveness
CgAA6	GC-motif	CCCCCG	1441	6	Zea mays	enhancer-like element involved in anoxic specific inducibility
CgAA6	LTR	CCGAAA	46	6	Hordeum vulgare	cis-acting element involved in low-temperature responsiveness
CgAA6	LTR	CCGAAA	727	6	Hordeum vulgare	cis-acting element involved in low-temperature responsiveness
CgAA6	LTR	CCGAAA	897	6	Hordeum vulgare	cis-acting element involved in low-temperature responsiveness
CgAA6	MBS	CAACTG	707	6	Arabidopsis thaliana	MYB binding site involved in drought-inducibility
CgAA6	MBS	CAACTG	1897	6	Arabidopsis thaliana	MYB binding site involved in drought-inducibility
CgAA6	O2-site	GATGATGTGG	1844	9	Zea mays	cis-acting regulatory element involved in zein metabolism regulation
CgAA6	P-box	CCTTTTG	480	7	Oryza sativa	gibberellin-responsive element
CgAA6	Sp1	GGGCGG	632	6	Oryza sativa	light responsive element
CgAA6	TCA-element	TCAGAAGAGG	1038	9	Brassica oleracea	cis-acting element involved in salicylic acid responsiveness
CgAA6	TC-rich repeats	ATTCTCTAAC	1062	9	Nicotiana tabacum	cis-acting element involved in defense and stress responsiveness
CgAA6	TCT-motif	TCTTAC	159	6	Arabidopsis thaliana	part of a light responsive element
CgAA6	TCT-motif	TCTTAC	459	6	Arabidopsis thaliana	part of a light responsive element
CgAA6	TCT-motif	TCTTAC	1182	6	Arabidopsis thaliana	part of a light responsive element
CgAA6	TGACG-motif	TGACG	855	5	Hordeum vulgare	cis-acting regulatory element involved in the MeJA-responsiveness
CgAA6	TGA-element	AACGAC	619	6	Brassica oleracea	auxin-responsive element
CgAA6	TGA-element	AACGAC	1508	6	Brassica oleracea	auxin-responsive element
CgAA6	TGA-element	AACGAC	1867	6	Brassica oleracea	auxin-responsive element
CgAA7	ABRE	ACGTG	1290	5	Arabidopsis thaliana	cis-acting element involved in the abscisic acid responsiveness
CgAA7	ABRE	ACGTG	1358	5	Arabidopsis thaliana	cis-acting element involved in the abscisic acid responsiveness
CgAA7	ABRE	ACGTG	1392	5	Arabidopsis thaliana	cis-acting element involved in the abscisic acid responsiveness
CgAA7	ARE	AAACCA	49	6	Zea mays	cis-acting regulatory element essential for the anaerobic induction
CgAA7	ARE	AAACCA	954	6	Zea mays	cis-acting regulatory element essential for the anaerobic induction
CgAA7	CCAAT-box	CAACGG	895	6	Hordeum vulgare	MYBHv1 binding site
CgAA7	CGTCA-motif	CGTCA	97	5	Hordeum vulgare	cis-acting regulatory element involved in the MeJA-responsiveness
CgAA7	CGTCA-motif	CGTCA	326	5	Hordeum vulgare	cis-acting regulatory element involved in the MeJA-responsiveness
CgAA7	CGTCA-motif	CGTCA	427	5	Hordeum vulgare	cis-acting regulatory element involved in the MeJA-responsiveness
CgAA7	CGTCA-motif	CGTCA	755	5	Hordeum vulgare	cis-acting regulatory element involved in the MeJA-responsiveness
CgAA7	CGTCA-motif	CGTCA	979	5	Hordeum vulgare	cis-acting regulatory element involved in the MeJA-responsiveness
CgAA7	GATA-motif	GATAGGG	32	7	Pisum sativum	part of a light responsive element
CgAA7	G-Box	CACGTC	1358	6	Zea mays	cis-acting regulatory element involved in light responsiveness
CgAA7	G-Box	CACGAC	1696	6	Zea mays	cis-acting regulatory element involved in light responsiveness
CgAA7	G-Box	CACGTT	1290	6	Pisum sativum	cis-acting regulatory element involved in light responsiveness
CgAA7	G-Box	CACGTT	1391	6	Pisum sativum	cis-acting regulatory element involved in light responsiveness
CgAA7	GC-motif	CCCCCG	1339	6	Zea mays	enhancer-like element involved in anoxic specific inducibility
CgAA7	GT1-motif	GGTTAA	1206	6	Arabidopsis thaliana	light responsive element
CgAA7	LTR	CCGAAA	1867	6	Hordeum vulgare	cis-acting element involved in low-temperature responsiveness
CgAA7	MBS	CAACTG	1101	6	Arabidopsis thaliana	MYB binding site involved in drought-inducibility
CgAA7	MBS	CAACTG	1315	6	Arabidopsis thaliana	MYB binding site involved in drought-inducibility
CgAA7	P-box	CCTTTTG	329	7	Oryza sativa	gibberellin-responsive element
CgAA7	TATC-box	TATCCCA	316	7	Oryza sativa	cis-acting element involved in gibberellin-responsiveness
CgAA7	TGACG-motif	TGACG	97	5	Hordeum vulgare	cis-acting regulatory element involved in the MeJA-responsiveness
CgAA7	TGACG-motif	TGACG	326	5	Hordeum vulgare	cis-acting regulatory element involved in the MeJA-responsiveness
CgAA7	TGACG-motif	TGACG	427	5	Hordeum vulgare	cis-acting regulatory element involved in the MeJA-responsiveness
CgAA7	TGACG-motif	TGACG	755	5	Hordeum vulgare	cis-acting regulatory element involved in the MeJA-responsiveness
CgAA7	TGACG-motif	TGACG	979	5	Hordeum vulgare	cis-acting regulatory element involved in the MeJA-responsiveness
CgAA8	A-box	CCGTCC	1136	6	Petroselinum crispum	cis-acting regulatory element
CgAA8	ABRE	AACCCGG	111	7	Arabidopsis thaliana	cis-acting element involved in the abscisic acid responsiveness
CgAA8	ABRE	ACGTG	580	5	Arabidopsis thaliana	cis-acting element involved in the abscisic acid responsiveness
CgAA8	ABRE	ACGTG	838	5	Arabidopsis thaliana	cis-acting element involved in the abscisic acid responsiveness
CgAA8	ABRE	TACGGTC	872	7	Arabidopsis thaliana	cis-acting element involved in the abscisic acid responsiveness
CgAA8	ABRE	ACGTG	1500	5	Arabidopsis thaliana	cis-acting element involved in the abscisic acid responsiveness
CgAA8	ABRE	ACGTG	1606	5	Arabidopsis thaliana	cis-acting element involved in the abscisic acid responsiveness
CgAA8	ABRE	GCCGCGTGGC	1645	9	Oryza sativa	cis-acting element involved in the abscisic acid responsiveness
CgAA8	CGTCA-motif	CGTCA	76	5	Hordeum vulgare	cis-acting regulatory element involved in the MeJA-responsiveness
CgAA8	CGTCA-motif	CGTCA	496	5	Hordeum vulgare	cis-acting regulatory element involved in the MeJA-responsiveness
CgAA8	CGTCA-motif	CGTCA	684	5	Hordeum vulgare	cis-acting regulatory element involved in the MeJA-responsiveness
CgAA8	CGTCA-motif	CGTCA	922	5	Hordeum vulgare	cis-acting regulatory element involved in the MeJA-responsiveness
CgAA8	CGTCA-motif	CGTCA	1355	5	Hordeum vulgare	cis-acting regulatory element involved in the MeJA-responsiveness
CgAA8	CGTCA-motif	CGTCA	1539	5	Hordeum vulgare	cis-acting regulatory element involved in the MeJA-responsiveness
CgAA8	GATA-motif	GATAGGA	1854	7	Arabidopsis thaliana	part of a light responsive element
CgAA8	GATA-motif	AAGGATAAGG	1905	9	Solanum tuberosum	part of a light responsive element
CgAA8	G-Box	CACGTT	579	6	Pisum sativum	cis-acting regulatory element involved in light responsiveness
CgAA8	G-Box	CACGTT	838	6	Pisum sativum	cis-acting regulatory element involved in light responsiveness
CgAA8	G-Box	CACGTT	1499	6	Pisum sativum	cis-acting regulatory element involved in light responsiveness
CgAA8	G-Box	GCCACGTGGA	836	9	Arabidopsis thaliana	cis-acting regulatory element involved in light responsiveness
CgAA8	G-Box	CACGTC	1606	6	Zea mays	cis-acting regulatory element involved in light responsiveness
CgAA8	GC-motif	CCCCCG	108	6	Zea mays	enhancer-like element involved in anoxic specific inducibility
CgAA8	GC-motif	CCCCCG	152	6	Zea mays	enhancer-like element involved in anoxic specific inducibility
CgAA8	LTR	CCGAAA	1056	6	Hordeum vulgare	cis-acting element involved in low-temperature responsiveness
CgAA8	Sp1	GGGCGG	821	6	Oryza sativa	light responsive element
CgAA8	Sp1	GGGCGG	1477	6	Oryza sativa	light responsive element
CgAA8	TGACG-motif	TGACG	76	5	Hordeum vulgare	cis-acting regulatory element involved in the MeJA-responsiveness
CgAA8	TGACG-motif	TGACG	496	5	Hordeum vulgare	cis-acting regulatory element involved in the MeJA-responsiveness
CgAA8	TGACG-motif	TGACG	684	5	Hordeum vulgare	cis-acting regulatory element involved in the MeJA-responsiveness
CgAA8	TGACG-motif	TGACG	922	5	Hordeum vulgare	cis-acting regulatory element involved in the MeJA-responsiveness
CgAA8	TGACG-motif	TGACG	1355	5	Hordeum vulgare	cis-acting regulatory element involved in the MeJA-responsiveness
CgAA8	TGACG-motif	TGACG	1539	5	Hordeum vulgare	cis-acting regulatory element involved in the MeJA-responsiveness
CgAA8	TGA-element	AACGAC	1609	6	Brassica oleracea	auxin-responsive element
CgAA9	A-box	CCGTCC	120	6	Petroselinum crispum	cis-acting regulatory element
CgAA9	ABRE	ACGTG	44	5	Arabidopsis thaliana	cis-acting element involved in the abscisic acid responsiveness
CgAA9	ABRE	ACGTG	1146	5	Arabidopsis thaliana	cis-acting element involved in the abscisic acid responsiveness
CgAA9	ABRE	CACGTG	1216	6	Arabidopsis thaliana	cis-acting element involved in the abscisic acid responsiveness
CgAA9	ABRE	ACGTG	1217	5	Arabidopsis thaliana	cis-acting element involved in the abscisic acid responsiveness
CgAA9	ABRE	GCAACGTGTC	1655	9	Hordeum vulgare	cis-acting element involved in the abscisic acid responsiveness
CgAA9	ARE	AAACCA	1950	6	Zea mays	cis-acting regulatory element essential for the anaerobic induction
CgAA9	CAT-box	GCCACT	1278	6	Arabidopsis thaliana	cis-acting regulatory element related to meristem expression
CgAA9	CCAAT-box	CAACGG	767	6	Hordeum vulgare	MYBHv1 binding site
CgAA9	CGTCA-motif	CGTCA	537	5	Hordeum vulgare	cis-acting regulatory element involved in the MeJA-responsiveness
CgAA9	CGTCA-motif	CGTCA	1291	5	Hordeum vulgare	cis-acting regulatory element involved in the MeJA-responsiveness
CgAA9	CGTCA-motif	CGTCA	1439	5	Hordeum vulgare	cis-acting regulatory element involved in the MeJA-responsiveness
CgAA9	G-Box	TAAACGTG	44	8	Brassica oleracea	cis-acting regulatory element involved in light responsiveness
CgAA9	G-Box	CACGAC	311	6	Zea mays	cis-acting regulatory element involved in light responsiveness
CgAA9	G-Box	CACGTG	1216	6	Arabidopsis thaliana	cis-acting regulatory element involved in light responsiveness
CgAA9	G-Box	CACGAC	1442	6	Zea mays	cis-acting regulatory element involved in light responsiveness
CgAA9	G-Box	CACGTT	44	6	Pisum sativum	cis-acting regulatory element involved in light responsiveness
CgAA9	G-Box	CACGTT	1146	6	Pisum sativum	cis-acting regulatory element involved in light responsiveness
CgAA9	G-Box	CACGTG	1216	6	Pisum sativum	cis-acting regulatory element involved in light responsiveness
CgAA9	GC-motif	CCCCCG	273	6	Zea mays	enhancer-like element involved in anoxic specific inducibility
CgAA9	GC-motif	CCCCCG	1529	6	Zea mays	enhancer-like element involved in anoxic specific inducibility
CgAA9	GCN4_motif	TGAGTCA	94	7	Oryza sativa	cis-regulatory element involved in endosperm expression
CgAA9	GT1-motif	GGTTAAT	1539	7	Avena sativa	light responsive element
CgAA9	LTR	CCGAAA	482	6	Hordeum vulgare	cis-acting element involved in low-temperature responsiveness
CgAA9	Sp1	GGGCGG	152	6	Oryza sativa	light responsive element
CgAA9	Sp1	GGGCGG	725	6	Oryza sativa	light responsive element
CgAA9	Sp1	GGGCGG	1371	6	Oryza sativa	light responsive element
CgAA9	Sp1	GGGCGG	1526	6	Oryza sativa	light responsive element
CgAA9	Sp1	GGGCGG	1558	6	Oryza sativa	light responsive element
CgAA9	TCT-motif	TCTTAC	1796	6	Arabidopsis thaliana	part of a light responsive element
CgAA9	TGACG-motif	TGACG	537	5	Hordeum vulgare	cis-acting regulatory element involved in the MeJA-responsiveness
CgAA9	TGACG-motif	TGACG	1291	5	Hordeum vulgare	cis-acting regulatory element involved in the MeJA-responsiveness
CgAA9	TGACG-motif	TGACG	1439	5	Hordeum vulgare	cis-acting regulatory element involved in the MeJA-responsiveness
CgAA10	A-box	CCGTCC	736	6	Petroselinum crispum	cis-acting regulatory element
CgAA10	A-box	CCGTCC	1318	6	Petroselinum crispum	cis-acting regulatory element
CgAA10	ABRE	ACGTG	193	5	Arabidopsis thaliana	cis-acting element involved in the abscisic acid responsiveness
CgAA10	ABRE	ACGTG	657	5	Arabidopsis thaliana	cis-acting element involved in the abscisic acid responsiveness
CgAA10	ABRE	ACGTG	771	5	Arabidopsis thaliana	cis-acting element involved in the abscisic acid responsiveness
CgAA10	ABRE	GACACGTGGC	858	9	Triticum aestivum	cis-acting element involved in the abscisic acid responsiveness
CgAA10	ABRE	ACGTG	1192	5	Arabidopsis thaliana	cis-acting element involved in the abscisic acid responsiveness
CgAA10	ABRE	GACACGTGGC	1257	9	Triticum aestivum	cis-acting element involved in the abscisic acid responsiveness
CgAA10	ABRE	CACGTG	1259	6	Arabidopsis thaliana	cis-acting element involved in the abscisic acid responsiveness
CgAA10	ABRE	ACGTG	1260	5	Arabidopsis thaliana	cis-acting element involved in the abscisic acid responsiveness
CgAA10	ARE	AAACCA	126	6	Zea mays	cis-acting regulatory element essential for the anaerobic induction
CgAA10	ARE	AAACCA	811	6	Zea mays	cis-acting regulatory element essential for the anaerobic induction
CgAA10	CAT-box	GCCACT	1733	6	Arabidopsis thaliana	cis-acting regulatory element related to meristem expression
CgAA10	CGTCA-motif	CGTCA	226	5	Hordeum vulgare	cis-acting regulatory element involved in the MeJA-responsiveness
CgAA10	CGTCA-motif	CGTCA	358	5	Hordeum vulgare	cis-acting regulatory element involved in the MeJA-responsiveness
CgAA10	G-Box	CACGTT	193	6	Pisum sativum	cis-acting regulatory element involved in light responsiveness
CgAA10	G-Box	CACGTT	770	6	Pisum sativum	cis-acting regulatory element involved in light responsiveness
CgAA10	G-Box	CACGTT	1192	6	Pisum sativum	cis-acting regulatory element involved in light responsiveness
CgAA10	G-Box	CACGTG	1259	6	Pisum sativum	cis-acting regulatory element involved in light responsiveness
CgAA10	G-Box	CACGTC	656	6	Zea mays	cis-acting regulatory element involved in light responsiveness
CgAA10	G-Box	CACGTG	1259	6	Arabidopsis thaliana	cis-acting regulatory element involved in light responsiveness
CgAA10	GC-motif	CCCCCG	891	6	Zea mays	enhancer-like element involved in anoxic specific inducibility
CgAA10	LTR	CCGAAA	123	6	Hordeum vulgare	cis-acting element involved in low-temperature responsiveness
CgAA10	P-box	CCTTTTG	623	7	Oryza sativa	gibberellin-responsive element
CgAA10	Sp1	GGGCGG	1327	6	Oryza sativa	light responsive element
CgAA10	Sp1	GGGCGG	1679	6	Oryza sativa	light responsive element
CgAA10	TGACG-motif	TGACG	226	5	Hordeum vulgare	cis-acting regulatory element involved in the MeJA-responsiveness
CgAA10	TGACG-motif	TGACG	358	5	Hordeum vulgare	cis-acting regulatory element involved in the MeJA-responsiveness
CgAA10	TGA-element	AACGAC	167	6	Brassica oleracea	auxin-responsive element
CgAA10	TGA-element	AACGAC	1499	6	Brassica oleracea	auxin-responsive element
CgAA11	A-box	CCGTCC	1057	6	Petroselinum crispum	cis-acting regulatory element
CgAA11	ABRE	ACGTG	1777	5	Arabidopsis thaliana	cis-acting element involved in the abscisic acid responsiveness
CgAA11	ABRE	AACCCGG	1883	7	Arabidopsis thaliana	cis-acting element involved in the abscisic acid responsiveness
CgAA11	ABRE	ACGTG	1963	5	Arabidopsis thaliana	cis-acting element involved in the abscisic acid responsiveness
CgAA11	ABRE	ACGTG	1978	5	Arabidopsis thaliana	cis-acting element involved in the abscisic acid responsiveness
CgAA11	ARE	AAACCA	1421	6	Zea mays	cis-acting regulatory element essential for the anaerobic induction
CgAA11	ARE	AAACCA	1497	6	Zea mays	cis-acting regulatory element essential for the anaerobic induction
CgAA11	CCAAT-box	CAACGG	223	6	Hordeum vulgare	MYBHv1 binding site
CgAA11	CCAAT-box	CAACGG	1147	6	Hordeum vulgare	MYBHv1 binding site
CgAA11	CGTCA-motif	CGTCA	56	5	Hordeum vulgare	cis-acting regulatory element involved in the MeJA-responsiveness
CgAA11	CGTCA-motif	CGTCA	863	5	Hordeum vulgare	cis-acting regulatory element involved in the MeJA-responsiveness
CgAA11	CGTCA-motif	CGTCA	1135	5	Hordeum vulgare	cis-acting regulatory element involved in the MeJA-responsiveness
CgAA11	CGTCA-motif	CGTCA	1398	5	Hordeum vulgare	cis-acting regulatory element involved in the MeJA-responsiveness
CgAA11	CGTCA-motif	CGTCA	1702	5	Hordeum vulgare	cis-acting regulatory element involved in the MeJA-responsiveness
CgAA11	CGTCA-motif	CGTCA	1984	5	Hordeum vulgare	cis-acting regulatory element involved in the MeJA-responsiveness
CgAA11	GATA-motif	AAGGATAAGG	123	9	Solanum tuberosum	part of a light responsive element
CgAA11	G-Box	CCACGTAA	1775	8	Brassica napus	cis-acting regulatory element involved in light responsiveness
CgAA11	G-Box	TACGTG	1776	6	Arabidopsis thaliana	cis-acting regulatory element involved in light responsiveness
CgAA11	G-Box	CACGTC	1963	6	Zea mays	cis-acting regulatory element involved in light responsiveness
CgAA11	G-Box	CACGTT	1978	6	Pisum sativum	cis-acting regulatory element involved in light responsiveness
CgAA11	GC-motif	CCCCCG	713	6	Zea mays	enhancer-like element involved in anoxic specific inducibility
CgAA11	LTR	CCGAAA	611	6	Hordeum vulgare	cis-acting element involved in low-temperature responsiveness
CgAA11	MBS	CAACTG	1813	6	Arabidopsis thaliana	MYB binding site involved in drought-inducibility
CgAA11	O2-site	GATGACATGG	864	9	Zea mays	cis-acting regulatory element involved in zein metabolism regulation
CgAA11	O2-site	GATGATGTGG	879	9	Zea mays	cis-acting regulatory element involved in zein metabolism regulation
CgAA11	Sp1	GGGCGG	997	6	Oryza sativa	light responsive element
CgAA11	TCA-element	TCAGAAGAGG	1280	9	Brassica oleracea	cis-acting element involved in salicylic acid responsiveness
CgAA11	TCT-motif	TCTTAC	498	6	Arabidopsis thaliana	part of a light responsive element
CgAA11	TCT-motif	TCTTAC	1855	6	Arabidopsis thaliana	part of a light responsive element
CgAA11	TCT-motif	TCTTAC	1989	6	Arabidopsis thaliana	part of a light responsive element
CgAA11	TGACG-motif	TGACG	56	5	Hordeum vulgare	cis-acting regulatory element involved in the MeJA-responsiveness
CgAA11	TGACG-motif	TGACG	863	5	Hordeum vulgare	cis-acting regulatory element involved in the MeJA-responsiveness
CgAA11	TGACG-motif	TGACG	1135	5	Hordeum vulgare	cis-acting regulatory element involved in the MeJA-responsiveness
CgAA11	TGACG-motif	TGACG	1398	5	Hordeum vulgare	cis-acting regulatory element involved in the MeJA-responsiveness
CgAA11	TGACG-motif	TGACG	1702	5	Hordeum vulgare	cis-acting regulatory element involved in the MeJA-responsiveness
CgAA11	TGACG-motif	TGACG	1984	5	Hordeum vulgare	cis-acting regulatory element involved in the MeJA-responsiveness
CgAA11	TGA-element	AACGAC	1411	6	Brassica oleracea	auxin-responsive element
CgAA12	A-box	CCGTCC	292	6	Petroselinum crispum	cis-acting regulatory element
CgAA12	ABRE	ACGTG	267	5	Arabidopsis thaliana	cis-acting element involved in the abscisic acid responsiveness
CgAA12	ABRE	ACGTG	483	5	Arabidopsis thaliana	cis-acting element involved in the abscisic acid responsiveness
CgAA12	ABRE	ACGTG	528	5	Arabidopsis thaliana	cis-acting element involved in the abscisic acid responsiveness
CgAA12	ABRE	ACGTG	1367	5	Arabidopsis thaliana	cis-acting element involved in the abscisic acid responsiveness
CgAA12	ABRE	ACGTG	1910	5	Arabidopsis thaliana	cis-acting element involved in the abscisic acid responsiveness
CgAA12	CAT-box	GCCACT	472	6	Arabidopsis thaliana	cis-acting regulatory element related to meristem expression
CgAA12	CCAAT-box	CAACGG	418	6	Hordeum vulgare	MYBHv1 binding site
CgAA12	CGTCA-motif	CGTCA	526	5	Hordeum vulgare	cis-acting regulatory element involved in the MeJA-responsiveness
CgAA12	CGTCA-motif	CGTCA	773	5	Hordeum vulgare	cis-acting regulatory element involved in the MeJA-responsiveness
CgAA12	CGTCA-motif	CGTCA	1768	5	Hordeum vulgare	cis-acting regulatory element involved in the MeJA-responsiveness
CgAA12	GATA-motif	GATAGGG	401	7	Pisum sativum	part of a light responsive element
CgAA12	GATA-motif	AAGGATAAGG	1448	9	Solanum tuberosum	part of a light responsive element
CgAA12	G-Box	CACGTT	267	6	Pisum sativum	cis-acting regulatory element involved in light responsiveness
CgAA12	G-Box	CACGTT	1366	6	Pisum sativum	cis-acting regulatory element involved in light responsiveness
CgAA12	G-Box	CACGTT	1910	6	Pisum sativum	cis-acting regulatory element involved in light responsiveness
CgAA12	G-Box	TAAACGTG	267	8	Brassica oleracea	cis-acting regulatory element involved in light responsiveness
CgAA12	G-Box	TACGTG	483	6	Arabidopsis thaliana	cis-acting regulatory element involved in light responsiveness
CgAA12	G-Box	CACGTC	527	6	Zea mays	cis-acting regulatory element involved in light responsiveness
CgAA12	GC-motif	CCCCCG	286	6	Zea mays	enhancer-like element involved in anoxic specific inducibility
CgAA12	GC-motif	CCCCCG	454	6	Zea mays	enhancer-like element involved in anoxic specific inducibility
CgAA12	GC-motif	CCCCCG	1441	6	Zea mays	enhancer-like element involved in anoxic specific inducibility
CgAA12	GC-motif	CCCCCG	1660	6	Zea mays	enhancer-like element involved in anoxic specific inducibility
CgAA12	LTR	CCGAAA	564	6	Hordeum vulgare	cis-acting element involved in low-temperature responsiveness
CgAA12	LTR	CCGAAA	683	6	Hordeum vulgare	cis-acting element involved in low-temperature responsiveness
CgAA12	LTR	CCGAAA	1924	6	Hordeum vulgare	cis-acting element involved in low-temperature responsiveness
CgAA12	O2-site	GTTGACGTGA	524	9	Zea mays	cis-acting regulatory element involved in zein metabolism regulation
CgAA12	Sp1	GGGCGG	138	6	Oryza sativa	light responsive element
CgAA12	Sp1	GGGCGG	1851	6	Oryza sativa	light responsive element
CgAA12	TCT-motif	TCTTAC	1112	6	Arabidopsis thaliana	part of a light responsive element
CgAA12	TGACG-motif	TGACG	526	5	Hordeum vulgare	cis-acting regulatory element involved in the MeJA-responsiveness
CgAA12	TGACG-motif	TGACG	773	5	Hordeum vulgare	cis-acting regulatory element involved in the MeJA-responsiveness
CgAA12	TGACG-motif	TGACG	1768	5	Hordeum vulgare	cis-acting regulatory element involved in the MeJA-responsiveness
CgAA13	A-box	CCGTCC	292	6	Petroselinum crispum	cis-acting regulatory element
CgAA13	ABRE	ACGTG	267	5	Arabidopsis thaliana	cis-acting element involved in the abscisic acid responsiveness
CgAA13	ABRE	ACGTG	483	5	Arabidopsis thaliana	cis-acting element involved in the abscisic acid responsiveness
CgAA13	ABRE	ACGTG	528	5	Arabidopsis thaliana	cis-acting element involved in the abscisic acid responsiveness
CgAA13	ABRE	ACGTG	1367	5	Arabidopsis thaliana	cis-acting element involved in the abscisic acid responsiveness
CgAA13	ABRE	ACGTG	1910	5	Arabidopsis thaliana	cis-acting element involved in the abscisic acid responsiveness
CgAA13	CAT-box	GCCACT	472	6	Arabidopsis thaliana	cis-acting regulatory element related to meristem expression
CgAA13	CCAAT-box	CAACGG	418	6	Hordeum vulgare	MYBHv1 binding site
CgAA13	CGTCA-motif	CGTCA	526	5	Hordeum vulgare	cis-acting regulatory element involved in the MeJA-responsiveness
CgAA13	CGTCA-motif	CGTCA	773	5	Hordeum vulgare	cis-acting regulatory element involved in the MeJA-responsiveness
CgAA13	CGTCA-motif	CGTCA	1768	5	Hordeum vulgare	cis-acting regulatory element involved in the MeJA-responsiveness
CgAA13	GATA-motif	GATAGGG	401	7	Pisum sativum	part of a light responsive element
CgAA13	GATA-motif	AAGGATAAGG	1448	9	Solanum tuberosum	part of a light responsive element
CgAA13	G-Box	CACGTT	267	6	Pisum sativum	cis-acting regulatory element involved in light responsiveness
CgAA13	G-Box	CACGTT	1366	6	Pisum sativum	cis-acting regulatory element involved in light responsiveness
CgAA13	G-Box	CACGTT	1910	6	Pisum sativum	cis-acting regulatory element involved in light responsiveness
CgAA13	G-Box	TAAACGTG	267	8	Brassica oleracea	cis-acting regulatory element involved in light responsiveness
CgAA13	G-Box	TACGTG	483	6	Arabidopsis thaliana	cis-acting regulatory element involved in light responsiveness
CgAA13	G-Box	CACGTC	527	6	Zea mays	cis-acting regulatory element involved in light responsiveness
CgAA13	GC-motif	CCCCCG	286	6	Zea mays	enhancer-like element involved in anoxic specific inducibility
CgAA13	GC-motif	CCCCCG	454	6	Zea mays	enhancer-like element involved in anoxic specific inducibility
CgAA13	GC-motif	CCCCCG	1441	6	Zea mays	enhancer-like element involved in anoxic specific inducibility
CgAA13	GC-motif	CCCCCG	1660	6	Zea mays	enhancer-like element involved in anoxic specific inducibility
CgAA13	LTR	CCGAAA	564	6	Hordeum vulgare	cis-acting element involved in low-temperature responsiveness
CgAA13	LTR	CCGAAA	683	6	Hordeum vulgare	cis-acting element involved in low-temperature responsiveness
CgAA13	LTR	CCGAAA	1924	6	Hordeum vulgare	cis-acting element involved in low-temperature responsiveness
CgAA13	O2-site	GTTGACGTGA	524	9	Zea mays	cis-acting regulatory element involved in zein metabolism regulation
CgAA13	Sp1	GGGCGG	138	6	Oryza sativa	light responsive element
CgAA13	Sp1	GGGCGG	1851	6	Oryza sativa	light responsive element
CgAA13	TCT-motif	TCTTAC	1112	6	Arabidopsis thaliana	part of a light responsive element
CgAA13	TGACG-motif	TGACG	526	5	Hordeum vulgare	cis-acting regulatory element involved in the MeJA-responsiveness
CgAA13	TGACG-motif	TGACG	773	5	Hordeum vulgare	cis-acting regulatory element involved in the MeJA-responsiveness
CgAA13	TGACG-motif	TGACG	1768	5	Hordeum vulgare	cis-acting regulatory element involved in the MeJA-responsiveness
CgAA14	ABRE	ACGTG	978	5	Arabidopsis thaliana	cis-acting element involved in the abscisic acid responsiveness
CgAA14	ABRE	ACGTG	1347	5	Arabidopsis thaliana	cis-acting element involved in the abscisic acid responsiveness
CgAA14	ABRE	CACGTG	1692	6	Arabidopsis thaliana	cis-acting element involved in the abscisic acid responsiveness
CgAA14	ABRE	ACGTG	1693	5	Arabidopsis thaliana	cis-acting element involved in the abscisic acid responsiveness
CgAA14	ABRE	ACGTG	1715	5	Arabidopsis thaliana	cis-acting element involved in the abscisic acid responsiveness
CgAA14	ARE	AAACCA	220	6	Zea mays	cis-acting regulatory element essential for the anaerobic induction
CgAA14	ARE	AAACCA	1006	6	Zea mays	cis-acting regulatory element essential for the anaerobic induction
CgAA14	ARE	AAACCA	1676	6	Zea mays	cis-acting regulatory element essential for the anaerobic induction
CgAA14	CGTCA-motif	CGTCA	753	5	Hordeum vulgare	cis-acting regulatory element involved in the MeJA-responsiveness
CgAA14	CGTCA-motif	CGTCA	980	5	Hordeum vulgare	cis-acting regulatory element involved in the MeJA-responsiveness
CgAA14	CGTCA-motif	CGTCA	1467	5	Hordeum vulgare	cis-acting regulatory element involved in the MeJA-responsiveness
CgAA14	CGTCA-motif	CGTCA	1844	5	Hordeum vulgare	cis-acting regulatory element involved in the MeJA-responsiveness
CgAA14	CGTCA-motif	CGTCA	1877	5	Hordeum vulgare	cis-acting regulatory element involved in the MeJA-responsiveness
CgAA14	GATA-motif	GATAGGG	1918	7	Pisum sativum	part of a light responsive element
CgAA14	G-Box	CACGTC	978	6	Zea mays	cis-acting regulatory element involved in light responsiveness
CgAA14	G-Box	CACGTG	1692	6	Arabidopsis thaliana	cis-acting regulatory element involved in light responsiveness
CgAA14	G-Box	TCCACATGGCA	624	10	Triticum aestivum	cis-acting regulatory element involved in light responsiveness
CgAA14	G-Box	CACGTT	1347	6	Pisum sativum	cis-acting regulatory element involved in light responsiveness
CgAA14	G-Box	CACGTG	1692	6	Pisum sativum	cis-acting regulatory element involved in light responsiveness
CgAA14	G-Box	CACGTT	1715	6	Pisum sativum	cis-acting regulatory element involved in light responsiveness
CgAA14	GC-motif	CCCCCG	1260	6	Zea mays	enhancer-like element involved in anoxic specific inducibility
CgAA14	MBS	CAACTG	1168	6	Arabidopsis thaliana	MYB binding site involved in drought-inducibility
CgAA14	MBS	CAACTG	1244	6	Arabidopsis thaliana	MYB binding site involved in drought-inducibility
CgAA14	MBS	CAACTG	1897	6	Arabidopsis thaliana	MYB binding site involved in drought-inducibility
CgAA14	Sp1	GGGCGG	1417	6	Oryza sativa	light responsive element
CgAA14	TGACG-motif	TGACG	753	5	Hordeum vulgare	cis-acting regulatory element involved in the MeJA-responsiveness
CgAA14	TGACG-motif	TGACG	980	5	Hordeum vulgare	cis-acting regulatory element involved in the MeJA-responsiveness
CgAA14	TGACG-motif	TGACG	1467	5	Hordeum vulgare	cis-acting regulatory element involved in the MeJA-responsiveness
CgAA14	TGACG-motif	TGACG	1844	5	Hordeum vulgare	cis-acting regulatory element involved in the MeJA-responsiveness
CgAA14	TGACG-motif	TGACG	1877	5	Hordeum vulgare	cis-acting regulatory element involved in the MeJA-responsiveness
CgAA14	TGA-element	AACGAC	520	6	Brassica oleracea	auxin-responsive element
CgAA14	TGA-element	AACGAC	961	6	Brassica oleracea	auxin-responsive element
CgAA15	ABRE	ACGTG	1571	5	Arabidopsis thaliana	cis-acting element involved in the abscisic acid responsiveness
CgAA15	ABRE	ACGTG	1714	5	Arabidopsis thaliana	cis-acting element involved in the abscisic acid responsiveness
CgAA15	ARE	AAACCA	1890	6	Zea mays	cis-acting regulatory element essential for the anaerobic induction
CgAA15	CCAAT-box	CAACGG	1022	6	Hordeum vulgare	MYBHv1 binding site
CgAA15	CGTCA-motif	CGTCA	31	5	Hordeum vulgare	cis-acting regulatory element involved in the MeJA-responsiveness
CgAA15	CGTCA-motif	CGTCA	263	5	Hordeum vulgare	cis-acting regulatory element involved in the MeJA-responsiveness
CgAA15	CGTCA-motif	CGTCA	922	5	Hordeum vulgare	cis-acting regulatory element involved in the MeJA-responsiveness
CgAA15	CGTCA-motif	CGTCA	1437	5	Hordeum vulgare	cis-acting regulatory element involved in the MeJA-responsiveness
CgAA15	G-Box	CACGTT	1571	6	Pisum sativum	cis-acting regulatory element involved in light responsiveness
CgAA15	G-Box	CACGTT	1714	6	Pisum sativum	cis-acting regulatory element involved in light responsiveness
CgAA15	GCN4_motif	TGAGTCA	1166	7	Oryza sativa	cis-regulatory element involved in endosperm expression
CgAA15	GT1-motif	GGTTAA	134	6	Arabidopsis thaliana	light responsive element
CgAA15	GT1-motif	GGTTAA	237	6	Arabidopsis thaliana	light responsive element
CgAA15	GT1-motif	GGTTAAT	1258	7	Avena sativa	light responsive element
CgAA15	GT1-motif	GGTTAA	1259	6	Arabidopsis thaliana	light responsive element
CgAA15	LTR	CCGAAA	440	6	Hordeum vulgare	cis-acting element involved in low-temperature responsiveness
CgAA15	LTR	CCGAAA	1643	6	Hordeum vulgare	cis-acting element involved in low-temperature responsiveness
CgAA15	LTR	CCGAAA	1967	6	Hordeum vulgare	cis-acting element involved in low-temperature responsiveness
CgAA15	MBS	CAACTG	762	6	Arabidopsis thaliana	MYB binding site involved in drought-inducibility
CgAA15	MBS	CAACTG	1421	6	Arabidopsis thaliana	MYB binding site involved in drought-inducibility
CgAA15	P-box	CCTTTTG	1691	7	Oryza sativa	gibberellin-responsive element
CgAA15	TCA-element	CCATCTTTTT	201	9	Nicotiana tabacum	cis-acting element involved in salicylic acid responsiveness
CgAA15	TGACG-motif	TGACG	31	5	Hordeum vulgare	cis-acting regulatory element involved in the MeJA-responsiveness
CgAA15	TGACG-motif	TGACG	263	5	Hordeum vulgare	cis-acting regulatory element involved in the MeJA-responsiveness
CgAA15	TGACG-motif	TGACG	922	5	Hordeum vulgare	cis-acting regulatory element involved in the MeJA-responsiveness
CgAA15	TGACG-motif	TGACG	1437	5	Hordeum vulgare	cis-acting regulatory element involved in the MeJA-responsiveness
CgAA15	TGA-element	AACGAC	1406	6	Brassica oleracea	auxin-responsive element
CgAA15	TGA-element	AACGAC	1789	6	Brassica oleracea	auxin-responsive element
CgAA16	A-box	CCGTCC	1547	6	Petroselinum crispum	cis-acting regulatory element
CgAA16	ABRE	CACGTG	489	6	Arabidopsis thaliana	cis-acting element involved in the abscisic acid responsiveness
CgAA16	ABRE	ACGTG	490	5	Arabidopsis thaliana	cis-acting element involved in the abscisic acid responsiveness
CgAA16	ABRE	GCAACGTGTC	698	9	Hordeum vulgare	cis-acting element involved in the abscisic acid responsiveness
CgAA16	ABRE	ACGTG	700	5	Arabidopsis thaliana	cis-acting element involved in the abscisic acid responsiveness
CgAA16	ABRE	GCCGCGTGGC	804	9	Oryza sativa	cis-acting element involved in the abscisic acid responsiveness
CgAA16	ARE	AAACCA	630	6	Zea mays	cis-acting regulatory element essential for the anaerobic induction
CgAA16	ARE	AAACCA	731	6	Zea mays	cis-acting regulatory element essential for the anaerobic induction
CgAA16	ARE	AAACCA	1821	6	Zea mays	cis-acting regulatory element essential for the anaerobic induction
CgAA16	CAT-box	GCCACT	86	6	Arabidopsis thaliana	cis-acting regulatory element related to meristem expression
CgAA16	CAT-box	GCCACT	1073	6	Arabidopsis thaliana	cis-acting regulatory element related to meristem expression
CgAA16	CAT-box	GCCACT	1397	6	Arabidopsis thaliana	cis-acting regulatory element related to meristem expression
CgAA16	CCAAT-box	CAACGG	81	6	Hordeum vulgare	MYBHv1 binding site
CgAA16	CGTCA-motif	CGTCA	278	5	Hordeum vulgare	cis-acting regulatory element involved in the MeJA-responsiveness
CgAA16	CGTCA-motif	CGTCA	717	5	Hordeum vulgare	cis-acting regulatory element involved in the MeJA-responsiveness
CgAA16	CGTCA-motif	CGTCA	1458	5	Hordeum vulgare	cis-acting regulatory element involved in the MeJA-responsiveness
CgAA16	CGTCA-motif	CGTCA	1993	5	Hordeum vulgare	cis-acting regulatory element involved in the MeJA-responsiveness
CgAA16	GATA-motif	GATAGGG	946	7	Pisum sativum	part of a light responsive element
CgAA16	GATA-motif	AAGGATAAGG	1284	9	Solanum tuberosum	part of a light responsive element
CgAA16	G-Box	CACGTG	489	6	Pisum sativum	cis-acting regulatory element involved in light responsiveness
CgAA16	G-Box	CACGTT	700	6	Pisum sativum	cis-acting regulatory element involved in light responsiveness
CgAA16	G-Box	CACGTG	489	6	Arabidopsis thaliana	cis-acting regulatory element involved in light responsiveness
CgAA16	LTR	CCGAAA	831	6	Hordeum vulgare	cis-acting element involved in low-temperature responsiveness
CgAA16	LTR	CCGAAA	1104	6	Hordeum vulgare	cis-acting element involved in low-temperature responsiveness
CgAA16	MBS	CAACTG	618	6	Arabidopsis thaliana	MYB binding site involved in drought-inducibility
CgAA16	MBS	CAACTG	890	6	Arabidopsis thaliana	MYB binding site involved in drought-inducibility
CgAA16	MBS	CAACTG	1705	6	Arabidopsis thaliana	MYB binding site involved in drought-inducibility
CgAA16	O2-site	GATGACATGG	1278	9	Zea mays	cis-acting regulatory element involved in zein metabolism regulation
CgAA16	P-box	CCTTTTG	861	7	Oryza sativa	gibberellin-responsive element
CgAA16	Sp1	GGGCGG	584	6	Oryza sativa	light responsive element
CgAA16	Sp1	GGGCGG	755	6	Oryza sativa	light responsive element
CgAA16	Sp1	GGGCGG	1348	6	Oryza sativa	light responsive element
CgAA16	TGACG-motif	TGACG	278	5	Hordeum vulgare	cis-acting regulatory element involved in the MeJA-responsiveness
CgAA16	TGACG-motif	TGACG	717	5	Hordeum vulgare	cis-acting regulatory element involved in the MeJA-responsiveness
CgAA16	TGACG-motif	TGACG	1458	5	Hordeum vulgare	cis-acting regulatory element involved in the MeJA-responsiveness
CgAA16	TGACG-motif	TGACG	1993	5	Hordeum vulgare	cis-acting regulatory element involved in the MeJA-responsiveness
CgAA16	TGA-element	AACGAC	1508	6	Brassica oleracea	auxin-responsive element
CgAA16	TGA-element	AACGAC	1730	6	Brassica oleracea	auxin-responsive element
CgAA17	A-box	CCGTCC	1407	6	Petroselinum crispum	cis-acting regulatory element
CgAA17	ARE	AAACCA	986	6	Zea mays	cis-acting regulatory element essential for the anaerobic induction
CgAA17	CAT-box	GCCACT	678	6	Arabidopsis thaliana	cis-acting regulatory element related to meristem expression
CgAA17	CAT-box	GCCACT	1883	6	Arabidopsis thaliana	cis-acting regulatory element related to meristem expression
CgAA17	CGTCA-motif	CGTCA	107	5	Hordeum vulgare	cis-acting regulatory element involved in the MeJA-responsiveness
CgAA17	CGTCA-motif	CGTCA	700	5	Hordeum vulgare	cis-acting regulatory element involved in the MeJA-responsiveness
CgAA17	CGTCA-motif	CGTCA	867	5	Hordeum vulgare	cis-acting regulatory element involved in the MeJA-responsiveness
CgAA17	CGTCA-motif	CGTCA	1472	5	Hordeum vulgare	cis-acting regulatory element involved in the MeJA-responsiveness
CgAA17	GARE-motif	TCTGTTG	183	7	Brassica oleracea	gibberellin-responsive element
CgAA17	GT1-motif	GGTTAAT	1589	7	Avena sativa	light responsive element
CgAA17	GT1-motif	GGTTAA	1590	6	Arabidopsis thaliana	light responsive element
CgAA17	MBS	CAACTG	1188	6	Arabidopsis thaliana	MYB binding site involved in drought-inducibility
CgAA17	Sp1	GGGCGG	83	6	Oryza sativa	light responsive element
CgAA17	Sp1	GGGCGG	1301	6	Oryza sativa	light responsive element
CgAA17	Sp1	GGGCGG	1447	6	Oryza sativa	light responsive element
CgAA17	TC-rich repeats	ATTCTCTAAC	1018	9	Nicotiana tabacum	cis-acting element involved in defense and stress responsiveness
CgAA17	TCT-motif	TCTTAC	838	6	Arabidopsis thaliana	part of a light responsive element
CgAA17	TGACG-motif	TGACG	107	5	Hordeum vulgare	cis-acting regulatory element involved in the MeJA-responsiveness
CgAA17	TGACG-motif	TGACG	700	5	Hordeum vulgare	cis-acting regulatory element involved in the MeJA-responsiveness
CgAA17	TGACG-motif	TGACG	867	5	Hordeum vulgare	cis-acting regulatory element involved in the MeJA-responsiveness
CgAA17	TGACG-motif	TGACG	1472	5	Hordeum vulgare	cis-acting regulatory element involved in the MeJA-responsiveness
CgAA18	ARE	AAACCA	1215	6	Zea mays	cis-acting regulatory element essential for the anaerobic induction
CgAA18	ARE	AAACCA	1317	6	Zea mays	cis-acting regulatory element essential for the anaerobic induction
CgAA18	AuxRR-core	GGTCCAT	190	7	Nicotiana tabacum	cis-acting regulatory element involved in auxin responsiveness
CgAA18	CAT-box	GCCACT	48	6	Arabidopsis thaliana	cis-acting regulatory element related to meristem expression
CgAA18	CGTCA-motif	CGTCA	396	5	Hordeum vulgare	cis-acting regulatory element involved in the MeJA-responsiveness
CgAA18	CGTCA-motif	CGTCA	826	5	Hordeum vulgare	cis-acting regulatory element involved in the MeJA-responsiveness
CgAA18	CGTCA-motif	CGTCA	1933	5	Hordeum vulgare	cis-acting regulatory element involved in the MeJA-responsiveness
CgAA18	GATA-motif	GATAGGG	1395	7	Pisum sativum	part of a light responsive element
CgAA18	G-Box	CACGAC	565	6	Zea mays	cis-acting regulatory element involved in light responsiveness
CgAA18	GC-motif	CCCCCG	21	6	Zea mays	enhancer-like element involved in anoxic specific inducibility
CgAA18	GT1-motif	GGTTAA	522	6	Arabidopsis thaliana	light responsive element
CgAA18	LTR	CCGAAA	447	6	Hordeum vulgare	cis-acting element involved in low-temperature responsiveness
CgAA18	LTR	CCGAAA	791	6	Hordeum vulgare	cis-acting element involved in low-temperature responsiveness
CgAA18	MBS	CAACTG	427	6	Arabidopsis thaliana	MYB binding site involved in drought-inducibility
CgAA18	MBS	CAACTG	906	6	Arabidopsis thaliana	MYB binding site involved in drought-inducibility
CgAA18	MBS	CAACTG	1878	6	Arabidopsis thaliana	MYB binding site involved in drought-inducibility
CgAA18	O2-site	GTTGACGTGA	393	9	Zea mays	cis-acting regulatory element involved in zein metabolism regulation
CgAA18	TCA-element	CCATCTTTTT	1277	9	Nicotiana tabacum	cis-acting element involved in salicylic acid responsiveness
CgAA18	TCT-motif	TCTTAC	1161	6	Arabidopsis thaliana	part of a light responsive element
CgAA18	TGACG-motif	TGACG	396	5	Hordeum vulgare	cis-acting regulatory element involved in the MeJA-responsiveness
CgAA18	TGACG-motif	TGACG	826	5	Hordeum vulgare	cis-acting regulatory element involved in the MeJA-responsiveness
CgAA18	TGACG-motif	TGACG	1933	5	Hordeum vulgare	cis-acting regulatory element involved in the MeJA-responsiveness
CgAA19	ABRE	TACGGTC	1410	7	Arabidopsis thaliana	cis-acting element involved in the abscisic acid responsiveness
CgAA19	ABRE	ACGTG	1973	5	Arabidopsis thaliana	cis-acting element involved in the abscisic acid responsiveness
CgAA19	CGTCA-motif	CGTCA	89	5	Hordeum vulgare	cis-acting regulatory element involved in the MeJA-responsiveness
CgAA19	CGTCA-motif	CGTCA	219	5	Hordeum vulgare	cis-acting regulatory element involved in the MeJA-responsiveness
CgAA19	CGTCA-motif	CGTCA	602	5	Hordeum vulgare	cis-acting regulatory element involved in the MeJA-responsiveness
CgAA19	CGTCA-motif	CGTCA	856	5	Hordeum vulgare	cis-acting regulatory element involved in the MeJA-responsiveness
CgAA19	CGTCA-motif	CGTCA	1565	5	Hordeum vulgare	cis-acting regulatory element involved in the MeJA-responsiveness
CgAA19	GARE-motif	TCTGTTG	1033	7	Brassica oleracea	gibberellin-responsive element
CgAA19	G-Box	CACGTT	1972	6	Pisum sativum	cis-acting regulatory element involved in light responsiveness
CgAA19	G-Box	CACGAC	177	6	Zea mays	cis-acting regulatory element involved in light responsiveness
CgAA19	G-Box	CACGAC	420	6	Zea mays	cis-acting regulatory element involved in light responsiveness
CgAA19	GC-motif	CCCCCG	1379	6	Zea mays	enhancer-like element involved in anoxic specific inducibility
CgAA19	MBS	CAACTG	1290	6	Arabidopsis thaliana	MYB binding site involved in drought-inducibility
CgAA19	O2-site	GATGACATGG	742	9	Zea mays	cis-acting regulatory element involved in zein metabolism regulation
CgAA19	Sp1	GGGCGG	98	6	Oryza sativa	light responsive element
CgAA19	Sp1	GGGCGG	125	6	Oryza sativa	light responsive element
CgAA19	TC-rich repeats	GTTTTCTTAC	865	9	Nicotiana tabacum	cis-acting element involved in defense and stress responsiveness
CgAA19	TGACG-motif	TGACG	89	5	Hordeum vulgare	cis-acting regulatory element involved in the MeJA-responsiveness
CgAA19	TGACG-motif	TGACG	219	5	Hordeum vulgare	cis-acting regulatory element involved in the MeJA-responsiveness
CgAA19	TGACG-motif	TGACG	602	5	Hordeum vulgare	cis-acting regulatory element involved in the MeJA-responsiveness
CgAA19	TGACG-motif	TGACG	856	5	Hordeum vulgare	cis-acting regulatory element involved in the MeJA-responsiveness
CgAA19	TGACG-motif	TGACG	1565	5	Hordeum vulgare	cis-acting regulatory element involved in the MeJA-responsiveness
CgAA20	A-box	CCGTCC	1139	6	Petroselinum crispum	cis-acting regulatory element
CgAA20	CAT-box	GCCACT	503	6	Arabidopsis thaliana	cis-acting regulatory element related to meristem expression
CgAA20	CCAAT-box	CAACGG	1354	6	Hordeum vulgare	MYBHv1 binding site
CgAA20	CCAAT-box	CAACGG	1541	6	Hordeum vulgare	MYBHv1 binding site
CgAA20	CGTCA-motif	CGTCA	386	5	Hordeum vulgare	cis-acting regulatory element involved in the MeJA-responsiveness
CgAA20	CGTCA-motif	CGTCA	538	5	Hordeum vulgare	cis-acting regulatory element involved in the MeJA-responsiveness
CgAA20	CGTCA-motif	CGTCA	1097	5	Hordeum vulgare	cis-acting regulatory element involved in the MeJA-responsiveness
CgAA20	CGTCA-motif	CGTCA	1576	5	Hordeum vulgare	cis-acting regulatory element involved in the MeJA-responsiveness
CgAA20	CGTCA-motif	CGTCA	1818	5	Hordeum vulgare	cis-acting regulatory element involved in the MeJA-responsiveness
CgAA20	CGTCA-motif	CGTCA	1933	5	Hordeum vulgare	cis-acting regulatory element involved in the MeJA-responsiveness
CgAA20	G-Box	CACGAC	1644	6	Zea mays	cis-acting regulatory element involved in light responsiveness
CgAA20	LTR	CCGAAA	1790	6	Hordeum vulgare	cis-acting element involved in low-temperature responsiveness
CgAA20	MBS	CAACTG	534	6	Arabidopsis thaliana	MYB binding site involved in drought-inducibility
CgAA20	MBS	CAACTG	820	6	Arabidopsis thaliana	MYB binding site involved in drought-inducibility
CgAA20	MBS	CAACTG	1438	6	Arabidopsis thaliana	MYB binding site involved in drought-inducibility
CgAA20	O2-site	GATGACATGG	928	9	Zea mays	cis-acting regulatory element involved in zein metabolism regulation
CgAA20	Sp1	GGGCGG	673	6	Oryza sativa	light responsive element
CgAA20	TC-rich repeats	GTTTTCTTAC	787	9	Nicotiana tabacum	cis-acting element involved in defense and stress responsiveness
CgAA20	TC-rich repeats	GTTTTCTTAC	1379	9	Nicotiana tabacum	cis-acting element involved in defense and stress responsiveness
CgAA20	TCT-motif	TCTTAC	665	6	Arabidopsis thaliana	part of a light responsive element
CgAA20	TCT-motif	TCTTAC	791	6	Arabidopsis thaliana	part of a light responsive element
CgAA20	TCT-motif	TCTTAC	1272	6	Arabidopsis thaliana	part of a light responsive element
CgAA20	TCT-motif	TCTTAC	1383	6	Arabidopsis thaliana	part of a light responsive element
CgAA20	TGACG-motif	TGACG	386	5	Hordeum vulgare	cis-acting regulatory element involved in the MeJA-responsiveness
CgAA20	TGACG-motif	TGACG	538	5	Hordeum vulgare	cis-acting regulatory element involved in the MeJA-responsiveness
CgAA20	TGACG-motif	TGACG	1097	5	Hordeum vulgare	cis-acting regulatory element involved in the MeJA-responsiveness
CgAA20	TGACG-motif	TGACG	1576	5	Hordeum vulgare	cis-acting regulatory element involved in the MeJA-responsiveness
CgAA20	TGACG-motif	TGACG	1818	5	Hordeum vulgare	cis-acting regulatory element involved in the MeJA-responsiveness
CgAA20	TGACG-motif	TGACG	1933	5	Hordeum vulgare	cis-acting regulatory element involved in the MeJA-responsiveness
CgAA20	TGA-element	AACGAC	213	6	Brassica oleracea	auxin-responsive element
CgAA21	A-box	CCGTCC	358	6	Petroselinum crispum	cis-acting regulatory element
CgAA21	A-box	CCGTCC	424	6	Petroselinum crispum	cis-acting regulatory element
CgAA21	A-box	CCGTCC	520	6	Petroselinum crispum	cis-acting regulatory element
CgAA21	A-box	CCGTCC	805	6	Petroselinum crispum	cis-acting regulatory element
CgAA21	ABRE	ACGTG	133	5	Arabidopsis thaliana	cis-acting element involved in the abscisic acid responsiveness
CgAA21	ABRE	CACGTG	353	6	Arabidopsis thaliana	cis-acting element involved in the abscisic acid responsiveness
CgAA21	ABRE	ACGTG	354	5	Arabidopsis thaliana	cis-acting element involved in the abscisic acid responsiveness
CgAA21	ABRE	ACGTG	490	5	Arabidopsis thaliana	cis-acting element involved in the abscisic acid responsiveness
CgAA21	ABRE	CGTACGTGCA	531	9	Hordeum vulgare	cis-acting element involved in the abscisic acid responsiveness
CgAA21	ABRE	ACGTG	533	5	Arabidopsis thaliana	cis-acting element involved in the abscisic acid responsiveness
CgAA21	ABRE	GCAACGTGTC	679	9	Hordeum vulgare	cis-acting element involved in the abscisic acid responsiveness
CgAA21	ABRE	ACGTG	682	5	Arabidopsis thaliana	cis-acting element involved in the abscisic acid responsiveness
CgAA21	ABRE	ACGTG	759	5	Arabidopsis thaliana	cis-acting element involved in the abscisic acid responsiveness
CgAA21	ABRE	AACCCGG	832	7	Arabidopsis thaliana	cis-acting element involved in the abscisic acid responsiveness
CgAA21	ABRE	ACGTG	1239	5	Arabidopsis thaliana	cis-acting element involved in the abscisic acid responsiveness
CgAA21	CAT-box	GCCACT	280	6	Arabidopsis thaliana	cis-acting regulatory element related to meristem expression
CgAA21	CAT-box	GCCACT	526	6	Arabidopsis thaliana	cis-acting regulatory element related to meristem expression
CgAA21	CGTCA-motif	CGTCA	411	5	Hordeum vulgare	cis-acting regulatory element involved in the MeJA-responsiveness
CgAA21	CGTCA-motif	CGTCA	697	5	Hordeum vulgare	cis-acting regulatory element involved in the MeJA-responsiveness
CgAA21	CGTCA-motif	CGTCA	757	5	Hordeum vulgare	cis-acting regulatory element involved in the MeJA-responsiveness
CgAA21	CGTCA-motif	CGTCA	1915	5	Hordeum vulgare	cis-acting regulatory element involved in the MeJA-responsiveness
CgAA21	GARE-motif	TCTGTTG	1106	7	Brassica oleracea	gibberellin-responsive element
CgAA21	GARE-motif	TCTGTTG	1292	7	Brassica oleracea	gibberellin-responsive element
CgAA21	GATA-motif	GATAGGA	1580	7	Arabidopsis thaliana	part of a light responsive element
CgAA21	GATA-motif	AAGGATAAGG	1931	9	Solanum tuberosum	part of a light responsive element
CgAA21	G-Box	CACGTG	353	6	Pisum sativum	cis-acting regulatory element involved in light responsiveness
CgAA21	G-Box	CACGAC	72	6	Zea mays	cis-acting regulatory element involved in light responsiveness
CgAA21	G-Box	CACGTC	132	6	Zea mays	cis-acting regulatory element involved in light responsiveness
CgAA21	G-Box	CACGTG	353	6	Arabidopsis thaliana	cis-acting regulatory element involved in light responsiveness
CgAA21	G-Box	CACGAC	464	6	Zea mays	cis-acting regulatory element involved in light responsiveness
CgAA21	G-Box	TACGTG	489	6	Arabidopsis thaliana	cis-acting regulatory element involved in light responsiveness
CgAA21	G-Box	TACGTG	533	6	Arabidopsis thaliana	cis-acting regulatory element involved in light responsiveness
CgAA21	G-Box	CACGTC	681	6	Zea mays	cis-acting regulatory element involved in light responsiveness
CgAA21	G-Box	CACGTC	758	6	Zea mays	cis-acting regulatory element involved in light responsiveness
CgAA21	G-Box	GCCACGTGGA	1237	9	Arabidopsis thaliana	cis-acting regulatory element involved in light responsiveness
CgAA21	G-Box	TACGTG	1239	6	Arabidopsis thaliana	cis-acting regulatory element involved in light responsiveness
CgAA21	LTR	CCGAAA	1839	6	Hordeum vulgare	cis-acting element involved in low-temperature responsiveness
CgAA21	MBS	CAACTG	1400	6	Arabidopsis thaliana	MYB binding site involved in drought-inducibility
CgAA21	MBS	CAACTG	1431	6	Arabidopsis thaliana	MYB binding site involved in drought-inducibility
CgAA21	O2-site	GTTGACGTGA	129	9	Zea mays	cis-acting regulatory element involved in zein metabolism regulation
CgAA21	Sp1	GGGCGG	102	6	Oryza sativa	light responsive element
CgAA21	Sp1	GGGCGG	818	6	Oryza sativa	light responsive element
CgAA21	Sp1	GGGCGG	826	6	Oryza sativa	light responsive element
CgAA21	TGACG-motif	TGACG	411	5	Hordeum vulgare	cis-acting regulatory element involved in the MeJA-responsiveness
CgAA21	TGACG-motif	TGACG	697	5	Hordeum vulgare	cis-acting regulatory element involved in the MeJA-responsiveness
CgAA21	TGACG-motif	TGACG	757	5	Hordeum vulgare	cis-acting regulatory element involved in the MeJA-responsiveness
CgAA21	TGACG-motif	TGACG	1915	5	Hordeum vulgare	cis-acting regulatory element involved in the MeJA-responsiveness
CgAA21	TGA-element	AACGAC	218	6	Brassica oleracea	auxin-responsive element
CgAA22	A-box	CCGTCC	591	6	Petroselinum crispum	cis-acting regulatory element
CgAA22	ABRE	ACGTG	739	5	Arabidopsis thaliana	cis-acting element involved in the abscisic acid responsiveness
CgAA22	ABRE	CACGTG	1802	6	Arabidopsis thaliana	cis-acting element involved in the abscisic acid responsiveness
CgAA22	ABRE	ACGTG	1803	5	Arabidopsis thaliana	cis-acting element involved in the abscisic acid responsiveness
CgAA22	ARE	AAACCA	1346	6	Zea mays	cis-acting regulatory element essential for the anaerobic induction
CgAA22	CCAAT-box	CAACGG	46	6	Hordeum vulgare	MYBHv1 binding site
CgAA22	CGTCA-motif	CGTCA	550	5	Hordeum vulgare	cis-acting regulatory element involved in the MeJA-responsiveness
CgAA22	CGTCA-motif	CGTCA	678	5	Hordeum vulgare	cis-acting regulatory element involved in the MeJA-responsiveness
CgAA22	CGTCA-motif	CGTCA	752	5	Hordeum vulgare	cis-acting regulatory element involved in the MeJA-responsiveness
CgAA22	CGTCA-motif	CGTCA	1741	5	Hordeum vulgare	cis-acting regulatory element involved in the MeJA-responsiveness
CgAA22	GATA-motif	GATAGGA	375	7	Arabidopsis thaliana	part of a light responsive element
CgAA22	G-Box	CACGTG	1802	6	Arabidopsis thaliana	cis-acting regulatory element involved in light responsiveness
CgAA22	G-Box	CACGTT	739	6	Pisum sativum	cis-acting regulatory element involved in light responsiveness
CgAA22	G-Box	CACGTG	1802	6	Pisum sativum	cis-acting regulatory element involved in light responsiveness
CgAA22	GC-motif	CCCCCG	189	6	Zea mays	enhancer-like element involved in anoxic specific inducibility
CgAA22	LTR	CCGAAA	152	6	Hordeum vulgare	cis-acting element involved in low-temperature responsiveness
CgAA22	LTR	CCGAAA	305	6	Hordeum vulgare	cis-acting element involved in low-temperature responsiveness
CgAA22	LTR	CCGAAA	419	6	Hordeum vulgare	cis-acting element involved in low-temperature responsiveness
CgAA22	LTR	CCGAAA	561	6	Hordeum vulgare	cis-acting element involved in low-temperature responsiveness
CgAA22	LTR	CCGAAA	1653	6	Hordeum vulgare	cis-acting element involved in low-temperature responsiveness
CgAA22	MBS	CAACTG	706	6	Arabidopsis thaliana	MYB binding site involved in drought-inducibility
CgAA22	TGACG-motif	TGACG	550	5	Hordeum vulgare	cis-acting regulatory element involved in the MeJA-responsiveness
CgAA22	TGACG-motif	TGACG	678	5	Hordeum vulgare	cis-acting regulatory element involved in the MeJA-responsiveness
CgAA22	TGACG-motif	TGACG	752	5	Hordeum vulgare	cis-acting regulatory element involved in the MeJA-responsiveness
CgAA22	TGACG-motif	TGACG	1741	5	Hordeum vulgare	cis-acting regulatory element involved in the MeJA-responsiveness
CgAA23	ABRE	CACGTG	1808	6	Arabidopsis thaliana	cis-acting element involved in the abscisic acid responsiveness
CgAA23	ABRE	ACGTG	1809	5	Arabidopsis thaliana	cis-acting element involved in the abscisic acid responsiveness
CgAA23	CCAAT-box	CAACGG	624	6	Hordeum vulgare	MYBHv1 binding site
CgAA23	CGTCA-motif	CGTCA	155	5	Hordeum vulgare	cis-acting regulatory element involved in the MeJA-responsiveness
CgAA23	CGTCA-motif	CGTCA	869	5	Hordeum vulgare	cis-acting regulatory element involved in the MeJA-responsiveness
CgAA23	CGTCA-motif	CGTCA	1065	5	Hordeum vulgare	cis-acting regulatory element involved in the MeJA-responsiveness
CgAA23	CGTCA-motif	CGTCA	1219	5	Hordeum vulgare	cis-acting regulatory element involved in the MeJA-responsiveness
CgAA23	CGTCA-motif	CGTCA	1537	5	Hordeum vulgare	cis-acting regulatory element involved in the MeJA-responsiveness
CgAA23	CGTCA-motif	CGTCA	1752	5	Hordeum vulgare	cis-acting regulatory element involved in the MeJA-responsiveness
CgAA23	G-Box	CACGTG	1808	6	Pisum sativum	cis-acting regulatory element involved in light responsiveness
CgAA23	G-Box	TAACACGTAG	114	9	Brassica oleracea	cis-acting regulatory element involved in light responsiveness
CgAA23	G-Box	CACGAC	452	6	Zea mays	cis-acting regulatory element involved in light responsiveness
CgAA23	G-Box	CACGTG	1808	6	Arabidopsis thaliana	cis-acting regulatory element involved in light responsiveness
CgAA23	GT1-motif	GGTTAA	93	6	Arabidopsis thaliana	light responsive element
CgAA23	MBS	CAACTG	366	6	Arabidopsis thaliana	MYB binding site involved in drought-inducibility
CgAA23	Sp1	GGGCGG	1170	6	Oryza sativa	light responsive element
CgAA23	TATC-box	TATCCCA	505	7	Oryza sativa	cis-acting element involved in gibberellin-responsiveness
CgAA23	TATC-box	TATCCCA	649	7	Oryza sativa	cis-acting element involved in gibberellin-responsiveness
CgAA23	TCT-motif	TCTTAC	1296	6	Arabidopsis thaliana	part of a light responsive element
CgAA23	TGACG-motif	TGACG	155	5	Hordeum vulgare	cis-acting regulatory element involved in the MeJA-responsiveness
CgAA23	TGACG-motif	TGACG	869	5	Hordeum vulgare	cis-acting regulatory element involved in the MeJA-responsiveness
CgAA23	TGACG-motif	TGACG	1065	5	Hordeum vulgare	cis-acting regulatory element involved in the MeJA-responsiveness
CgAA23	TGACG-motif	TGACG	1219	5	Hordeum vulgare	cis-acting regulatory element involved in the MeJA-responsiveness
CgAA23	TGACG-motif	TGACG	1537	5	Hordeum vulgare	cis-acting regulatory element involved in the MeJA-responsiveness
CgAA23	TGACG-motif	TGACG	1752	5	Hordeum vulgare	cis-acting regulatory element involved in the MeJA-responsiveness
CgAA23	TGA-element	AACGAC	7	6	Brassica oleracea	auxin-responsive element
CgAA24	A-box	CCGTCC	946	6	Petroselinum crispum	cis-acting regulatory element
CgAA24	A-box	CCGTCC	1316	6	Petroselinum crispum	cis-acting regulatory element
CgAA24	ABRE	ACGTG	472	5	Arabidopsis thaliana	cis-acting element involved in the abscisic acid responsiveness
CgAA24	ABRE	AACCCGG	936	7	Arabidopsis thaliana	cis-acting element involved in the abscisic acid responsiveness
CgAA24	ABRE	ACGTG	472	5	Arabidopsis thaliana	cis-acting element involved in the abscisic acid responsiveness
CgAA24	ARE	AAACCA	1084	6	Zea mays	cis-acting regulatory element essential for the anaerobic induction
CgAA24	CAT-box	GCCACT	812	6	Arabidopsis thaliana	cis-acting regulatory element related to meristem expression
CgAA24	CAT-box	GCCACT	839	6	Arabidopsis thaliana	cis-acting regulatory element related to meristem expression
CgAA24	CCAAT-box	CAACGG	80	6	Hordeum vulgare	MYBHv1 binding site
CgAA24	CCAAT-box	CAACGG	117	6	Hordeum vulgare	MYBHv1 binding site
CgAA24	CCAAT-box	CAACGG	290	6	Hordeum vulgare	MYBHv1 binding site
CgAA24	CCAAT-box	CAACGG	906	6	Hordeum vulgare	MYBHv1 binding site
CgAA24	CGTCA-motif	CGTCA	821	5	Hordeum vulgare	cis-acting regulatory element involved in the MeJA-responsiveness
CgAA24	CGTCA-motif	CGTCA	1210	5	Hordeum vulgare	cis-acting regulatory element involved in the MeJA-responsiveness
CgAA24	G-Box	CACGTT	472	6	Pisum sativum	cis-acting regulatory element involved in light responsiveness
CgAA24	GC-motif	CCCCCG	753	6	Zea mays	enhancer-like element involved in anoxic specific inducibility
CgAA24	LTR	CCGAAA	972	6	Hordeum vulgare	cis-acting element involved in low-temperature responsiveness
CgAA24	MBS	CAACTG	1711	6	Arabidopsis thaliana	MYB binding site involved in drought-inducibility
CgAA24	O2-site	GTTGACGTGA	475	9	Zea mays	cis-acting regulatory element involved in zein metabolism regulation
CgAA24	O2-site	GATGACATGG	644	9	Zea mays	cis-acting regulatory element involved in zein metabolism regulation
CgAA24	O2-site	GTTGACGTGA	475	9	Zea mays	cis-acting regulatory element involved in zein metabolism regulation
CgAA24	O2-site	GATGACATGG	644	9	Zea mays	cis-acting regulatory element involved in zein metabolism regulation
CgAA24	P-box	CCTTTTG	206	7	Oryza sativa	gibberellin-responsive element
CgAA24	P-box	CCTTTTG	1526	7	Oryza sativa	gibberellin-responsive element
CgAA24	Sp1	GGGCGG	150	6	Oryza sativa	light responsive element
CgAA24	Sp1	GGGCGG	756	6	Oryza sativa	light responsive element
CgAA24	Sp1	GGGCGG	1006	6	Oryza sativa	light responsive element
CgAA24	TCT-motif	TCTTAC	1905	6	Arabidopsis thaliana	part of a light responsive element
CgAA24	TGACG-motif	TGACG	821	5	Hordeum vulgare	cis-acting regulatory element involved in the MeJA-responsiveness
CgAA24	TGACG-motif	TGACG	1210	5	Hordeum vulgare	cis-acting regulatory element involved in the MeJA-responsiveness
CgAA24	TGA-element	AACGAC	507	6	Brassica oleracea	auxin-responsive element
CgAA24	TGA-element	AACGAC	507	6	Brassica oleracea	auxin-responsive element
CgAA25	ABRE	ACGTG	606	5	Arabidopsis thaliana	cis-acting element involved in the abscisic acid responsiveness
CgAA25	ARE	AAACCA	221	6	Zea mays	cis-acting regulatory element essential for the anaerobic induction
CgAA25	CAT-box	GCCACT	535	6	Arabidopsis thaliana	cis-acting regulatory element related to meristem expression
CgAA25	CGTCA-motif	CGTCA	61	5	Hordeum vulgare	cis-acting regulatory element involved in the MeJA-responsiveness
CgAA25	CGTCA-motif	CGTCA	184	5	Hordeum vulgare	cis-acting regulatory element involved in the MeJA-responsiveness
CgAA25	CGTCA-motif	CGTCA	1477	5	Hordeum vulgare	cis-acting regulatory element involved in the MeJA-responsiveness
CgAA25	CGTCA-motif	CGTCA	1556	5	Hordeum vulgare	cis-acting regulatory element involved in the MeJA-responsiveness
CgAA25	GATA-motif	GATAGGA	872	7	Arabidopsis thaliana	part of a light responsive element
CgAA25	GATA-motif	GATAGGG	1640	7	Pisum sativum	part of a light responsive element
CgAA25	G-Box	CACGAC	495	6	Zea mays	cis-acting regulatory element involved in light responsiveness
CgAA25	G-Box	CACGAC	1548	6	Zea mays	cis-acting regulatory element involved in light responsiveness
CgAA25	G-Box	CACGTT	605	6	Pisum sativum	cis-acting regulatory element involved in light responsiveness
CgAA25	LTR	CCGAAA	1196	6	Hordeum vulgare	cis-acting element involved in low-temperature responsiveness
CgAA25	MBS	CAACTG	1353	6	Arabidopsis thaliana	MYB binding site involved in drought-inducibility
CgAA25	P-box	CCTTTTG	1043	7	Oryza sativa	gibberellin-responsive element
CgAA25	TC-rich repeats	GTTTTCTTAC	1507	9	Nicotiana tabacum	cis-acting element involved in defense and stress responsiveness
CgAA25	TCT-motif	TCTTAC	597	6	Arabidopsis thaliana	part of a light responsive element
CgAA25	TGACG-motif	TGACG	61	5	Hordeum vulgare	cis-acting regulatory element involved in the MeJA-responsiveness
CgAA25	TGACG-motif	TGACG	184	5	Hordeum vulgare	cis-acting regulatory element involved in the MeJA-responsiveness
CgAA25	TGACG-motif	TGACG	1477	5	Hordeum vulgare	cis-acting regulatory element involved in the MeJA-responsiveness
CgAA25	TGACG-motif	TGACG	1556	5	Hordeum vulgare	cis-acting regulatory element involved in the MeJA-responsiveness
CgAA25	TGA-element	AACGAC	128	6	Brassica oleracea	auxin-responsive element
CgAA25	TGA-element	AACGAC	1133	6	Brassica oleracea	auxin-responsive element
CgAA26	A-box	CCGTCC	572	6	Petroselinum crispum	cis-acting regulatory element
CgAA26	A-box	CCGTCC	1002	6	Petroselinum crispum	cis-acting regulatory element
CgAA26	ABRE	ACGTG	1052	5	Arabidopsis thaliana	cis-acting element involved in the abscisic acid responsiveness
CgAA26	ABRE	ACGTG	1565	5	Arabidopsis thaliana	cis-acting element involved in the abscisic acid responsiveness
CgAA26	ARE	AAACCA	1879	6	Zea mays	cis-acting regulatory element essential for the anaerobic induction
CgAA26	AuxRR-core	GGTCCAT	725	7	Nicotiana tabacum	cis-acting regulatory element involved in auxin responsiveness
CgAA26	CCAAT-box	CAACGG	876	6	Hordeum vulgare	MYBHv1 binding site
CgAA26	CGTCA-motif	CGTCA	1732	5	Hordeum vulgare	cis-acting regulatory element involved in the MeJA-responsiveness
CgAA26	G-Box	CACGTC	1052	6	Zea mays	cis-acting regulatory element involved in light responsiveness
CgAA26	G-Box	CACGTC	1565	6	Zea mays	cis-acting regulatory element involved in light responsiveness
CgAA26	G-Box	CACGAC	1696	6	Zea mays	cis-acting regulatory element involved in light responsiveness
CgAA26	G-Box	CACGAC	1753	6	Zea mays	cis-acting regulatory element involved in light responsiveness
CgAA26	GT1-motif	GGTTAA	1526	6	Arabidopsis thaliana	light responsive element
CgAA26	GT1-motif	GGTTAA	1860	6	Arabidopsis thaliana	light responsive element
CgAA26	LTR	CCGAAA	119	6	Hordeum vulgare	cis-acting element involved in low-temperature responsiveness
CgAA26	LTR	CCGAAA	1238	6	Hordeum vulgare	cis-acting element involved in low-temperature responsiveness
CgAA26	O2-site	GATGATGTGG	330	9	Zea mays	cis-acting regulatory element involved in zein metabolism regulation
CgAA26	Sp1	GGGCGG	743	6	Oryza sativa	light responsive element
CgAA26	Sp1	GGGCGG	1634	6	Oryza sativa	light responsive element
CgAA26	TCT-motif	TCTTAC	1373	6	Arabidopsis thaliana	part of a light responsive element
CgAA26	TGACG-motif	TGACG	1732	5	Hordeum vulgare	cis-acting regulatory element involved in the MeJA-responsiveness
CgAA26	TGA-element	AACGAC	363	6	Brassica oleracea	auxin-responsive element
CgAA26	TGA-element	AACGAC	1916	6	Brassica oleracea	auxin-responsive element
CgAA27	ARE	AAACCA	282	6	Zea mays	cis-acting regulatory element essential for the anaerobic induction
CgAA27	ARE	AAACCA	921	6	Zea mays	cis-acting regulatory element essential for the anaerobic induction
CgAA27	CCAAT-box	CAACGG	1737	6	Hordeum vulgare	MYBHv1 binding site
CgAA27	CGTCA-motif	CGTCA	370	5	Hordeum vulgare	cis-acting regulatory element involved in the MeJA-responsiveness
CgAA27	CGTCA-motif	CGTCA	453	5	Hordeum vulgare	cis-acting regulatory element involved in the MeJA-responsiveness
CgAA27	CGTCA-motif	CGTCA	1630	5	Hordeum vulgare	cis-acting regulatory element involved in the MeJA-responsiveness
CgAA27	GATA-motif	AAGATAAGATT	89	10	Arabidopsis thaliana	part of a light responsive element
CgAA27	G-Box	TCCACATGGCA	617	10	Triticum aestivum	cis-acting regulatory element involved in light responsiveness
CgAA27	G-Box	ACACGTG(G/t)CACC	1176	10.5	Lycopersicon esculentum	cis-acting regulatory element involved in light responsiveness
CgAA27	LTR	CCGAAA	305	6	Hordeum vulgare	cis-acting element involved in low-temperature responsiveness
CgAA27	LTR	CCGAAA	555	6	Hordeum vulgare	cis-acting element involved in low-temperature responsiveness
CgAA27	MBS	CAACTG	116	6	Arabidopsis thaliana	MYB binding site involved in drought-inducibility
CgAA27	MBS	CAACTG	1834	6	Arabidopsis thaliana	MYB binding site involved in drought-inducibility
CgAA27	Sp1	GGGCGG	971	6	Oryza sativa	light responsive element
CgAA27	Sp1	GGGCGG	1300	6	Oryza sativa	light responsive element
CgAA27	TC-rich repeats	GTTTTCTTAC	923	9	Nicotiana tabacum	cis-acting element involved in defense and stress responsiveness
CgAA27	TCT-motif	TCTTAC	91	6	Arabidopsis thaliana	part of a light responsive element
CgAA27	TCT-motif	TCTTAC	513	6	Arabidopsis thaliana	part of a light responsive element
CgAA27	TGACG-motif	TGACG	370	5	Hordeum vulgare	cis-acting regulatory element involved in the MeJA-responsiveness
CgAA27	TGACG-motif	TGACG	453	5	Hordeum vulgare	cis-acting regulatory element involved in the MeJA-responsiveness
CgAA27	TGACG-motif	TGACG	1630	5	Hordeum vulgare	cis-acting regulatory element involved in the MeJA-responsiveness
CgAA28	ABRE	ACGTG	310	5	Arabidopsis thaliana	cis-acting element involved in the abscisic acid responsiveness
CgAA28	ABRE	ACGTG	1131	5	Arabidopsis thaliana	cis-acting element involved in the abscisic acid responsiveness
CgAA28	ABRE	ACGTG	1663	5	Arabidopsis thaliana	cis-acting element involved in the abscisic acid responsiveness
CgAA28	ARE	AAACCA	129	6	Zea mays	cis-acting regulatory element essential for the anaerobic induction
CgAA28	ARE	AAACCA	1952	6	Zea mays	cis-acting regulatory element essential for the anaerobic induction
CgAA28	AuxRR-core	GGTCCAT	1047	7	Nicotiana tabacum	cis-acting regulatory element involved in auxin responsiveness
CgAA28	CAT-box	GCCACT	1067	6	Arabidopsis thaliana	cis-acting regulatory element related to meristem expression
CgAA28	CCAAT-box	CAACGG	294	6	Hordeum vulgare	MYBHv1 binding site
CgAA28	CGTCA-motif	CGTCA	269	5	Hordeum vulgare	cis-acting regulatory element involved in the MeJA-responsiveness
CgAA28	CGTCA-motif	CGTCA	1898	5	Hordeum vulgare	cis-acting regulatory element involved in the MeJA-responsiveness
CgAA28	G-Box	CACGTT	310	6	Pisum sativum	cis-acting regulatory element involved in light responsiveness
CgAA28	G-Box	CACGTT	1131	6	Pisum sativum	cis-acting regulatory element involved in light responsiveness
CgAA28	G-Box	CACGTC	1663	6	Zea mays	cis-acting regulatory element involved in light responsiveness
CgAA28	G-Box	CACGAC	1736	6	Zea mays	cis-acting regulatory element involved in light responsiveness
CgAA28	LTR	CCGAAA	624	6	Hordeum vulgare	cis-acting element involved in low-temperature responsiveness
CgAA28	MBS	CAACTG	1563	6	Arabidopsis thaliana	MYB binding site involved in drought-inducibility
CgAA28	O2-site	GATGATGTGG	1823	9	Zea mays	cis-acting regulatory element involved in zein metabolism regulation
CgAA28	Sp1	GGGCGG	961	6	Oryza sativa	light responsive element
CgAA28	Sp1	GGGCGG	1117	6	Oryza sativa	light responsive element
CgAA28	TATC-box	TATCCCA	1788	7	Oryza sativa	cis-acting element involved in gibberellin-responsiveness
CgAA28	TCA-element	CCATCTTTTT	948	9	Nicotiana tabacum	cis-acting element involved in salicylic acid responsiveness
CgAA28	TGACG-motif	TGACG	269	5	Hordeum vulgare	cis-acting regulatory element involved in the MeJA-responsiveness
CgAA28	TGACG-motif	TGACG	1898	5	Hordeum vulgare	cis-acting regulatory element involved in the MeJA-responsiveness
CgAA28	TGA-element	AACGAC	866	6	Brassica oleracea	auxin-responsive element
CgAA28	TGA-element	AACGAC	1251	6	Brassica oleracea	auxin-responsive element
CgAA28	TGA-element	AACGAC	1290	6	Brassica oleracea	auxin-responsive element
CgAA29	A-box	CCGTCC	460	6	Petroselinum crispum	cis-acting regulatory element
CgAA29	A-box	CCGTCC	1502	6	Petroselinum crispum	cis-acting regulatory element
CgAA29	ABRE	CACGTG	221	6	Arabidopsis thaliana	cis-acting element involved in the abscisic acid responsiveness
CgAA29	ABRE	ACGTG	222	5	Arabidopsis thaliana	cis-acting element involved in the abscisic acid responsiveness
CgAA29	ABRE	CGCACGTGTC	490	9	Hordeum vulgare	cis-acting element involved in the abscisic acid responsiveness
CgAA29	ABRE	GACACGTGGC	924	9	Triticum aestivum	cis-acting element involved in the abscisic acid responsiveness
CgAA29	ABRE	ACGTG	927	5	Arabidopsis thaliana	cis-acting element involved in the abscisic acid responsiveness
CgAA29	ARE	AAACCA	1172	6	Zea mays	cis-acting regulatory element essential for the anaerobic induction
CgAA29	CAT-box	GCCACT	1605	6	Arabidopsis thaliana	cis-acting regulatory element related to meristem expression
CgAA29	CCAAT-box	CAACGG	1160	6	Hordeum vulgare	MYBHv1 binding site
CgAA29	CCAAT-box	CAACGG	1250	6	Hordeum vulgare	MYBHv1 binding site
CgAA29	CGTCA-motif	CGTCA	397	5	Hordeum vulgare	cis-acting regulatory element involved in the MeJA-responsiveness
CgAA29	CGTCA-motif	CGTCA	1978	5	Hordeum vulgare	cis-acting regulatory element involved in the MeJA-responsiveness
CgAA29	G-Box	CACGTG	221	6	Arabidopsis thaliana	cis-acting regulatory element involved in light responsiveness
CgAA29	G-Box	tgACACGTGGCA	923	11	Lycopersicon esculentum	cis-acting regulatory element involved in light responsiveness
CgAA29	G-Box	TACGTG	926	6	Arabidopsis thaliana	cis-acting regulatory element involved in light responsiveness
CgAA29	G-Box	CACGAC	1761	6	Zea mays	cis-acting regulatory element involved in light responsiveness
CgAA29	G-Box	CACGTG	221	6	Pisum sativum	cis-acting regulatory element involved in light responsiveness
CgAA29	GC-motif	CCCCCG	243	6	Zea mays	enhancer-like element involved in anoxic specific inducibility
CgAA29	LTR	CCGAAA	627	6	Hordeum vulgare	cis-acting element involved in low-temperature responsiveness
CgAA29	MBS	CAACTG	8	6	Arabidopsis thaliana	MYB binding site involved in drought-inducibility
CgAA29	TGACG-motif	TGACG	397	5	Hordeum vulgare	cis-acting regulatory element involved in the MeJA-responsiveness
CgAA29	TGACG-motif	TGACG	1978	5	Hordeum vulgare	cis-acting regulatory element involved in the MeJA-responsiveness
CgAA29	TGA-element	AACGAC	234	6	Brassica oleracea	auxin-responsive element
CgAA29	TGA-element	AACGAC	600	6	Brassica oleracea	auxin-responsive element
CgAA29	TGA-element	AACGAC	713	6	Brassica oleracea	auxin-responsive element
CgAA29	TGA-element	AACGAC	798	6	Brassica oleracea	auxin-responsive element
CgAA30	A-box	CCGTCC	1505	6	Petroselinum crispum	cis-acting regulatory element
CgAA30	ABRE	ACGTG	5	5	Arabidopsis thaliana	cis-acting element involved in the abscisic acid responsiveness
CgAA30	ABRE	ACGTG	749	5	Arabidopsis thaliana	cis-acting element involved in the abscisic acid responsiveness
CgAA30	ABRE	AACCCGG	1498	7	Arabidopsis thaliana	cis-acting element involved in the abscisic acid responsiveness
CgAA30	ABRE	CGTACGTGCA	1621	9	Hordeum vulgare	cis-acting element involved in the abscisic acid responsiveness
CgAA30	ABRE	ACGTG	1623	5	Arabidopsis thaliana	cis-acting element involved in the abscisic acid responsiveness
CgAA30	ABRE	ACGTG	1961	5	Arabidopsis thaliana	cis-acting element involved in the abscisic acid responsiveness
CgAA30	ARE	AAACCA	1157	6	Zea mays	cis-acting regulatory element essential for the anaerobic induction
CgAA30	ARE	AAACCA	1991	6	Zea mays	cis-acting regulatory element essential for the anaerobic induction
CgAA30	CAT-box	GCCACT	1062	6	Arabidopsis thaliana	cis-acting regulatory element related to meristem expression
CgAA30	CCAAT-box	CAACGG	1717	6	Hordeum vulgare	MYBHv1 binding site
CgAA30	CCAAT-box	CAACGG	1948	6	Hordeum vulgare	MYBHv1 binding site
CgAA30	CGTCA-motif	CGTCA	751	5	Hordeum vulgare	cis-acting regulatory element involved in the MeJA-responsiveness
CgAA30	CGTCA-motif	CGTCA	917	5	Hordeum vulgare	cis-acting regulatory element involved in the MeJA-responsiveness
CgAA30	CGTCA-motif	CGTCA	1721	5	Hordeum vulgare	cis-acting regulatory element involved in the MeJA-responsiveness
CgAA30	CGTCA-motif	CGTCA	1963	5	Hordeum vulgare	cis-acting regulatory element involved in the MeJA-responsiveness
CgAA30	GATA-motif	GATAGGA	111	7	Arabidopsis thaliana	part of a light responsive element
CgAA30	GATA-motif	GATAGGG	358	7	Pisum sativum	part of a light responsive element
CgAA30	G-Box	TACGTG	5	6	Arabidopsis thaliana	cis-acting regulatory element involved in light responsiveness
CgAA30	G-Box	CACGTC	749	6	Zea mays	cis-acting regulatory element involved in light responsiveness
CgAA30	G-Box	CACGAC	773	6	Zea mays	cis-acting regulatory element involved in light responsiveness
CgAA30	G-Box	TACGTG	1623	6	Arabidopsis thaliana	cis-acting regulatory element involved in light responsiveness
CgAA30	G-Box	CACGTC	1961	6	Zea mays	cis-acting regulatory element involved in light responsiveness
CgAA30	GC-motif	CCCCCG	526	6	Zea mays	enhancer-like element involved in anoxic specific inducibility
CgAA30	LTR	CCGAAA	1101	6	Hordeum vulgare	cis-acting element involved in low-temperature responsiveness
CgAA30	LTR	CCGAAA	1169	6	Hordeum vulgare	cis-acting element involved in low-temperature responsiveness
CgAA30	LTR	CCGAAA	1238	6	Hordeum vulgare	cis-acting element involved in low-temperature responsiveness
CgAA30	LTR	CCGAAA	1853	6	Hordeum vulgare	cis-acting element involved in low-temperature responsiveness
CgAA30	P-box	CCTTTTG	1553	7	Oryza sativa	gibberellin-responsive element
CgAA30	Sp1	GGGCGG	275	6	Oryza sativa	light responsive element
CgAA30	TGACG-motif	TGACG	751	5	Hordeum vulgare	cis-acting regulatory element involved in the MeJA-responsiveness
CgAA30	TGACG-motif	TGACG	917	5	Hordeum vulgare	cis-acting regulatory element involved in the MeJA-responsiveness
CgAA30	TGACG-motif	TGACG	1721	5	Hordeum vulgare	cis-acting regulatory element involved in the MeJA-responsiveness
CgAA30	TGACG-motif	TGACG	1963	5	Hordeum vulgare	cis-acting regulatory element involved in the MeJA-responsiveness
CgAA30	TGA-element	AACGAC	471	6	Brassica oleracea	auxin-responsive element
CgAA31	ABRE	ACGTG	412	5	Arabidopsis thaliana	cis-acting element involved in the abscisic acid responsiveness
CgAA31	ABRE	ACGTG	1011	5	Arabidopsis thaliana	cis-acting element involved in the abscisic acid responsiveness
CgAA31	ABRE	ACGTG	1132	5	Arabidopsis thaliana	cis-acting element involved in the abscisic acid responsiveness
CgAA31	ABRE	ACGTG	1600	5	Arabidopsis thaliana	cis-acting element involved in the abscisic acid responsiveness
CgAA31	ABRE	GCCGCGTGGC	1768	9	Oryza sativa	cis-acting element involved in the abscisic acid responsiveness
CgAA31	ABRE	ACGTG	1918	5	Arabidopsis thaliana	cis-acting element involved in the abscisic acid responsiveness
CgAA31	ARE	AAACCA	319	6	Zea mays	cis-acting regulatory element essential for the anaerobic induction
CgAA31	CCAAT-box	CAACGG	331	6	Hordeum vulgare	MYBHv1 binding site
CgAA31	CGTCA-motif	CGTCA	310	5	Hordeum vulgare	cis-acting regulatory element involved in the MeJA-responsiveness
CgAA31	CGTCA-motif	CGTCA	414	5	Hordeum vulgare	cis-acting regulatory element involved in the MeJA-responsiveness
CgAA31	CGTCA-motif	CGTCA	433	5	Hordeum vulgare	cis-acting regulatory element involved in the MeJA-responsiveness
CgAA31	CGTCA-motif	CGTCA	1395	5	Hordeum vulgare	cis-acting regulatory element involved in the MeJA-responsiveness
CgAA31	CGTCA-motif	CGTCA	1598	5	Hordeum vulgare	cis-acting regulatory element involved in the MeJA-responsiveness
CgAA31	CGTCA-motif	CGTCA	1916	5	Hordeum vulgare	cis-acting regulatory element involved in the MeJA-responsiveness
CgAA31	GATA-motif	GATAGGA	1002	7	Arabidopsis thaliana	part of a light responsive element
CgAA31	G-Box	CACGTC	412	6	Zea mays	cis-acting regulatory element involved in light responsiveness
CgAA31	G-Box	CACGTC	1132	6	Zea mays	cis-acting regulatory element involved in light responsiveness
CgAA31	G-Box	CACGAC	1259	6	Zea mays	cis-acting regulatory element involved in light responsiveness
CgAA31	G-Box	CACGAC	1460	6	Zea mays	cis-acting regulatory element involved in light responsiveness
CgAA31	G-Box	CACGTC	1599	6	Zea mays	cis-acting regulatory element involved in light responsiveness
CgAA31	G-Box	CACGTC	1917	6	Zea mays	cis-acting regulatory element involved in light responsiveness
CgAA31	G-Box	CACGTT	1011	6	Pisum sativum	cis-acting regulatory element involved in light responsiveness
CgAA31	GC-motif	CCCCCG	36	6	Zea mays	enhancer-like element involved in anoxic specific inducibility
CgAA31	GC-motif	CCCCCG	855	6	Zea mays	enhancer-like element involved in anoxic specific inducibility
CgAA31	GC-motif	CCCCCG	931	6	Zea mays	enhancer-like element involved in anoxic specific inducibility
CgAA31	GCN4_motif	TGAGTCA	517	7	Oryza sativa	cis-regulatory element involved in endosperm expression
CgAA31	GT1-motif	GGTTAA	146	6	Arabidopsis thaliana	light responsive element
CgAA31	O2-site	GTTGACGTGA	411	9	Zea mays	cis-acting regulatory element involved in zein metabolism regulation
CgAA31	TATC-box	TATCCCA	273	7	Oryza sativa	cis-acting element involved in gibberellin-responsiveness
CgAA31	TC-rich repeats	ATTCTCTAAC	298	9	Nicotiana tabacum	cis-acting element involved in defense and stress responsiveness
CgAA31	TGACG-motif	TGACG	310	5	Hordeum vulgare	cis-acting regulatory element involved in the MeJA-responsiveness
CgAA31	TGACG-motif	TGACG	414	5	Hordeum vulgare	cis-acting regulatory element involved in the MeJA-responsiveness
CgAA31	TGACG-motif	TGACG	433	5	Hordeum vulgare	cis-acting regulatory element involved in the MeJA-responsiveness
CgAA31	TGACG-motif	TGACG	1395	5	Hordeum vulgare	cis-acting regulatory element involved in the MeJA-responsiveness
CgAA31	TGACG-motif	TGACG	1598	5	Hordeum vulgare	cis-acting regulatory element involved in the MeJA-responsiveness
CgAA31	TGACG-motif	TGACG	1916	5	Hordeum vulgare	cis-acting regulatory element involved in the MeJA-responsiveness
CgAA32	ARE	AAACCA	794	6	Zea mays	cis-acting regulatory element essential for the anaerobic induction
CgAA32	CCAAT-box	CAACGG	1180	6	Hordeum vulgare	MYBHv1 binding site
CgAA32	CCAAT-box	CAACGG	1212	6	Hordeum vulgare	MYBHv1 binding site
CgAA32	CGTCA-motif	CGTCA	140	5	Hordeum vulgare	cis-acting regulatory element involved in the MeJA-responsiveness
CgAA32	CGTCA-motif	CGTCA	480	5	Hordeum vulgare	cis-acting regulatory element involved in the MeJA-responsiveness
CgAA32	CGTCA-motif	CGTCA	500	5	Hordeum vulgare	cis-acting regulatory element involved in the MeJA-responsiveness
CgAA32	CGTCA-motif	CGTCA	542	5	Hordeum vulgare	cis-acting regulatory element involved in the MeJA-responsiveness
CgAA32	CGTCA-motif	CGTCA	1055	5	Hordeum vulgare	cis-acting regulatory element involved in the MeJA-responsiveness
CgAA32	CGTCA-motif	CGTCA	1423	5	Hordeum vulgare	cis-acting regulatory element involved in the MeJA-responsiveness
CgAA32	GATA-motif	GATAGGG	782	7	Pisum sativum	part of a light responsive element
CgAA32	G-Box	CACGAC	900	6	Zea mays	cis-acting regulatory element involved in light responsiveness
CgAA32	GC-motif	CCCCCG	805	6	Zea mays	enhancer-like element involved in anoxic specific inducibility
CgAA32	MBS	CAACTG	594	6	Arabidopsis thaliana	MYB binding site involved in drought-inducibility
CgAA32	Sp1	GGGCGG	407	6	Oryza sativa	light responsive element
CgAA32	Sp1	GGGCGG	656	6	Oryza sativa	light responsive element
CgAA32	Sp1	GGGCGG	1935	6	Oryza sativa	light responsive element
CgAA32	TC-rich repeats	GTTTTCTTAC	1854	9	Nicotiana tabacum	cis-acting element involved in defense and stress responsiveness
CgAA32	TCT-motif	TCTTAC	1495	6	Arabidopsis thaliana	part of a light responsive element
CgAA32	TGACG-motif	TGACG	140	5	Hordeum vulgare	cis-acting regulatory element involved in the MeJA-responsiveness
CgAA32	TGACG-motif	TGACG	480	5	Hordeum vulgare	cis-acting regulatory element involved in the MeJA-responsiveness
CgAA32	TGACG-motif	TGACG	500	5	Hordeum vulgare	cis-acting regulatory element involved in the MeJA-responsiveness
CgAA32	TGACG-motif	TGACG	542	5	Hordeum vulgare	cis-acting regulatory element involved in the MeJA-responsiveness
CgAA32	TGACG-motif	TGACG	1055	5	Hordeum vulgare	cis-acting regulatory element involved in the MeJA-responsiveness
CgAA32	TGACG-motif	TGACG	1423	5	Hordeum vulgare	cis-acting regulatory element involved in the MeJA-responsiveness
CgAA32	TGA-element	AACGAC	1119	6	Brassica oleracea	auxin-responsive element
CgAA33	A-box	CCGTCC	545	6	Petroselinum crispum	cis-acting regulatory element
CgAA33	A-box	CCGTCC	623	6	Petroselinum crispum	cis-acting regulatory element
CgAA33	A-box	CCGTCC	799	6	Petroselinum crispum	cis-acting regulatory element
CgAA33	A-box	CCGTCC	808	6	Petroselinum crispum	cis-acting regulatory element
CgAA33	A-box	CCGTCC	1941	6	Petroselinum crispum	cis-acting regulatory element
CgAA33	ABRE	CGCACGTGTC	29	9	Hordeum vulgare	cis-acting element involved in the abscisic acid responsiveness
CgAA33	ABRE	CACGTG	254	6	Arabidopsis thaliana	cis-acting element involved in the abscisic acid responsiveness
CgAA33	ABRE	ACGTG	255	5	Arabidopsis thaliana	cis-acting element involved in the abscisic acid responsiveness
CgAA33	ABRE	GCAACGTGTC	340	9	Hordeum vulgare	cis-acting element involved in the abscisic acid responsiveness
CgAA33	ABRE	ACGTG	342	5	Arabidopsis thaliana	cis-acting element involved in the abscisic acid responsiveness
CgAA33	ABRE	ACGTG	732	5	Arabidopsis thaliana	cis-acting element involved in the abscisic acid responsiveness
CgAA33	ABRE	ACGTG	1676	5	Arabidopsis thaliana	cis-acting element involved in the abscisic acid responsiveness
CgAA33	ARE	AAACCA	1865	6	Zea mays	cis-acting regulatory element essential for the anaerobic induction
CgAA33	CAT-box	GCCACT	1358	6	Arabidopsis thaliana	cis-acting regulatory element related to meristem expression
CgAA33	CCAAT-box	CAACGG	528	6	Hordeum vulgare	MYBHv1 binding site
CgAA33	CCAAT-box	CAACGG	706	6	Hordeum vulgare	MYBHv1 binding site
CgAA33	CCAAT-box	CAACGG	1026	6	Hordeum vulgare	MYBHv1 binding site
CgAA33	CCAAT-box	CAACGG	1082	6	Hordeum vulgare	MYBHv1 binding site
CgAA33	CGTCA-motif	CGTCA	409	5	Hordeum vulgare	cis-acting regulatory element involved in the MeJA-responsiveness
CgAA33	CGTCA-motif	CGTCA	986	5	Hordeum vulgare	cis-acting regulatory element involved in the MeJA-responsiveness
CgAA33	CGTCA-motif	CGTCA	1004	5	Hordeum vulgare	cis-acting regulatory element involved in the MeJA-responsiveness
CgAA33	CGTCA-motif	CGTCA	1337	5	Hordeum vulgare	cis-acting regulatory element involved in the MeJA-responsiveness
CgAA33	CGTCA-motif	CGTCA	1993	5	Hordeum vulgare	cis-acting regulatory element involved in the MeJA-responsiveness
CgAA33	GARE-motif	TCTGTTG	1714	7	Brassica oleracea	gibberellin-responsive element
CgAA33	G-Box	CACGTG	254	6	Pisum sativum	cis-acting regulatory element involved in light responsiveness
CgAA33	G-Box	CACGTT	342	6	Pisum sativum	cis-acting regulatory element involved in light responsiveness
CgAA33	G-Box	GCCACGTGGA	252	9	Arabidopsis thaliana	cis-acting regulatory element involved in light responsiveness
CgAA33	G-Box	CACGTG	254	6	Arabidopsis thaliana	cis-acting regulatory element involved in light responsiveness
CgAA33	G-Box	TACGTG	731	6	Arabidopsis thaliana	cis-acting regulatory element involved in light responsiveness
CgAA33	G-Box	CACGAC	1584	6	Zea mays	cis-acting regulatory element involved in light responsiveness
CgAA33	G-Box	CACGTC	1675	6	Zea mays	cis-acting regulatory element involved in light responsiveness
CgAA33	GC-motif	CCCCCG	1554	6	Zea mays	enhancer-like element involved in anoxic specific inducibility
CgAA33	GCN4_motif	TGAGTCA	864	7	Oryza sativa	cis-regulatory element involved in endosperm expression
CgAA33	GT1-motif	GGTTAA	70	6	Arabidopsis thaliana	light responsive element
CgAA33	LTR	CCGAAA	48	6	Hordeum vulgare	cis-acting element involved in low-temperature responsiveness
CgAA33	LTR	CCGAAA	872	6	Hordeum vulgare	cis-acting element involved in low-temperature responsiveness
CgAA33	LTR	CCGAAA	1010	6	Hordeum vulgare	cis-acting element involved in low-temperature responsiveness
CgAA33	TC-rich repeats	GTTTTCTTAC	1932	9	Nicotiana tabacum	cis-acting element involved in defense and stress responsiveness
CgAA33	TGACG-motif	TGACG	409	5	Hordeum vulgare	cis-acting regulatory element involved in the MeJA-responsiveness
CgAA33	TGACG-motif	TGACG	986	5	Hordeum vulgare	cis-acting regulatory element involved in the MeJA-responsiveness
CgAA33	TGACG-motif	TGACG	1004	5	Hordeum vulgare	cis-acting regulatory element involved in the MeJA-responsiveness
CgAA33	TGACG-motif	TGACG	1337	5	Hordeum vulgare	cis-acting regulatory element involved in the MeJA-responsiveness
CgAA33	TGACG-motif	TGACG	1993	5	Hordeum vulgare	cis-acting regulatory element involved in the MeJA-responsiveness
CgAA34	A-box	CCGTCC	1351	6	Petroselinum crispum	cis-acting regulatory element
CgAA34	ABRE	ACGTG	638	5	Arabidopsis thaliana	cis-acting element involved in the abscisic acid responsiveness
CgAA34	ABRE	AACCCGG	935	7	Arabidopsis thaliana	cis-acting element involved in the abscisic acid responsiveness
CgAA34	ABRE	ACGTG	1112	5	Arabidopsis thaliana	cis-acting element involved in the abscisic acid responsiveness
CgAA34	ABRE	TACGGTC	1978	7	Arabidopsis thaliana	cis-acting element involved in the abscisic acid responsiveness
CgAA34	ARE	AAACCA	1126	6	Zea mays	cis-acting regulatory element essential for the anaerobic induction
CgAA34	ARE	AAACCA	1698	6	Zea mays	cis-acting regulatory element essential for the anaerobic induction
CgAA34	AuxRR-core	GGTCCAT	494	7	Nicotiana tabacum	cis-acting regulatory element involved in auxin responsiveness
CgAA34	CAT-box	GCCACT	996	6	Arabidopsis thaliana	cis-acting regulatory element related to meristem expression
CgAA34	CCAAT-box	CAACGG	246	6	Hordeum vulgare	MYBHv1 binding site
CgAA34	CGTCA-motif	CGTCA	226	5	Hordeum vulgare	cis-acting regulatory element involved in the MeJA-responsiveness
CgAA34	CGTCA-motif	CGTCA	296	5	Hordeum vulgare	cis-acting regulatory element involved in the MeJA-responsiveness
CgAA34	CGTCA-motif	CGTCA	364	5	Hordeum vulgare	cis-acting regulatory element involved in the MeJA-responsiveness
CgAA34	CGTCA-motif	CGTCA	1141	5	Hordeum vulgare	cis-acting regulatory element involved in the MeJA-responsiveness
CgAA34	GARE-motif	TCTGTTG	1702	7	Brassica oleracea	gibberellin-responsive element
CgAA34	GARE-motif	TCTGTTG	1814	7	Brassica oleracea	gibberellin-responsive element
CgAA34	G-Box	CACGTC	637	6	Zea mays	cis-acting regulatory element involved in light responsiveness
CgAA34	G-Box	CACGAC	749	6	Zea mays	cis-acting regulatory element involved in light responsiveness
CgAA34	G-Box	CAGACGTGGCA	1373	10	Nicotiana plumbaginifolia	cis-acting regulatory element involved in light responsiveness
CgAA34	G-Box	CACGTT	1111	6	Pisum sativum	cis-acting regulatory element involved in light responsiveness
CgAA34	GC-motif	CCCCCG	276	6	Zea mays	enhancer-like element involved in anoxic specific inducibility
CgAA34	GCN4_motif	TGAGTCA	912	7	Oryza sativa	cis-regulatory element involved in endosperm expression
CgAA34	GT1-motif	GGTTAAT	646	7	Avena sativa	light responsive element
CgAA34	GT1-motif	GGTTAA	647	6	Arabidopsis thaliana	light responsive element
CgAA34	LTR	CCGAAA	1904	6	Hordeum vulgare	cis-acting element involved in low-temperature responsiveness
CgAA34	MBS	CAACTG	1588	6	Arabidopsis thaliana	MYB binding site involved in drought-inducibility
CgAA34	P-box	CCTTTTG	52	7	Oryza sativa	gibberellin-responsive element
CgAA34	P-box	CCTTTTG	1538	7	Oryza sativa	gibberellin-responsive element
CgAA34	TCT-motif	TCTTAC	1307	6	Arabidopsis thaliana	part of a light responsive element
CgAA34	TGACG-motif	TGACG	226	5	Hordeum vulgare	cis-acting regulatory element involved in the MeJA-responsiveness
CgAA34	TGACG-motif	TGACG	296	5	Hordeum vulgare	cis-acting regulatory element involved in the MeJA-responsiveness
CgAA34	TGACG-motif	TGACG	364	5	Hordeum vulgare	cis-acting regulatory element involved in the MeJA-responsiveness
CgAA34	TGACG-motif	TGACG	1141	5	Hordeum vulgare	cis-acting regulatory element involved in the MeJA-responsiveness
CgAA34	TGA-element	AACGAC	436	6	Brassica oleracea	auxin-responsive element
CgAA34	TGA-element	AACGAC	1393	6	Brassica oleracea	auxin-responsive element
CgAA34	TGA-element	AACGAC	1419	6	Brassica oleracea	auxin-responsive element
CgAA34	TGA-element	AACGAC	1479	6	Brassica oleracea	auxin-responsive element
CgAA34	TGA-element	AACGAC	1828	6	Brassica oleracea	auxin-responsive element
CgAA35	A-box	CCGTCC	473	6	Petroselinum crispum	cis-acting regulatory element
CgAA35	ABRE	ACGTG	245	5	Arabidopsis thaliana	cis-acting element involved in the abscisic acid responsiveness
CgAA35	ABRE	ACGTG	898	5	Arabidopsis thaliana	cis-acting element involved in the abscisic acid responsiveness
CgAA35	ABRE	ACGTG	1269	5	Arabidopsis thaliana	cis-acting element involved in the abscisic acid responsiveness
CgAA35	ABRE	ACGTG	1330	5	Arabidopsis thaliana	cis-acting element involved in the abscisic acid responsiveness
CgAA35	ABRE	CACGTG	1790	6	Arabidopsis thaliana	cis-acting element involved in the abscisic acid responsiveness
CgAA35	ABRE	ACGTG	1791	5	Arabidopsis thaliana	cis-acting element involved in the abscisic acid responsiveness
CgAA35	CCAAT-box	CAACGG	862	6	Hordeum vulgare	MYBHv1 binding site
CgAA35	CCAAT-box	CAACGG	1599	6	Hordeum vulgare	MYBHv1 binding site
CgAA35	CGTCA-motif	CGTCA	804	5	Hordeum vulgare	cis-acting regulatory element involved in the MeJA-responsiveness
CgAA35	CGTCA-motif	CGTCA	843	5	Hordeum vulgare	cis-acting regulatory element involved in the MeJA-responsiveness
CgAA35	CGTCA-motif	CGTCA	1196	5	Hordeum vulgare	cis-acting regulatory element involved in the MeJA-responsiveness
CgAA35	CGTCA-motif	CGTCA	1441	5	Hordeum vulgare	cis-acting regulatory element involved in the MeJA-responsiveness
CgAA35	CGTCA-motif	CGTCA	1626	5	Hordeum vulgare	cis-acting regulatory element involved in the MeJA-responsiveness
CgAA35	G-Box	CACGTG	1790	6	Pisum sativum	cis-acting regulatory element involved in light responsiveness
CgAA35	G-Box	CACGTC	244	6	Zea mays	cis-acting regulatory element involved in light responsiveness
CgAA35	G-Box	CACGAC	671	6	Zea mays	cis-acting regulatory element involved in light responsiveness
CgAA35	G-Box	CACGTC	897	6	Zea mays	cis-acting regulatory element involved in light responsiveness
CgAA35	G-Box	TACGTG	1268	6	Arabidopsis thaliana	cis-acting regulatory element involved in light responsiveness
CgAA35	G-Box	CAGACGTGGCA	1327	10	Nicotiana plumbaginifolia	cis-acting regulatory element involved in light responsiveness
CgAA35	G-Box	CACGTC	1330	6	Zea mays	cis-acting regulatory element involved in light responsiveness
CgAA35	G-Box	CACGTG	1790	6	Arabidopsis thaliana	cis-acting regulatory element involved in light responsiveness
CgAA35	GC-motif	CCCCCG	172	6	Zea mays	enhancer-like element involved in anoxic specific inducibility
CgAA35	GC-motif	CCCCCG	859	6	Zea mays	enhancer-like element involved in anoxic specific inducibility
CgAA35	GC-motif	CCCCCG	1063	6	Zea mays	enhancer-like element involved in anoxic specific inducibility
CgAA35	GCN4_motif	TGAGTCA	421	7	Oryza sativa	cis-regulatory element involved in endosperm expression
CgAA35	MBS	CAACTG	1023	6	Arabidopsis thaliana	MYB binding site involved in drought-inducibility
CgAA35	O2-site	GATGACATGG	3	9	Zea mays	cis-acting regulatory element involved in zein metabolism regulation
CgAA35	O2-site	GATGACATGG	1383	10	Zea mays	cis-acting regulatory element involved in zein metabolism regulation
CgAA35	P-box	CCTTTTG	1117	7	Oryza sativa	gibberellin-responsive element
CgAA35	Sp1	GGGCGG	143	6	Oryza sativa	light responsive element
CgAA35	Sp1	GGGCGG	467	6	Oryza sativa	light responsive element
CgAA35	Sp1	GGGCGG	586	6	Oryza sativa	light responsive element
CgAA35	Sp1	GGGCGG	712	6	Oryza sativa	light responsive element
CgAA35	Sp1	GGGCGG	918	6	Oryza sativa	light responsive element
CgAA35	TATC-box	TATCCCA	1366	7	Oryza sativa	cis-acting element involved in gibberellin-responsiveness
CgAA35	TCA-element	CCATCTTTTT	1875	10	Nicotiana tabacum	cis-acting element involved in salicylic acid responsiveness
CgAA35	TCT-motif	TCTTAC	619	6	Arabidopsis thaliana	part of a light responsive element
CgAA35	TGACG-motif	TGACG	804	5	Hordeum vulgare	cis-acting regulatory element involved in the MeJA-responsiveness
CgAA35	TGACG-motif	TGACG	843	5	Hordeum vulgare	cis-acting regulatory element involved in the MeJA-responsiveness
CgAA35	TGACG-motif	TGACG	1196	5	Hordeum vulgare	cis-acting regulatory element involved in the MeJA-responsiveness
CgAA35	TGACG-motif	TGACG	1441	5	Hordeum vulgare	cis-acting regulatory element involved in the MeJA-responsiveness
CgAA35	TGACG-motif	TGACG	1626	5	Hordeum vulgare	cis-acting regulatory element involved in the MeJA-responsiveness
CgAA36	A-box	CCGTCC	142	6	Petroselinum crispum	cis-acting regulatory element
CgAA36	A-box	CCGTCC	1458	6	Petroselinum crispum	cis-acting regulatory element
CgAA36	ABRE	ACGTG	972	5	Arabidopsis thaliana	cis-acting element involved in the abscisic acid responsiveness
CgAA36	ABRE	CACGTG	1046	6	Arabidopsis thaliana	cis-acting element involved in the abscisic acid responsiveness
CgAA36	ABRE	ACGTG	1047	5	Arabidopsis thaliana	cis-acting element involved in the abscisic acid responsiveness
CgAA36	ARE	AAACCA	342	6	Zea mays	cis-acting regulatory element essential for the anaerobic induction
CgAA36	ARE	AAACCA	955	6	Zea mays	cis-acting regulatory element essential for the anaerobic induction
CgAA36	CAT-box	GCCACT	1940	6	Arabidopsis thaliana	cis-acting regulatory element related to meristem expression
CgAA36	CCAAT-box	CAACGG	195	6	Hordeum vulgare	MYBHv1 binding site
CgAA36	CCAAT-box	CAACGG	749	6	Hordeum vulgare	MYBHv1 binding site
CgAA36	CCAAT-box	CAACGG	1185	6	Hordeum vulgare	MYBHv1 binding site
CgAA36	CGTCA-motif	CGTCA	479	5	Hordeum vulgare	cis-acting regulatory element involved in the MeJA-responsiveness
CgAA36	CGTCA-motif	CGTCA	490	5	Hordeum vulgare	cis-acting regulatory element involved in the MeJA-responsiveness
CgAA36	CGTCA-motif	CGTCA	831	5	Hordeum vulgare	cis-acting regulatory element involved in the MeJA-responsiveness
CgAA36	CGTCA-motif	CGTCA	1094	5	Hordeum vulgare	cis-acting regulatory element involved in the MeJA-responsiveness
CgAA36	CGTCA-motif	CGTCA	1248	5	Hordeum vulgare	cis-acting regulatory element involved in the MeJA-responsiveness
CgAA36	G-Box	CACGAC	99	6	Zea mays	cis-acting regulatory element involved in light responsiveness
CgAA36	G-Box	CACGAC	595	6	Zea mays	cis-acting regulatory element involved in light responsiveness
CgAA36	G-Box	CACGTC	972	6	Zea mays	cis-acting regulatory element involved in light responsiveness
CgAA36	G-Box	CACGTG	1046	6	Arabidopsis thaliana	cis-acting regulatory element involved in light responsiveness
CgAA36	G-Box	CACGAC	1441	6	Zea mays	cis-acting regulatory element involved in light responsiveness
CgAA36	G-Box	CACGTG	1046	6	Pisum sativum	cis-acting regulatory element involved in light responsiveness
CgAA36	GT1-motif	GGTTAA	66	6	Arabidopsis thaliana	light responsive element
CgAA36	LTR	CCGAAA	902	6	Hordeum vulgare	cis-acting element involved in low-temperature responsiveness
CgAA36	LTR	CCGAAA	997	6	Hordeum vulgare	cis-acting element involved in low-temperature responsiveness
CgAA36	MBS	CAACTG	1231	6	Arabidopsis thaliana	MYB binding site involved in drought-inducibility
CgAA36	Sp1	GGGCGG	76	6	Oryza sativa	light responsive element
CgAA36	Sp1	GGGCGG	1024	6	Oryza sativa	light responsive element
CgAA36	TCT-motif	TCTTAC	697	6	Arabidopsis thaliana	part of a light responsive element
CgAA36	TGACG-motif	TGACG	479	5	Hordeum vulgare	cis-acting regulatory element involved in the MeJA-responsiveness
CgAA36	TGACG-motif	TGACG	490	5	Hordeum vulgare	cis-acting regulatory element involved in the MeJA-responsiveness
CgAA36	TGACG-motif	TGACG	831	5	Hordeum vulgare	cis-acting regulatory element involved in the MeJA-responsiveness
CgAA36	TGACG-motif	TGACG	1094	5	Hordeum vulgare	cis-acting regulatory element involved in the MeJA-responsiveness
CgAA36	TGACG-motif	TGACG	1248	5	Hordeum vulgare	cis-acting regulatory element involved in the MeJA-responsiveness
CgAA36	TGA-element	AACGAC	1273	6	Brassica oleracea	auxin-responsive element
CgAA36	TGA-element	AACGAC	1879	6	Brassica oleracea	auxin-responsive element
CgAA37	A-box	CCGTCC	475	6	Petroselinum crispum	cis-acting regulatory element
CgAA37	A-box	CCGTCC	1231	6	Petroselinum crispum	cis-acting regulatory element
CgAA37	ABRE	ACGTG	132	5	Arabidopsis thaliana	cis-acting element involved in the abscisic acid responsiveness
CgAA37	ABRE	ACGTG	189	5	Arabidopsis thaliana	cis-acting element involved in the abscisic acid responsiveness
CgAA37	ABRE	ACGTG	446	5	Arabidopsis thaliana	cis-acting element involved in the abscisic acid responsiveness
CgAA37	ABRE	ACGTG	724	5	Arabidopsis thaliana	cis-acting element involved in the abscisic acid responsiveness
CgAA37	ABRE	ACGTG	1426	5	Arabidopsis thaliana	cis-acting element involved in the abscisic acid responsiveness
CgAA37	ARE	AAACCA	305	6	Zea mays	cis-acting regulatory element essential for the anaerobic induction
CgAA37	CAT-box	GCCACT	827	6	Arabidopsis thaliana	cis-acting regulatory element related to meristem expression
CgAA37	CCAAT-box	CAACGG	71	6	Hordeum vulgare	MYBHv1 binding site
CgAA37	CCAAT-box	CAACGG	1047	6	Hordeum vulgare	MYBHv1 binding site
CgAA37	CGTCA-motif	CGTCA	36	5	Hordeum vulgare	cis-acting regulatory element involved in the MeJA-responsiveness
CgAA37	CGTCA-motif	CGTCA	134	5	Hordeum vulgare	cis-acting regulatory element involved in the MeJA-responsiveness
CgAA37	CGTCA-motif	CGTCA	141	5	Hordeum vulgare	cis-acting regulatory element involved in the MeJA-responsiveness
CgAA37	CGTCA-motif	CGTCA	1777	5	Hordeum vulgare	cis-acting regulatory element involved in the MeJA-responsiveness
CgAA37	CGTCA-motif	CGTCA	1792	5	Hordeum vulgare	cis-acting regulatory element involved in the MeJA-responsiveness
CgAA37	GARE-motif	TCTGTTG	838	7	Brassica oleracea	gibberellin-responsive element
CgAA37	GATA-motif	GATAGGG	1201	7	Pisum sativum	part of a light responsive element
CgAA37	G-Box	CACGTT	723	6	Pisum sativum	cis-acting regulatory element involved in light responsiveness
CgAA37	G-Box	CACGTT	1426	6	Pisum sativum	cis-acting regulatory element involved in light responsiveness
CgAA37	G-Box	CACGTC	132	6	Zea mays	cis-acting regulatory element involved in light responsiveness
CgAA37	G-Box	TACGTG	188	6	Arabidopsis thaliana	cis-acting regulatory element involved in light responsiveness
CgAA37	G-Box	CACGTC	446	6	Zea mays	cis-acting regulatory element involved in light responsiveness
CgAA37	GT1-motif	GGTTAAT	15	7	Avena sativa	light responsive element
CgAA37	GT1-motif	GGTTAA	110	6	Arabidopsis thaliana	light responsive element
CgAA37	GT1-motif	GGTTAA	1235	6	Arabidopsis thaliana	light responsive element
CgAA37	GT1-motif	GGTTAA	1392	6	Arabidopsis thaliana	light responsive element
CgAA37	LTR	CCGAAA	48	6	Hordeum vulgare	cis-acting element involved in low-temperature responsiveness
CgAA37	MBS	CAACTG	954	6	Arabidopsis thaliana	MYB binding site involved in drought-inducibility
CgAA37	MBS	CAACTG	1263	6	Arabidopsis thaliana	MYB binding site involved in drought-inducibility
CgAA37	MBS	CAACTG	1749	6	Arabidopsis thaliana	MYB binding site involved in drought-inducibility
CgAA37	O2-site	GATGACATGG	1248	9	Zea mays	cis-acting regulatory element involved in zein metabolism regulation
CgAA37	O2-site	GATGACATGG	1698	9	Zea mays	cis-acting regulatory element involved in zein metabolism regulation
CgAA37	P-box	CCTTTTG	1508	7	Oryza sativa	gibberellin-responsive element
CgAA37	Sp1	GGGCGG	1475	6	Oryza sativa	light responsive element
CgAA37	TATC-box	TATCCCA	1568	7	Oryza sativa	cis-acting element involved in gibberellin-responsiveness
CgAA37	TCT-motif	TCTTAC	1350	6	Arabidopsis thaliana	part of a light responsive element
CgAA37	TGACG-motif	TGACG	36	5	Hordeum vulgare	cis-acting regulatory element involved in the MeJA-responsiveness
CgAA37	TGACG-motif	TGACG	134	5	Hordeum vulgare	cis-acting regulatory element involved in the MeJA-responsiveness
CgAA37	TGACG-motif	TGACG	141	5	Hordeum vulgare	cis-acting regulatory element involved in the MeJA-responsiveness
CgAA37	TGACG-motif	TGACG	1777	5	Hordeum vulgare	cis-acting regulatory element involved in the MeJA-responsiveness
CgAA37	TGACG-motif	TGACG	1792	5	Hordeum vulgare	cis-acting regulatory element involved in the MeJA-responsiveness
CgAA37	TGA-element	AACGAC	920	6	Brassica oleracea	auxin-responsive element
CgAA37	TGA-element	AACGAC	1844	6	Brassica oleracea	auxin-responsive element
CgAA37	TGA-element	AACGAC	1906	6	Brassica oleracea	auxin-responsive element
CgAA38	A-box	CCGTCC	158	6	Petroselinum crispum	cis-acting regulatory element
CgAA38	A-box	CCGTCC	583	6	Petroselinum crispum	cis-acting regulatory element
CgAA38	A-box	CCGTCC	1817	6	Petroselinum crispum	cis-acting regulatory element
CgAA38	ABRE	GACACGTGGC	274	9	Triticum aestivum	cis-acting element involved in the abscisic acid responsiveness
CgAA38	ABRE	ACGTG	276	5	Arabidopsis thaliana	cis-acting element involved in the abscisic acid responsiveness
CgAA38	ABRE	GCCGCGTGGC	1078	9	Oryza sativa	cis-acting element involved in the abscisic acid responsiveness
CgAA38	ABRE	ACGTG	1171	5	Arabidopsis thaliana	cis-acting element involved in the abscisic acid responsiveness
CgAA38	ABRE	TACGGTC	1183	7	Arabidopsis thaliana	cis-acting element involved in the abscisic acid responsiveness
CgAA38	ABRE	ACGTG	1688	5	Arabidopsis thaliana	cis-acting element involved in the abscisic acid responsiveness
CgAA38	CAT-box	GCCACT	1865	6	Arabidopsis thaliana	cis-acting regulatory element related to meristem expression
CgAA38	CGTCA-motif	CGTCA	432	5	Hordeum vulgare	cis-acting regulatory element involved in the MeJA-responsiveness
CgAA38	CGTCA-motif	CGTCA	574	5	Hordeum vulgare	cis-acting regulatory element involved in the MeJA-responsiveness
CgAA38	CGTCA-motif	CGTCA	847	5	Hordeum vulgare	cis-acting regulatory element involved in the MeJA-responsiveness
CgAA38	CGTCA-motif	CGTCA	1059	5	Hordeum vulgare	cis-acting regulatory element involved in the MeJA-responsiveness
CgAA38	CGTCA-motif	CGTCA	1173	5	Hordeum vulgare	cis-acting regulatory element involved in the MeJA-responsiveness
CgAA38	GARE-motif	TCTGTTG	1258	7	Brassica oleracea	gibberellin-responsive element
CgAA38	GARE-motif	TCTGTTG	1273	7	Brassica oleracea	gibberellin-responsive element
CgAA38	G-Box	CAGACGTGGCA	273	10	Nicotiana plumbaginifolia	cis-acting regulatory element involved in light responsiveness
CgAA38	G-Box	CACGTC	276	6	Zea mays	cis-acting regulatory element involved in light responsiveness
CgAA38	G-Box	CACGTC	1171	6	Zea mays	cis-acting regulatory element involved in light responsiveness
CgAA38	G-Box	CACGTC	1687	6	Zea mays	cis-acting regulatory element involved in light responsiveness
CgAA38	MBS	CAACTG	696	6	Arabidopsis thaliana	MYB binding site involved in drought-inducibility
CgAA38	MBS	CAACTG	1535	6	Arabidopsis thaliana	MYB binding site involved in drought-inducibility
CgAA38	O2-site	GATGATGTGG	1170	9	Zea mays	cis-acting regulatory element involved in zein metabolism regulation
CgAA38	P-box	CCTTTTG	401	7	Oryza sativa	gibberellin-responsive element
CgAA38	TCA-element	CCATCTTTTT	1881	9	Nicotiana tabacum	cis-acting element involved in salicylic acid responsiveness
CgAA38	TC-rich repeats	ATTCTCTAAC	1892	9	Nicotiana tabacum	cis-acting element involved in defense and stress responsiveness
CgAA38	TGACG-motif	TGACG	432	5	Hordeum vulgare	cis-acting regulatory element involved in the MeJA-responsiveness
CgAA38	TGACG-motif	TGACG	574	5	Hordeum vulgare	cis-acting regulatory element involved in the MeJA-responsiveness
CgAA38	TGACG-motif	TGACG	847	5	Hordeum vulgare	cis-acting regulatory element involved in the MeJA-responsiveness
CgAA38	TGACG-motif	TGACG	1059	5	Hordeum vulgare	cis-acting regulatory element involved in the MeJA-responsiveness
CgAA38	TGACG-motif	TGACG	1173	5	Hordeum vulgare	cis-acting regulatory element involved in the MeJA-responsiveness
CgAA39	A-box	CCGTCC	18	6	Petroselinum crispum	cis-acting regulatory element
CgAA39	A-box	CCGTCC	933	6	Petroselinum crispum	cis-acting regulatory element
CgAA39	A-box	CCGTCC	1281	6	Petroselinum crispum	cis-acting regulatory element
CgAA39	A-box	CCGTCC	1795	6	Petroselinum crispum	cis-acting regulatory element
CgAA39	A-box	CCGTCC	1968	6	Petroselinum crispum	cis-acting regulatory element
CgAA39	ABRE	GCCGCGTGGC	896	9	Oryza sativa	cis-acting element involved in the abscisic acid responsiveness
CgAA39	ABRE	ACGTG	1719	5	Arabidopsis thaliana	cis-acting element involved in the abscisic acid responsiveness
CgAA39	ARE	AAACCA	144	6	Zea mays	cis-acting regulatory element essential for the anaerobic induction
CgAA39	ARE	AAACCA	830	6	Zea mays	cis-acting regulatory element essential for the anaerobic induction
CgAA39	CAT-box	GCCACT	456	6	Arabidopsis thaliana	cis-acting regulatory element related to meristem expression
CgAA39	CCAAT-box	CAACGG	118	6	Hordeum vulgare	MYBHv1 binding site
CgAA39	CCAAT-box	CAACGG	198	6	Hordeum vulgare	MYBHv1 binding site
CgAA39	CGTCA-motif	CGTCA	783	5	Hordeum vulgare	cis-acting regulatory element involved in the MeJA-responsiveness
CgAA39	CGTCA-motif	CGTCA	1395	5	Hordeum vulgare	cis-acting regulatory element involved in the MeJA-responsiveness
CgAA39	CGTCA-motif	CGTCA	1962	5	Hordeum vulgare	cis-acting regulatory element involved in the MeJA-responsiveness
CgAA39	GATA-motif	GATAGGA	1884	7	Arabidopsis thaliana	part of a light responsive element
CgAA39	G-Box	TACGTG	1719	6	Arabidopsis thaliana	cis-acting regulatory element involved in light responsiveness
CgAA39	G-Box	CACGAC	1835	6	Zea mays	cis-acting regulatory element involved in light responsiveness
CgAA39	GC-motif	CCCCCG	1609	6	Zea mays	enhancer-like element involved in anoxic specific inducibility
CgAA39	MBS	CAACTG	624	6	Arabidopsis thaliana	MYB binding site involved in drought-inducibility
CgAA39	O2-site	GATGACATGG	909	9	Zea mays	cis-acting regulatory element involved in zein metabolism regulation
CgAA39	O2-site	GATGATGTGG	1067	9	Zea mays	cis-acting regulatory element involved in zein metabolism regulation
CgAA39	RY-element	CATGCATG	429	8	Helianthus annuus	cis-acting regulatory element involved in seed-specific regulation
CgAA39	Sp1	GGGCGG	1096	6	Oryza sativa	light responsive element
CgAA39	Sp1	GGGCGG	1602	6	Oryza sativa	light responsive element
CgAA39	TCT-motif	TCTTAC	1596	6	Arabidopsis thaliana	part of a light responsive element
CgAA39	TGACG-motif	TGACG	783	5	Hordeum vulgare	cis-acting regulatory element involved in the MeJA-responsiveness
CgAA39	TGACG-motif	TGACG	1395	5	Hordeum vulgare	cis-acting regulatory element involved in the MeJA-responsiveness
CgAA39	TGACG-motif	TGACG	1962	5	Hordeum vulgare	cis-acting regulatory element involved in the MeJA-responsiveness
CgAA39	TGA-element	AACGAC	260	6	Brassica oleracea	auxin-responsive element
CgAA40	A-box	CCGTCC	48	6	Petroselinum crispum	cis-acting regulatory element
CgAA40	ABRE	ACGTG	95	5	Arabidopsis thaliana	cis-acting element involved in the abscisic acid responsiveness
CgAA40	ABRE	ACGTG	807	5	Arabidopsis thaliana	cis-acting element involved in the abscisic acid responsiveness
CgAA40	ABRE	TACGGTC	1318	7	Arabidopsis thaliana	cis-acting element involved in the abscisic acid responsiveness
CgAA40	ARE	AAACCA	1198	6	Zea mays	cis-acting regulatory element essential for the anaerobic induction
CgAA40	CAT-box	GCCACT	60	6	Arabidopsis thaliana	cis-acting regulatory element related to meristem expression
CgAA40	CAT-box	GCCACT	485	6	Arabidopsis thaliana	cis-acting regulatory element related to meristem expression
CgAA40	CAT-box	GCCACT	587	6	Arabidopsis thaliana	cis-acting regulatory element related to meristem expression
CgAA40	CAT-box	GCCACT	1160	6	Arabidopsis thaliana	cis-acting regulatory element related to meristem expression
CgAA40	CAT-box	GCCACT	1325	6	Arabidopsis thaliana	cis-acting regulatory element related to meristem expression
CgAA40	CCAAT-box	CAACGG	1828	6	Hordeum vulgare	MYBHv1 binding site
CgAA40	CGTCA-motif	CGTCA	242	5	Hordeum vulgare	cis-acting regulatory element involved in the MeJA-responsiveness
CgAA40	CGTCA-motif	CGTCA	1216	5	Hordeum vulgare	cis-acting regulatory element involved in the MeJA-responsiveness
CgAA40	CGTCA-motif	CGTCA	1910	5	Hordeum vulgare	cis-acting regulatory element involved in the MeJA-responsiveness
CgAA40	G-Box	CACGTC	95	6	Zea mays	cis-acting regulatory element involved in light responsiveness
CgAA40	G-Box	CACGAC	246	6	Zea mays	cis-acting regulatory element involved in light responsiveness
CgAA40	G-Box	CACGAC	741	6	Zea mays	cis-acting regulatory element involved in light responsiveness
CgAA40	G-Box	CACGTC	807	6	Zea mays	cis-acting regulatory element involved in light responsiveness
CgAA40	GC-motif	CCCCCG	271	6	Zea mays	enhancer-like element involved in anoxic specific inducibility
CgAA40	GC-motif	CCCCCG	423	6	Zea mays	enhancer-like element involved in anoxic specific inducibility
CgAA40	GCN4_motif	TGAGTCA	950	7	Oryza sativa	cis-regulatory element involved in endosperm expression
CgAA40	LTR	CCGAAA	1743	6	Hordeum vulgare	cis-acting element involved in low-temperature responsiveness
CgAA40	O2-site	GATGACATGG	346	9	Zea mays	cis-acting regulatory element involved in zein metabolism regulation
CgAA40	P-box	CCTTTTG	1923	7	Oryza sativa	gibberellin-responsive element
CgAA40	TCA-element	CCATCTTTTT	183	9	Nicotiana tabacum	cis-acting element involved in salicylic acid responsiveness
CgAA40	TCA-element	CCATCTTTTT	323	9	Nicotiana tabacum	cis-acting element involved in salicylic acid responsiveness
CgAA40	TCT-motif	TCTTAC	332	6	Arabidopsis thaliana	part of a light responsive element
CgAA40	TCT-motif	TCTTAC	385	6	Arabidopsis thaliana	part of a light responsive element
CgAA40	TCT-motif	TCTTAC	1682	6	Arabidopsis thaliana	part of a light responsive element
CgAA40	TGACG-motif	TGACG	242	5	Hordeum vulgare	cis-acting regulatory element involved in the MeJA-responsiveness
CgAA40	TGACG-motif	TGACG	1216	5	Hordeum vulgare	cis-acting regulatory element involved in the MeJA-responsiveness
CgAA40	TGACG-motif	TGACG	1910	5	Hordeum vulgare	cis-acting regulatory element involved in the MeJA-responsiveness
CgAA41	A-box	CCGTCC	1563	6	Petroselinum crispum	cis-acting regulatory element
CgAA41	A-box	CCGTCC	1682	6	Petroselinum crispum	cis-acting regulatory element
CgAA41	ABRE	ACGTG	161	5	Arabidopsis thaliana	cis-acting element involved in the abscisic acid responsiveness
CgAA41	ABRE	ACGTG	219	5	Arabidopsis thaliana	cis-acting element involved in the abscisic acid responsiveness
CgAA41	ABRE	ACGTG	325	5	Arabidopsis thaliana	cis-acting element involved in the abscisic acid responsiveness
CgAA41	ABRE	ACGTG	638	5	Arabidopsis thaliana	cis-acting element involved in the abscisic acid responsiveness
CgAA41	ABRE	CACGTG	959	6	Arabidopsis thaliana	cis-acting element involved in the abscisic acid responsiveness
CgAA41	ABRE	ACGTG	960	5	Arabidopsis thaliana	cis-acting element involved in the abscisic acid responsiveness
CgAA41	ARE	AAACCA	1248	6	Zea mays	cis-acting regulatory element essential for the anaerobic induction
CgAA41	CAT-box	GCCACT	60	6	Arabidopsis thaliana	cis-acting regulatory element related to meristem expression
CgAA41	CAT-box	GCCACT	1307	6	Arabidopsis thaliana	cis-acting regulatory element related to meristem expression
CgAA41	CCAAT-box	CAACGG	104	6	Hordeum vulgare	MYBHv1 binding site
CgAA41	CCAAT-box	CAACGG	230	6	Hordeum vulgare	MYBHv1 binding site
CgAA41	CCAAT-box	CAACGG	1018	6	Hordeum vulgare	MYBHv1 binding site
CgAA41	CCAAT-box	CAACGG	1745	6	Hordeum vulgare	MYBHv1 binding site
CgAA41	CGTCA-motif	CGTCA	159	5	Hordeum vulgare	cis-acting regulatory element involved in the MeJA-responsiveness
CgAA41	CGTCA-motif	CGTCA	328	5	Hordeum vulgare	cis-acting regulatory element involved in the MeJA-responsiveness
CgAA41	CGTCA-motif	CGTCA	1391	5	Hordeum vulgare	cis-acting regulatory element involved in the MeJA-responsiveness
CgAA41	G-Box	CACGTC	160	6	Zea mays	cis-acting regulatory element involved in light responsiveness
CgAA41	G-Box	CACGTC	218	6	Zea mays	cis-acting regulatory element involved in light responsiveness
CgAA41	G-Box	CACGTC	637	6	Zea mays	cis-acting regulatory element involved in light responsiveness
CgAA41	G-Box	CACGTG	959	6	Arabidopsis thaliana	cis-acting regulatory element involved in light responsiveness
CgAA41	G-Box	CACGAC	1223	6	Zea mays	cis-acting regulatory element involved in light responsiveness
CgAA41	G-Box	CACGTT	324	6	Pisum sativum	cis-acting regulatory element involved in light responsiveness
CgAA41	G-Box	CACGTG	959	6	Pisum sativum	cis-acting regulatory element involved in light responsiveness
CgAA41	G-Box	TCCACATGGCA	1806	10	Triticum aestivum	cis-acting regulatory element involved in light responsiveness
CgAA41	GC-motif	CCCCCG	868	6	Zea mays	enhancer-like element involved in anoxic specific inducibility
CgAA41	GC-motif	CCCCCG	1201	6	Zea mays	enhancer-like element involved in anoxic specific inducibility
CgAA41	GC-motif	CCCCCG	1566	6	Zea mays	enhancer-like element involved in anoxic specific inducibility
CgAA41	GC-motif	CCCCCG	1576	6	Zea mays	enhancer-like element involved in anoxic specific inducibility
CgAA41	GT1-motif	GGTTAA	1379	6	Arabidopsis thaliana	light responsive element
CgAA41	O2-site	GTTGACGTGA	157	9	Zea mays	cis-acting regulatory element involved in zein metabolism regulation
CgAA41	Sp1	GGGCGG	1038	6	Oryza sativa	light responsive element
CgAA41	TGACG-motif	TGACG	159	5	Hordeum vulgare	cis-acting regulatory element involved in the MeJA-responsiveness
CgAA41	TGACG-motif	TGACG	328	5	Hordeum vulgare	cis-acting regulatory element involved in the MeJA-responsiveness
CgAA41	TGACG-motif	TGACG	1391	5	Hordeum vulgare	cis-acting regulatory element involved in the MeJA-responsiveness
CgAA41	TGA-element	AACGAC	1257	6	Brassica oleracea	auxin-responsive element
CgAA41	TGA-element	AACGAC	1799	6	Brassica oleracea	auxin-responsive element
CgAA42	A-box	CCGTCC	21	6	Petroselinum crispum	cis-acting regulatory element
CgAA42	A-box	CCGTCC	689	6	Petroselinum crispum	cis-acting regulatory element
CgAA42	ABRE	ACGTG	1113	5	Arabidopsis thaliana	cis-acting element involved in the abscisic acid responsiveness
CgAA42	ABRE	GCCGCGTGGC	1144	9	Oryza sativa	cis-acting element involved in the abscisic acid responsiveness
CgAA42	ARE	AAACCA	1809	6	Zea mays	cis-acting regulatory element essential for the anaerobic induction
CgAA42	CAT-box	GCCACT	1355	6	Arabidopsis thaliana	cis-acting regulatory element related to meristem expression
CgAA42	CCAAT-box	CAACGG	243	6	Hordeum vulgare	MYBHv1 binding site
CgAA42	CGTCA-motif	CGTCA	68	5	Hordeum vulgare	cis-acting regulatory element involved in the MeJA-responsiveness
CgAA42	CGTCA-motif	CGTCA	399	5	Hordeum vulgare	cis-acting regulatory element involved in the MeJA-responsiveness
CgAA42	CGTCA-motif	CGTCA	930	5	Hordeum vulgare	cis-acting regulatory element involved in the MeJA-responsiveness
CgAA42	CGTCA-motif	CGTCA	1111	5	Hordeum vulgare	cis-acting regulatory element involved in the MeJA-responsiveness
CgAA42	CGTCA-motif	CGTCA	1526	5	Hordeum vulgare	cis-acting regulatory element involved in the MeJA-responsiveness
CgAA42	GARE-motif	TCTGTTG	212	7	Brassica oleracea	gibberellin-responsive element
CgAA42	G-Box	CACGAC	348	6	Zea mays	cis-acting regulatory element involved in light responsiveness
CgAA42	G-Box	CACGTC	1112	6	Zea mays	cis-acting regulatory element involved in light responsiveness
CgAA42	GC-motif	CCCCCG	1654	6	Zea mays	enhancer-like element involved in anoxic specific inducibility
CgAA42	GCN4_motif	TGAGTCA	1617	7	Oryza sativa	cis-regulatory element involved in endosperm expression
CgAA42	GT1-motif	GGTTAA	714	6	Arabidopsis thaliana	light responsive element
CgAA42	O2-site	GATGA(C/T)(A/G)TG(A/G)	1519	8	Zea mays	cis-acting regulatory element involved in zein metabolism regulation
CgAA42	TCA-element	TCAGAAGAGG	620	9	Brassica oleracea	cis-acting element involved in salicylic acid responsiveness
CgAA42	TGACG-motif	TGACG	68	5	Hordeum vulgare	cis-acting regulatory element involved in the MeJA-responsiveness
CgAA42	TGACG-motif	TGACG	399	5	Hordeum vulgare	cis-acting regulatory element involved in the MeJA-responsiveness
CgAA42	TGACG-motif	TGACG	930	5	Hordeum vulgare	cis-acting regulatory element involved in the MeJA-responsiveness
CgAA42	TGACG-motif	TGACG	1111	5	Hordeum vulgare	cis-acting regulatory element involved in the MeJA-responsiveness
CgAA42	TGACG-motif	TGACG	1526	5	Hordeum vulgare	cis-acting regulatory element involved in the MeJA-responsiveness
CgAA42	TGA-element	AACGAC	248	6	Brassica oleracea	auxin-responsive element
CgAA42	TGA-element	AACGAC	1262	6	Brassica oleracea	auxin-responsive element
CgAA43	A-box	CCGTCC	165	6	Petroselinum crispum	cis-acting regulatory element
CgAA43	A-box	CCGTCC	822	6	Petroselinum crispum	cis-acting regulatory element
CgAA43	A-box	CCGTCC	1710	6	Petroselinum crispum	cis-acting regulatory element
CgAA43	ABRE	ACGTG	1807	5	Arabidopsis thaliana	cis-acting element involved in the abscisic acid responsiveness
CgAA43	CAT-box	GCCACT	323	6	Arabidopsis thaliana	cis-acting regulatory element related to meristem expression
CgAA43	CCAAT-box	CAACGG	788	6	Hordeum vulgare	MYBHv1 binding site
CgAA43	CGTCA-motif	CGTCA	470	5	Hordeum vulgare	cis-acting regulatory element involved in the MeJA-responsiveness
CgAA43	CGTCA-motif	CGTCA	710	5	Hordeum vulgare	cis-acting regulatory element involved in the MeJA-responsiveness
CgAA43	CGTCA-motif	CGTCA	726	5	Hordeum vulgare	cis-acting regulatory element involved in the MeJA-responsiveness
CgAA43	CGTCA-motif	CGTCA	1004	5	Hordeum vulgare	cis-acting regulatory element involved in the MeJA-responsiveness
CgAA43	CGTCA-motif	CGTCA	1908	5	Hordeum vulgare	cis-acting regulatory element involved in the MeJA-responsiveness
CgAA43	CGTCA-motif	CGTCA	1993	5	Hordeum vulgare	cis-acting regulatory element involved in the MeJA-responsiveness
CgAA43	GARE-motif	TCTGTTG	1344	7	Brassica oleracea	gibberellin-responsive element
CgAA43	G-Box	GCCACGTGGA	419	9	Arabidopsis thaliana	cis-acting regulatory element involved in light responsiveness
CgAA43	G-Box	CACGTC	1806	6	Zea mays	cis-acting regulatory element involved in light responsiveness
CgAA43	G-Box	CACGAC	1896	6	Zea mays	cis-acting regulatory element involved in light responsiveness
CgAA43	Sp1	GGGCGG	1059	6	Oryza sativa	light responsive element
CgAA43	TATC-box	TATCCCA	624	7	Oryza sativa	cis-acting element involved in gibberellin-responsiveness
CgAA43	TCT-motif	TCTTAC	1940	6	Arabidopsis thaliana	part of a light responsive element
CgAA43	TGACG-motif	TGACG	470	5	Hordeum vulgare	cis-acting regulatory element involved in the MeJA-responsiveness
CgAA43	TGACG-motif	TGACG	710	5	Hordeum vulgare	cis-acting regulatory element involved in the MeJA-responsiveness
CgAA43	TGACG-motif	TGACG	726	5	Hordeum vulgare	cis-acting regulatory element involved in the MeJA-responsiveness
CgAA43	TGACG-motif	TGACG	1004	5	Hordeum vulgare	cis-acting regulatory element involved in the MeJA-responsiveness
CgAA43	TGACG-motif	TGACG	1908	5	Hordeum vulgare	cis-acting regulatory element involved in the MeJA-responsiveness
CgAA43	TGACG-motif	TGACG	1993	5	Hordeum vulgare	cis-acting regulatory element involved in the MeJA-responsiveness
CgAA43	TGA-element	AACGAC	675	6	Brassica oleracea	auxin-responsive element
CgAA44	A-box	CCGTCC	1305	6	Petroselinum crispum	cis-acting regulatory element
CgAA44	ABRE	CGCACGTGTC	601	9	Hordeum vulgare	cis-acting element involved in the abscisic acid responsiveness
CgAA44	ABRE	ACGTG	603	5	Arabidopsis thaliana	cis-acting element involved in the abscisic acid responsiveness
CgAA44	ABRE	ACGTG	908	5	Arabidopsis thaliana	cis-acting element involved in the abscisic acid responsiveness
CgAA44	ABRE	CGTACGTGCA	1218	9	Hordeum vulgare	cis-acting element involved in the abscisic acid responsiveness
CgAA44	ABRE	GCCGCGTGGC	1542	9	Oryza sativa	cis-acting element involved in the abscisic acid responsiveness
CgAA44	AuxRR-core	GGTCCAT	969	7	Nicotiana tabacum	cis-acting regulatory element involved in auxin responsiveness
CgAA44	CCAAT-box	CAACGG	1075	6	Hordeum vulgare	MYBHv1 binding site
CgAA44	CCAAT-box	CAACGG	1860	6	Hordeum vulgare	MYBHv1 binding site
CgAA44	CGTCA-motif	CGTCA	198	5	Hordeum vulgare	cis-acting regulatory element involved in the MeJA-responsiveness
CgAA44	CGTCA-motif	CGTCA	252	5	Hordeum vulgare	cis-acting regulatory element involved in the MeJA-responsiveness
CgAA44	CGTCA-motif	CGTCA	279	5	Hordeum vulgare	cis-acting regulatory element involved in the MeJA-responsiveness
CgAA44	CGTCA-motif	CGTCA	767	5	Hordeum vulgare	cis-acting regulatory element involved in the MeJA-responsiveness
CgAA44	CGTCA-motif	CGTCA	939	5	Hordeum vulgare	cis-acting regulatory element involved in the MeJA-responsiveness
CgAA44	G-Box	CACGTT	603	6	Pisum sativum	cis-acting regulatory element involved in light responsiveness
CgAA44	G-Box	CACGAC	456	6	Zea mays	cis-acting regulatory element involved in light responsiveness
CgAA44	G-Box	CACGTC	907	6	Zea mays	cis-acting regulatory element involved in light responsiveness
CgAA44	LTR	CCGAAA	552	6	Hordeum vulgare	cis-acting element involved in low-temperature responsiveness
CgAA44	LTR	CCGAAA	1702	6	Hordeum vulgare	cis-acting element involved in low-temperature responsiveness
CgAA44	LTR	CCGAAA	1730	6	Hordeum vulgare	cis-acting element involved in low-temperature responsiveness
CgAA44	MBS	CAACTG	375	6	Arabidopsis thaliana	MYB binding site involved in drought-inducibility
CgAA44	O2-site	GATGACATGG	715	9	Zea mays	cis-acting regulatory element involved in zein metabolism regulation
CgAA44	Sp1	GGGCGG	492	6	Oryza sativa	light responsive element
CgAA44	TC-rich repeats	GTTTTCTTAC	1137	9	Nicotiana tabacum	cis-acting element involved in defense and stress responsiveness
CgAA44	TCT-motif	TCTTAC	1688	6	Arabidopsis thaliana	part of a light responsive element
CgAA44	TGACG-motif	TGACG	198	5	Hordeum vulgare	cis-acting regulatory element involved in the MeJA-responsiveness
CgAA44	TGACG-motif	TGACG	252	5	Hordeum vulgare	cis-acting regulatory element involved in the MeJA-responsiveness
CgAA44	TGACG-motif	TGACG	279	5	Hordeum vulgare	cis-acting regulatory element involved in the MeJA-responsiveness
CgAA44	TGACG-motif	TGACG	767	5	Hordeum vulgare	cis-acting regulatory element involved in the MeJA-responsiveness
CgAA44	TGACG-motif	TGACG	939	5	Hordeum vulgare	cis-acting regulatory element involved in the MeJA-responsiveness
CgAA44	TGA-element	AACGAC	1823	6	Brassica oleracea	auxin-responsive element
CgAA44	TGA-element	AACGAC	1841	6	Brassica oleracea	auxin-responsive element
CgAA45	A-box	CCGTCC	1778	6	Petroselinum crispum	cis-acting regulatory element
CgAA45	A-box	CCGTCC	1840	6	Petroselinum crispum	cis-acting regulatory element
CgAA45	ABRE	ACGTG	1107	5	Arabidopsis thaliana	cis-acting element involved in the abscisic acid responsiveness
CgAA45	ARE	AAACCA	117	6	Zea mays	cis-acting regulatory element essential for the anaerobic induction
CgAA45	ARE	AAACCA	304	6	Zea mays	cis-acting regulatory element essential for the anaerobic induction
CgAA45	CAT-box	GCCACT	889	6	Arabidopsis thaliana	cis-acting regulatory element related to meristem expression
CgAA45	CGTCA-motif	CGTCA	548	5	Hordeum vulgare	cis-acting regulatory element involved in the MeJA-responsiveness
CgAA45	CGTCA-motif	CGTCA	672	5	Hordeum vulgare	cis-acting regulatory element involved in the MeJA-responsiveness
CgAA45	CGTCA-motif	CGTCA	1437	5	Hordeum vulgare	cis-acting regulatory element involved in the MeJA-responsiveness
CgAA45	GATA-motif	AAGATAAGATT	897	10	Arabidopsis thaliana	part of a light responsive element
CgAA45	G-Box	CACGAC	99	6	Zea mays	cis-acting regulatory element involved in light responsiveness
CgAA45	G-Box	CACGAC	1037	6	Zea mays	cis-acting regulatory element involved in light responsiveness
CgAA45	G-Box	CACGAC	1377	6	Zea mays	cis-acting regulatory element involved in light responsiveness
CgAA45	G-Box	CACGTT	1107	6	Pisum sativum	cis-acting regulatory element involved in light responsiveness
CgAA45	GCN4_motif	TGAGTCA	994	7	Oryza sativa	cis-regulatory element involved in endosperm expression
CgAA45	MBS	CAACTG	1743	6	Arabidopsis thaliana	MYB binding site involved in drought-inducibility
CgAA45	O2-site	GATGATGTGG	1191	9	Zea mays	cis-acting regulatory element involved in zein metabolism regulation
CgAA45	O2-site	GTTGACGTGA	1315	9	Zea mays	cis-acting regulatory element involved in zein metabolism regulation
CgAA45	Sp1	GGGCGG	1209	6	Oryza sativa	light responsive element
CgAA45	TCA-element	CCATCTTTTT	120	9	Nicotiana tabacum	cis-acting element involved in salicylic acid responsiveness
CgAA45	TCA-element	TCAGAAGAGG	479	9	Brassica oleracea	cis-acting element involved in salicylic acid responsiveness
CgAA45	TC-rich repeats	ATTCTCTAAC	773	9	Nicotiana tabacum	cis-acting element involved in defense and stress responsiveness
CgAA45	TCT-motif	TCTTAC	584	6	Arabidopsis thaliana	part of a light responsive element
CgAA45	TCT-motif	TCTTAC	1389	6	Arabidopsis thaliana	part of a light responsive element
CgAA45	TGACG-motif	TGACG	548	5	Hordeum vulgare	cis-acting regulatory element involved in the MeJA-responsiveness
CgAA45	TGACG-motif	TGACG	672	5	Hordeum vulgare	cis-acting regulatory element involved in the MeJA-responsiveness
CgAA45	TGACG-motif	TGACG	1437	5	Hordeum vulgare	cis-acting regulatory element involved in the MeJA-responsiveness
CgAA45	TGA-element	AACGAC	29	6	Brassica oleracea	auxin-responsive element
CgAA45	TGA-element	AACGAC	1787	6	Brassica oleracea	auxin-responsive element
CgAA46	A-box	CCGTCC	120	6	Petroselinum crispum	cis-acting regulatory element
CgAA46	A-box	CCGTCC	554	6	Petroselinum crispum	cis-acting regulatory element
CgAA46	ABRE	ACGTG	498	5	Arabidopsis thaliana	cis-acting element involved in the abscisic acid responsiveness
CgAA46	ABRE	ACGTG	1319	5	Arabidopsis thaliana	cis-acting element involved in the abscisic acid responsiveness
CgAA46	ABRE	CGTACGTGCA	1399	9	Hordeum vulgare	cis-acting element involved in the abscisic acid responsiveness
CgAA46	ABRE	ACGTG	1402	5	Arabidopsis thaliana	cis-acting element involved in the abscisic acid responsiveness
CgAA46	ABRE	ACGTG	1455	5	Arabidopsis thaliana	cis-acting element involved in the abscisic acid responsiveness
CgAA46	ARE	AAACCA	407	6	Zea mays	cis-acting regulatory element essential for the anaerobic induction
CgAA46	ARE	AAACCA	1215	6	Zea mays	cis-acting regulatory element essential for the anaerobic induction
CgAA46	ARE	AAACCA	1361	6	Zea mays	cis-acting regulatory element essential for the anaerobic induction
CgAA46	ARE	AAACCA	1475	6	Zea mays	cis-acting regulatory element essential for the anaerobic induction
CgAA46	CCAAT-box	CAACGG	1194	6	Hordeum vulgare	MYBHv1 binding site
CgAA46	CGTCA-motif	CGTCA	496	5	Hordeum vulgare	cis-acting regulatory element involved in the MeJA-responsiveness
CgAA46	CGTCA-motif	CGTCA	744	5	Hordeum vulgare	cis-acting regulatory element involved in the MeJA-responsiveness
CgAA46	CGTCA-motif	CGTCA	892	5	Hordeum vulgare	cis-acting regulatory element involved in the MeJA-responsiveness
CgAA46	CGTCA-motif	CGTCA	954	5	Hordeum vulgare	cis-acting regulatory element involved in the MeJA-responsiveness
CgAA46	CGTCA-motif	CGTCA	1142	5	Hordeum vulgare	cis-acting regulatory element involved in the MeJA-responsiveness
CgAA46	CGTCA-motif	CGTCA	1168	5	Hordeum vulgare	cis-acting regulatory element involved in the MeJA-responsiveness
CgAA46	CGTCA-motif	CGTCA	1518	5	Hordeum vulgare	cis-acting regulatory element involved in the MeJA-responsiveness
CgAA46	CGTCA-motif	CGTCA	1667	5	Hordeum vulgare	cis-acting regulatory element involved in the MeJA-responsiveness
CgAA46	GATA-motif	AAGGATAAGG	1594	9	Solanum tuberosum	part of a light responsive element
CgAA46	G-Box	CAGACGTGGCA	208	10	Nicotiana plumbaginifolia	cis-acting regulatory element involved in light responsiveness
CgAA46	G-Box	CACGTC	497	6	Zea mays	cis-acting regulatory element involved in light responsiveness
CgAA46	G-Box	CACGTC	1318	6	Zea mays	cis-acting regulatory element involved in light responsiveness
CgAA46	G-Box	TACGTG	1401	6	Arabidopsis thaliana	cis-acting regulatory element involved in light responsiveness
CgAA46	G-Box	CACGTT	1455	6	Pisum sativum	cis-acting regulatory element involved in light responsiveness
CgAA46	GC-motif	CCCCCG	633	6	Zea mays	enhancer-like element involved in anoxic specific inducibility
CgAA46	GC-motif	CCCCCG	798	6	Zea mays	enhancer-like element involved in anoxic specific inducibility
CgAA46	GCN4_motif	TGAGTCA	1060	7	Oryza sativa	cis-regulatory element involved in endosperm expression
CgAA46	LTR	CCGAAA	289	6	Hordeum vulgare	cis-acting element involved in low-temperature responsiveness
CgAA46	LTR	CCGAAA	1423	6	Hordeum vulgare	cis-acting element involved in low-temperature responsiveness
CgAA46	LTR	CCGAAA	1648	6	Hordeum vulgare	cis-acting element involved in low-temperature responsiveness
CgAA46	MBS	CAACTG	670	6	Arabidopsis thaliana	MYB binding site involved in drought-inducibility
CgAA46	MBS	CAACTG	1046	6	Arabidopsis thaliana	MYB binding site involved in drought-inducibility
CgAA46	Sp1	GGGCGG	52	6	Oryza sativa	light responsive element
CgAA46	Sp1	GGGCGG	1717	6	Oryza sativa	light responsive element
CgAA46	Sp1	GGGCGG	1734	6	Oryza sativa	light responsive element
CgAA46	TGACG-motif	TGACG	496	5	Hordeum vulgare	cis-acting regulatory element involved in the MeJA-responsiveness
CgAA46	TGACG-motif	TGACG	744	5	Hordeum vulgare	cis-acting regulatory element involved in the MeJA-responsiveness
CgAA46	TGACG-motif	TGACG	892	5	Hordeum vulgare	cis-acting regulatory element involved in the MeJA-responsiveness
CgAA46	TGACG-motif	TGACG	954	5	Hordeum vulgare	cis-acting regulatory element involved in the MeJA-responsiveness
CgAA46	TGACG-motif	TGACG	1142	5	Hordeum vulgare	cis-acting regulatory element involved in the MeJA-responsiveness
CgAA46	TGACG-motif	TGACG	1168	5	Hordeum vulgare	cis-acting regulatory element involved in the MeJA-responsiveness
CgAA46	TGACG-motif	TGACG	1518	5	Hordeum vulgare	cis-acting regulatory element involved in the MeJA-responsiveness
CgAA46	TGACG-motif	TGACG	1667	5	Hordeum vulgare	cis-acting regulatory element involved in the MeJA-responsiveness
CgAA47	A-box	CCGTCC	1021	6	Petroselinum crispum	cis-acting regulatory element
CgAA47	A-box	CCGTCC	1303	6	Petroselinum crispum	cis-acting regulatory element
CgAA47	ABRE	ACGTG	22	5	Arabidopsis thaliana	cis-acting element involved in the abscisic acid responsiveness
CgAA47	ABRE	TACGGTC	403	7	Arabidopsis thaliana	cis-acting element involved in the abscisic acid responsiveness
CgAA47	ABRE	CGCACGTGTC	438	9	Hordeum vulgare	cis-acting element involved in the abscisic acid responsiveness
CgAA47	ABRE	ACGTG	440	5	Arabidopsis thaliana	cis-acting element involved in the abscisic acid responsiveness
CgAA47	ABRE	ACGTG	589	5	Arabidopsis thaliana	cis-acting element involved in the abscisic acid responsiveness
CgAA47	ABRE	ACGTG	1973	5	Arabidopsis thaliana	cis-acting element involved in the abscisic acid responsiveness
CgAA47	ARE	AAACCA	640	6	Zea mays	cis-acting regulatory element essential for the anaerobic induction
CgAA47	ARE	AAACCA	1032	6	Zea mays	cis-acting regulatory element essential for the anaerobic induction
CgAA47	AuxRR-core	GGTCCAT	514	7	Nicotiana tabacum	cis-acting regulatory element involved in auxin responsiveness
CgAA47	CCAAT-box	CAACGG	317	6	Hordeum vulgare	MYBHv1 binding site
CgAA47	CGTCA-motif	CGTCA	123	5	Hordeum vulgare	cis-acting regulatory element involved in the MeJA-responsiveness
CgAA47	CGTCA-motif	CGTCA	145	5	Hordeum vulgare	cis-acting regulatory element involved in the MeJA-responsiveness
CgAA47	CGTCA-motif	CGTCA	647	5	Hordeum vulgare	cis-acting regulatory element involved in the MeJA-responsiveness
CgAA47	CGTCA-motif	CGTCA	849	5	Hordeum vulgare	cis-acting regulatory element involved in the MeJA-responsiveness
CgAA47	CGTCA-motif	CGTCA	1358	5	Hordeum vulgare	cis-acting regulatory element involved in the MeJA-responsiveness
CgAA47	GARE-motif	TCTGTTG	40	7	Brassica oleracea	gibberellin-responsive element
CgAA47	G-Box	CACGTT	21	6	Pisum sativum	cis-acting regulatory element involved in light responsiveness
CgAA47	G-Box	CACGTT	588	6	Pisum sativum	cis-acting regulatory element involved in light responsiveness
CgAA47	G-Box	CACGTC	440	6	Zea mays	cis-acting regulatory element involved in light responsiveness
CgAA47	G-Box	TACGTG	1973	6	Arabidopsis thaliana	cis-acting regulatory element involved in light responsiveness
CgAA47	GC-motif	CCCCCG	175	6	Zea mays	enhancer-like element involved in anoxic specific inducibility
CgAA47	GCN4_motif	TGAGTCA	732	7	Oryza sativa	cis-regulatory element involved in endosperm expression
CgAA47	LTR	CCGAAA	195	6	Hordeum vulgare	cis-acting element involved in low-temperature responsiveness
CgAA47	LTR	CCGAAA	604	6	Hordeum vulgare	cis-acting element involved in low-temperature responsiveness
CgAA47	LTR	CCGAAA	654	6	Hordeum vulgare	cis-acting element involved in low-temperature responsiveness
CgAA47	LTR	CCGAAA	1614	6	Hordeum vulgare	cis-acting element involved in low-temperature responsiveness
CgAA47	MBS	CAACTG	1941	6	Arabidopsis thaliana	MYB binding site involved in drought-inducibility
CgAA47	TCA-element	TCAGAAGAGG	1360	9	Brassica oleracea	cis-acting element involved in salicylic acid responsiveness
CgAA47	TCT-motif	TCTTAC	1812	6	Arabidopsis thaliana	part of a light responsive element
CgAA47	TGACG-motif	TGACG	123	5	Hordeum vulgare	cis-acting regulatory element involved in the MeJA-responsiveness
CgAA47	TGACG-motif	TGACG	145	5	Hordeum vulgare	cis-acting regulatory element involved in the MeJA-responsiveness
CgAA47	TGACG-motif	TGACG	647	5	Hordeum vulgare	cis-acting regulatory element involved in the MeJA-responsiveness
CgAA47	TGACG-motif	TGACG	849	5	Hordeum vulgare	cis-acting regulatory element involved in the MeJA-responsiveness
CgAA47	TGACG-motif	TGACG	1358	5	Hordeum vulgare	cis-acting regulatory element involved in the MeJA-responsiveness
CgAA47	TGA-element	AACGAC	810	6	Brassica oleracea	auxin-responsive element
CgAA48	A-box	CCGTCC	250	6	Petroselinum crispum	cis-acting regulatory element
CgAA48	A-box	CCGTCC	300	6	Petroselinum crispum	cis-acting regulatory element
CgAA48	ABRE	ACGTG	662	5	Arabidopsis thaliana	cis-acting element involved in the abscisic acid responsiveness
CgAA48	ABRE	ACGTG	1669	5	Arabidopsis thaliana	cis-acting element involved in the abscisic acid responsiveness
CgAA48	ABRE	CACGTG	1960	6	Arabidopsis thaliana	cis-acting element involved in the abscisic acid responsiveness
CgAA48	ABRE	ACGTG	1961	5	Arabidopsis thaliana	cis-acting element involved in the abscisic acid responsiveness
CgAA48	ARE	AAACCA	1014	6	Zea mays	cis-acting regulatory element essential for the anaerobic induction
CgAA48	ARE	AAACCA	1596	6	Zea mays	cis-acting regulatory element essential for the anaerobic induction
CgAA48	ARE	AAACCA	1847	6	Zea mays	cis-acting regulatory element essential for the anaerobic induction
CgAA48	CGTCA-motif	CGTCA	195	5	Hordeum vulgare	cis-acting regulatory element involved in the MeJA-responsiveness
CgAA48	CGTCA-motif	CGTCA	240	5	Hordeum vulgare	cis-acting regulatory element involved in the MeJA-responsiveness
CgAA48	CGTCA-motif	CGTCA	1322	5	Hordeum vulgare	cis-acting regulatory element involved in the MeJA-responsiveness
CgAA48	GATA-motif	GATAGGG	1807	7	Pisum sativum	part of a light responsive element
CgAA48	G-Box	CACGTC	661	6	Zea mays	cis-acting regulatory element involved in light responsiveness
CgAA48	G-Box	ACACGTG(G/t)CACC	798	10.5	Lycopersicon esculentum	cis-acting regulatory element involved in light responsiveness
CgAA48	G-Box	TACGTG	1669	6	Arabidopsis thaliana	cis-acting regulatory element involved in light responsiveness
CgAA48	G-Box	GCCACGTGGA	1958	9	Arabidopsis thaliana	cis-acting regulatory element involved in light responsiveness
CgAA48	G-Box	CACGTG	1960	6	Arabidopsis thaliana	cis-acting regulatory element involved in light responsiveness
CgAA48	G-Box	TCCACATGGCA	1359	10	Triticum aestivum	cis-acting regulatory element involved in light responsiveness
CgAA48	G-Box	CACGTG	1960	6	Pisum sativum	cis-acting regulatory element involved in light responsiveness
CgAA48	GC-motif	CCCCCG	1624	6	Zea mays	enhancer-like element involved in anoxic specific inducibility
CgAA48	LTR	CCGAAA	816	6	Hordeum vulgare	cis-acting element involved in low-temperature responsiveness
CgAA48	LTR	CCGAAA	1535	6	Hordeum vulgare	cis-acting element involved in low-temperature responsiveness
CgAA48	LTR	CCGAAA	1592	6	Hordeum vulgare	cis-acting element involved in low-temperature responsiveness
CgAA48	TGACG-motif	TGACG	195	5	Hordeum vulgare	cis-acting regulatory element involved in the MeJA-responsiveness
CgAA48	TGACG-motif	TGACG	240	5	Hordeum vulgare	cis-acting regulatory element involved in the MeJA-responsiveness
CgAA48	TGACG-motif	TGACG	1322	5	Hordeum vulgare	cis-acting regulatory element involved in the MeJA-responsiveness
CgAA48	TGA-element	AACGAC	1509	6	Brassica oleracea	auxin-responsive element
CgAA49	A-box	CCGTCC	523	6	Petroselinum crispum	cis-acting regulatory element
CgAA49	ABRE	TACGGTC	1706	7	Arabidopsis thaliana	cis-acting element involved in the abscisic acid responsiveness
CgAA49	CCAAT-box	CAACGG	12	6	Hordeum vulgare	MYBHv1 binding site
CgAA49	CGTCA-motif	CGTCA	624	5	Hordeum vulgare	cis-acting regulatory element involved in the MeJA-responsiveness
CgAA49	CGTCA-motif	CGTCA	913	5	Hordeum vulgare	cis-acting regulatory element involved in the MeJA-responsiveness
CgAA49	CGTCA-motif	CGTCA	1258	5	Hordeum vulgare	cis-acting regulatory element involved in the MeJA-responsiveness
CgAA49	CGTCA-motif	CGTCA	1718	5	Hordeum vulgare	cis-acting regulatory element involved in the MeJA-responsiveness
CgAA49	CGTCA-motif	CGTCA	1857	5	Hordeum vulgare	cis-acting regulatory element involved in the MeJA-responsiveness
CgAA49	GATA-motif	GATAGGA	519	7	Arabidopsis thaliana	part of a light responsive element
CgAA49	G-Box	CACGAC	604	6	Zea mays	cis-acting regulatory element involved in light responsiveness
CgAA49	G-Box	CACGAC	1357	6	Zea mays	cis-acting regulatory element involved in light responsiveness
CgAA49	GC-motif	CCCCCG	404	6	Zea mays	enhancer-like element involved in anoxic specific inducibility
CgAA49	GC-motif	CCCCCG	530	6	Zea mays	enhancer-like element involved in anoxic specific inducibility
CgAA49	GT1-motif	GGTTAA	142	6	Arabidopsis thaliana	light responsive element
CgAA49	GT1-motif	GGTTAA	1102	6	Arabidopsis thaliana	light responsive element
CgAA49	LTR	CCGAAA	924	6	Hordeum vulgare	cis-acting element involved in low-temperature responsiveness
CgAA49	MBS	CAACTG	1492	6	Arabidopsis thaliana	MYB binding site involved in drought-inducibility
CgAA49	P-box	CCTTTTG	721	7	Oryza sativa	gibberellin-responsive element
CgAA49	TC-rich repeats	GTTTTCTTAC	1309	9	Nicotiana tabacum	cis-acting element involved in defense and stress responsiveness
CgAA49	TCT-motif	TCTTAC	1025	6	Arabidopsis thaliana	part of a light responsive element
CgAA49	TCT-motif	TCTTAC	1309	6	Arabidopsis thaliana	part of a light responsive element
CgAA49	TCT-motif	TCTTAC	1770	6	Arabidopsis thaliana	part of a light responsive element
CgAA49	TGACG-motif	TGACG	624	5	Hordeum vulgare	cis-acting regulatory element involved in the MeJA-responsiveness
CgAA49	TGACG-motif	TGACG	913	5	Hordeum vulgare	cis-acting regulatory element involved in the MeJA-responsiveness
CgAA49	TGACG-motif	TGACG	1258	5	Hordeum vulgare	cis-acting regulatory element involved in the MeJA-responsiveness
CgAA49	TGACG-motif	TGACG	1718	5	Hordeum vulgare	cis-acting regulatory element involved in the MeJA-responsiveness
CgAA49	TGACG-motif	TGACG	1857	5	Hordeum vulgare	cis-acting regulatory element involved in the MeJA-responsiveness
CgAA49	TGA-element	AACGAC	336	6	Brassica oleracea	auxin-responsive element
CgAA49	TGA-element	AACGAC	388	6	Brassica oleracea	auxin-responsive element
CgAA50	A-box	CCGTCC	1642	6	Petroselinum crispum	cis-acting regulatory element
CgAA50	A-box	CCGTCC	1832	6	Petroselinum crispum	cis-acting regulatory element
CgAA50	ABRE	ACGTG	19	5	Arabidopsis thaliana	cis-acting element involved in the abscisic acid responsiveness
CgAA50	ABRE	ACGTG	26	5	Arabidopsis thaliana	cis-acting element involved in the abscisic acid responsiveness
CgAA50	ABRE	GACACGTGGC	898	9	Triticum aestivum	cis-acting element involved in the abscisic acid responsiveness
CgAA50	ABRE	CGCACGTGTC	1617	9	Hordeum vulgare	cis-acting element involved in the abscisic acid responsiveness
CgAA50	ABRE	ACGTG	1619	5	Arabidopsis thaliana	cis-acting element involved in the abscisic acid responsiveness
CgAA50	ABRE	ACGTG	1692	5	Arabidopsis thaliana	cis-acting element involved in the abscisic acid responsiveness
CgAA50	ABRE	ACGTG	1812	5	Arabidopsis thaliana	cis-acting element involved in the abscisic acid responsiveness
CgAA50	ARE	AAACCA	57	6	Zea mays	cis-acting regulatory element essential for the anaerobic induction
CgAA50	ARE	AAACCA	1030	6	Zea mays	cis-acting regulatory element essential for the anaerobic induction
CgAA50	CAT-box	GCCACT	211	6	Arabidopsis thaliana	cis-acting regulatory element related to meristem expression
CgAA50	CCAAT-box	CAACGG	10	6	Hordeum vulgare	MYBHv1 binding site
CgAA50	CGTCA-motif	CGTCA	17	5	Hordeum vulgare	cis-acting regulatory element involved in the MeJA-responsiveness
CgAA50	CGTCA-motif	CGTCA	24	5	Hordeum vulgare	cis-acting regulatory element involved in the MeJA-responsiveness
CgAA50	CGTCA-motif	CGTCA	123	5	Hordeum vulgare	cis-acting regulatory element involved in the MeJA-responsiveness
CgAA50	CGTCA-motif	CGTCA	276	5	Hordeum vulgare	cis-acting regulatory element involved in the MeJA-responsiveness
CgAA50	CGTCA-motif	CGTCA	476	5	Hordeum vulgare	cis-acting regulatory element involved in the MeJA-responsiveness
CgAA50	CGTCA-motif	CGTCA	907	5	Hordeum vulgare	cis-acting regulatory element involved in the MeJA-responsiveness
CgAA50	CGTCA-motif	CGTCA	1694	5	Hordeum vulgare	cis-acting regulatory element involved in the MeJA-responsiveness
CgAA50	G-Box	CACGTC	18	6	Zea mays	cis-acting regulatory element involved in light responsiveness
CgAA50	G-Box	CACGTC	25	6	Zea mays	cis-acting regulatory element involved in light responsiveness
CgAA50	G-Box	CACGAC	1111	6	Zea mays	cis-acting regulatory element involved in light responsiveness
CgAA50	G-Box	CACGTC	1619	6	Zea mays	cis-acting regulatory element involved in light responsiveness
CgAA50	G-Box	CACGTC	1692	6	Zea mays	cis-acting regulatory element involved in light responsiveness
CgAA50	G-Box	TACGTG	1811	6	Arabidopsis thaliana	cis-acting regulatory element involved in light responsiveness
CgAA50	GCN4_motif	TGAGTCA	1403	7	Oryza sativa	cis-regulatory element involved in endosperm expression
CgAA50	MBS	CAACTG	872	6	Arabidopsis thaliana	MYB binding site involved in drought-inducibility
CgAA50	Sp1	GGGCGG	155	6	Oryza sativa	light responsive element
CgAA50	TCT-motif	TCTTAC	884	6	Arabidopsis thaliana	part of a light responsive element
CgAA50	TGACG-motif	TGACG	17	5	Hordeum vulgare	cis-acting regulatory element involved in the MeJA-responsiveness
CgAA50	TGACG-motif	TGACG	24	5	Hordeum vulgare	cis-acting regulatory element involved in the MeJA-responsiveness
CgAA50	TGACG-motif	TGACG	123	5	Hordeum vulgare	cis-acting regulatory element involved in the MeJA-responsiveness
CgAA50	TGACG-motif	TGACG	276	5	Hordeum vulgare	cis-acting regulatory element involved in the MeJA-responsiveness
CgAA50	TGACG-motif	TGACG	476	5	Hordeum vulgare	cis-acting regulatory element involved in the MeJA-responsiveness
CgAA50	TGACG-motif	TGACG	907	5	Hordeum vulgare	cis-acting regulatory element involved in the MeJA-responsiveness
CgAA50	TGACG-motif	TGACG	1694	5	Hordeum vulgare	cis-acting regulatory element involved in the MeJA-responsiveness
CgAA51	A-box	CCGTCC	654	6	Petroselinum crispum	cis-acting regulatory element
CgAA51	ABRE	ACGTG	532	5	Arabidopsis thaliana	cis-acting element involved in the abscisic acid responsiveness
CgAA51	ABRE	ACGTG	896	5	Arabidopsis thaliana	cis-acting element involved in the abscisic acid responsiveness
CgAA51	ARE	AAACCA	742	6	Zea mays	cis-acting regulatory element essential for the anaerobic induction
CgAA51	ARE	AAACCA	751	6	Zea mays	cis-acting regulatory element essential for the anaerobic induction
CgAA51	CAT-box	GCCACT	1785	6	Arabidopsis thaliana	cis-acting regulatory element related to meristem expression
CgAA51	CGTCA-motif	CGTCA	496	5	Hordeum vulgare	cis-acting regulatory element involved in the MeJA-responsiveness
CgAA51	CGTCA-motif	CGTCA	1739	5	Hordeum vulgare	cis-acting regulatory element involved in the MeJA-responsiveness
CgAA51	GARE-motif	TCTGTTG	1364	7	Brassica oleracea	gibberellin-responsive element
CgAA51	G-Box	CACGTT	532	6	Pisum sativum	cis-acting regulatory element involved in light responsiveness
CgAA51	G-Box	CACGTT	896	6	Pisum sativum	cis-acting regulatory element involved in light responsiveness
CgAA51	GT1-motif	GGTTAAT	379	7	Avena sativa	light responsive element
CgAA51	GT1-motif	GGTTAA	380	6	Arabidopsis thaliana	light responsive element
CgAA51	LTR	CCGAAA	680	6	Hordeum vulgare	cis-acting element involved in low-temperature responsiveness
CgAA51	MBS	CAACTG	61	6	Arabidopsis thaliana	MYB binding site involved in drought-inducibility
CgAA51	MBS	CAACTG	182	6	Arabidopsis thaliana	MYB binding site involved in drought-inducibility
CgAA51	MBS	CAACTG	210	6	Arabidopsis thaliana	MYB binding site involved in drought-inducibility
CgAA51	O2-site	GATGATGTGG	465	9	Zea mays	cis-acting regulatory element involved in zein metabolism regulation
CgAA51	O2-site	GATGACATGG	634	9	Zea mays	cis-acting regulatory element involved in zein metabolism regulation
CgAA51	RY-element	CATGCATG	1115	8	Helianthus annuus	cis-acting regulatory element involved in seed-specific regulation
CgAA51	Sp1	GGGCGG	265	6	Oryza sativa	light responsive element
CgAA51	Sp1	GGGCGG	864	6	Oryza sativa	light responsive element
CgAA51	TC-rich repeats	GTTTTCTTAC	1855	9	Nicotiana tabacum	cis-acting element involved in defense and stress responsiveness
CgAA51	TCT-motif	TCTTAC	576	6	Arabidopsis thaliana	part of a light responsive element
CgAA51	TCT-motif	TCTTAC	1585	6	Arabidopsis thaliana	part of a light responsive element
CgAA51	TCT-motif	TCTTAC	1663	6	Arabidopsis thaliana	part of a light responsive element
CgAA51	TGACG-motif	TGACG	496	5	Hordeum vulgare	cis-acting regulatory element involved in the MeJA-responsiveness
CgAA51	TGACG-motif	TGACG	1739	5	Hordeum vulgare	cis-acting regulatory element involved in the MeJA-responsiveness
CgAA52	A-box	CCGTCC	78	6	Petroselinum crispum	cis-acting regulatory element
CgAA52	ABRE	GCAACGTGTC	661	9	Hordeum vulgare	cis-acting element involved in the abscisic acid responsiveness
CgAA52	ABRE	ACGTG	664	5	Arabidopsis thaliana	cis-acting element involved in the abscisic acid responsiveness
CgAA52	ABRE	ACGTG	706	5	Arabidopsis thaliana	cis-acting element involved in the abscisic acid responsiveness
CgAA52	ABRE	GCAACGTGTC	954	9	Hordeum vulgare	cis-acting element involved in the abscisic acid responsiveness
CgAA52	ABRE	ACGTG	1001	5	Arabidopsis thaliana	cis-acting element involved in the abscisic acid responsiveness
CgAA52	ARE	AAACCA	1551	6	Zea mays	cis-acting regulatory element essential for the anaerobic induction
CgAA52	ARE	AAACCA	1908	6	Zea mays	cis-acting regulatory element essential for the anaerobic induction
CgAA52	CCAAT-box	CAACGG	548	6	Hordeum vulgare	MYBHv1 binding site
CgAA52	CCAAT-box	CAACGG	731	6	Hordeum vulgare	MYBHv1 binding site
CgAA52	CGTCA-motif	CGTCA	462	5	Hordeum vulgare	cis-acting regulatory element involved in the MeJA-responsiveness
CgAA52	CGTCA-motif	CGTCA	687	5	Hordeum vulgare	cis-acting regulatory element involved in the MeJA-responsiveness
CgAA52	CGTCA-motif	CGTCA	895	5	Hordeum vulgare	cis-acting regulatory element involved in the MeJA-responsiveness
CgAA52	CGTCA-motif	CGTCA	1564	5	Hordeum vulgare	cis-acting regulatory element involved in the MeJA-responsiveness
CgAA52	CGTCA-motif	CGTCA	1682	5	Hordeum vulgare	cis-acting regulatory element involved in the MeJA-responsiveness
CgAA52	CGTCA-motif	CGTCA	1991	5	Hordeum vulgare	cis-acting regulatory element involved in the MeJA-responsiveness
CgAA52	GARE-motif	TCTGTTG	1268	7	Brassica oleracea	gibberellin-responsive element
CgAA52	G-Box	CACGTT	663	6	Pisum sativum	cis-acting regulatory element involved in light responsiveness
CgAA52	G-Box	CACGTT	705	6	Pisum sativum	cis-acting regulatory element involved in light responsiveness
CgAA52	G-Box	CACGTT	1000	6	Pisum sativum	cis-acting regulatory element involved in light responsiveness
CgAA52	G-Box	CACGAC	1483	6	Zea mays	cis-acting regulatory element involved in light responsiveness
CgAA52	GC-motif	CCCCCG	533	6	Zea mays	enhancer-like element involved in anoxic specific inducibility
CgAA52	GC-motif	CCCCCG	1110	6	Zea mays	enhancer-like element involved in anoxic specific inducibility
CgAA52	GC-motif	CCCCCG	1765	6	Zea mays	enhancer-like element involved in anoxic specific inducibility
CgAA52	LTR	CCGAAA	1758	6	Hordeum vulgare	cis-acting element involved in low-temperature responsiveness
CgAA52	MBS	CAACTG	465	6	Arabidopsis thaliana	MYB binding site involved in drought-inducibility
CgAA52	RY-element	CATGCATG	348	8	Helianthus annuus	cis-acting regulatory element involved in seed-specific regulation
CgAA52	Sp1	GGGCGG	332	6	Oryza sativa	light responsive element
CgAA52	Sp1	GGGCGG	963	6	Oryza sativa	light responsive element
CgAA52	Sp1	GGGCGG	1770	6	Oryza sativa	light responsive element
CgAA52	TCA-element	TCAGAAGAGG	1500	9	Brassica oleracea	cis-acting element involved in salicylic acid responsiveness
CgAA52	TC-rich repeats	GTTTTCTTAC	1902	9	Nicotiana tabacum	cis-acting element involved in defense and stress responsiveness
CgAA52	TCT-motif	TCTTAC	1379	6	Arabidopsis thaliana	part of a light responsive element
CgAA52	TGACG-motif	TGACG	462	5	Hordeum vulgare	cis-acting regulatory element involved in the MeJA-responsiveness
CgAA52	TGACG-motif	TGACG	687	5	Hordeum vulgare	cis-acting regulatory element involved in the MeJA-responsiveness
CgAA52	TGACG-motif	TGACG	895	5	Hordeum vulgare	cis-acting regulatory element involved in the MeJA-responsiveness
CgAA52	TGACG-motif	TGACG	1564	5	Hordeum vulgare	cis-acting regulatory element involved in the MeJA-responsiveness
CgAA52	TGACG-motif	TGACG	1682	5	Hordeum vulgare	cis-acting regulatory element involved in the MeJA-responsiveness
CgAA52	TGACG-motif	TGACG	1991	5	Hordeum vulgare	cis-acting regulatory element involved in the MeJA-responsiveness
CgAA52	TGA-element	AACGAC	59	6	Brassica oleracea	auxin-responsive element
CgAA52	TGA-element	AACGAC	308	6	Brassica oleracea	auxin-responsive element
CgAA53	A-box	CCGTCC	1170	6	Petroselinum crispum	cis-acting regulatory element
CgAA53	ABRE	ACGTG	11	5	Arabidopsis thaliana	cis-acting element involved in the abscisic acid responsiveness
CgAA53	ABRE	ACGTG	412	5	Arabidopsis thaliana	cis-acting element involved in the abscisic acid responsiveness
CgAA53	ABRE	CACGTG	423	6	Arabidopsis thaliana	cis-acting element involved in the abscisic acid responsiveness
CgAA53	ABRE	ACGTG	424	5	Arabidopsis thaliana	cis-acting element involved in the abscisic acid responsiveness
CgAA53	ABRE	ACGTG	1790	5	Arabidopsis thaliana	cis-acting element involved in the abscisic acid responsiveness
CgAA53	ARE	AAACCA	66	6	Zea mays	cis-acting regulatory element essential for the anaerobic induction
CgAA53	ARE	AAACCA	1094	6	Zea mays	cis-acting regulatory element essential for the anaerobic induction
CgAA53	ARE	AAACCA	1275	6	Zea mays	cis-acting regulatory element essential for the anaerobic induction
CgAA53	AuxRR-core	GGTCCAT	1587	7	Nicotiana tabacum	cis-acting regulatory element involved in auxin responsiveness
CgAA53	CCAAT-box	CAACGG	776	6	Hordeum vulgare	MYBHv1 binding site
CgAA53	CCAAT-box	CAACGG	1068	6	Hordeum vulgare	MYBHv1 binding site
CgAA53	CCAAT-box	CAACGG	1412	6	Hordeum vulgare	MYBHv1 binding site
CgAA53	CGTCA-motif	CGTCA	517	5	Hordeum vulgare	cis-acting regulatory element involved in the MeJA-responsiveness
CgAA53	CGTCA-motif	CGTCA	552	5	Hordeum vulgare	cis-acting regulatory element involved in the MeJA-responsiveness
CgAA53	CGTCA-motif	CGTCA	654	5	Hordeum vulgare	cis-acting regulatory element involved in the MeJA-responsiveness
CgAA53	CGTCA-motif	CGTCA	1553	5	Hordeum vulgare	cis-acting regulatory element involved in the MeJA-responsiveness
CgAA53	G-Box	TACGTG	411	6	Arabidopsis thaliana	cis-acting regulatory element involved in light responsiveness
CgAA53	G-Box	CACGTG	423	6	Arabidopsis thaliana	cis-acting regulatory element involved in light responsiveness
CgAA53	G-Box	CACGAC	1898	6	Zea mays	cis-acting regulatory element involved in light responsiveness
CgAA53	G-Box	CACGTT	10	6	Pisum sativum	cis-acting regulatory element involved in light responsiveness
CgAA53	G-Box	CACGTG	423	6	Pisum sativum	cis-acting regulatory element involved in light responsiveness
CgAA53	G-Box	TCCACATGGCA	630	10	Triticum aestivum	cis-acting regulatory element involved in light responsiveness
CgAA53	G-Box	CACGTT	1790	6	Pisum sativum	cis-acting regulatory element involved in light responsiveness
CgAA53	GT1-motif	GGTTAA	1966	6	Arabidopsis thaliana	light responsive element
CgAA53	LTR	CCGAAA	676	6	Hordeum vulgare	cis-acting element involved in low-temperature responsiveness
CgAA53	LTR	CCGAAA	1051	6	Hordeum vulgare	cis-acting element involved in low-temperature responsiveness
CgAA53	MBS	CAACTG	239	6	Arabidopsis thaliana	MYB binding site involved in drought-inducibility
CgAA53	MBS	CAACTG	646	6	Arabidopsis thaliana	MYB binding site involved in drought-inducibility
CgAA53	O2-site	GATGATGTGG	129	9	Zea mays	cis-acting regulatory element involved in zein metabolism regulation
CgAA53	O2-site	GATGACATGG	524	9	Zea mays	cis-acting regulatory element involved in zein metabolism regulation
CgAA53	P-box	CCTTTTG	508	7	Oryza sativa	gibberellin-responsive element
CgAA53	TCA-element	CCATCTTTTT	309	9	Nicotiana tabacum	cis-acting element involved in salicylic acid responsiveness
CgAA53	TCA-element	CCATCTTTTT	1684	9	Nicotiana tabacum	cis-acting element involved in salicylic acid responsiveness
CgAA53	TC-rich repeats	ATTCTCTAAC	1956	9	Nicotiana tabacum	cis-acting element involved in defense and stress responsiveness
CgAA53	TGACG-motif	TGACG	517	5	Hordeum vulgare	cis-acting regulatory element involved in the MeJA-responsiveness
CgAA53	TGACG-motif	TGACG	552	5	Hordeum vulgare	cis-acting regulatory element involved in the MeJA-responsiveness
CgAA53	TGACG-motif	TGACG	654	5	Hordeum vulgare	cis-acting regulatory element involved in the MeJA-responsiveness
CgAA53	TGACG-motif	TGACG	1553	5	Hordeum vulgare	cis-acting regulatory element involved in the MeJA-responsiveness
CgAA53	TGA-element	AACGAC	598	6	Brassica oleracea	auxin-responsive element
CgAA54	A-box	CCGTCC	1518	6	Petroselinum crispum	cis-acting regulatory element
CgAA54	ABRE	CGCACGTGTC	406	9	Hordeum vulgare	cis-acting element involved in the abscisic acid responsiveness
CgAA54	ABRE	ACGTG	768	5	Arabidopsis thaliana	cis-acting element involved in the abscisic acid responsiveness
CgAA54	ABRE	ACGTG	957	5	Arabidopsis thaliana	cis-acting element involved in the abscisic acid responsiveness
CgAA54	ABRE	CGTACGTGCA	1046	9	Hordeum vulgare	cis-acting element involved in the abscisic acid responsiveness
CgAA54	ABRE	ACGTG	1983	5	Arabidopsis thaliana	cis-acting element involved in the abscisic acid responsiveness
CgAA54	ARE	AAACCA	1251	6	Zea mays	cis-acting regulatory element essential for the anaerobic induction
CgAA54	CCAAT-box	CAACGG	1146	6	Hordeum vulgare	MYBHv1 binding site
CgAA54	CCAAT-box	CAACGG	1372	6	Hordeum vulgare	MYBHv1 binding site
CgAA54	CGTCA-motif	CGTCA	53	5	Hordeum vulgare	cis-acting regulatory element involved in the MeJA-responsiveness
CgAA54	CGTCA-motif	CGTCA	1758	5	Hordeum vulgare	cis-acting regulatory element involved in the MeJA-responsiveness
CgAA54	CGTCA-motif	CGTCA	1933	5	Hordeum vulgare	cis-acting regulatory element involved in the MeJA-responsiveness
CgAA54	GATA-motif	AAGGATAAGG	1342	9	Solanum tuberosum	part of a light responsive element
CgAA54	G-Box	TACGTG	768	6	Arabidopsis thaliana	cis-acting regulatory element involved in light responsiveness
CgAA54	G-Box	TACGTG	956	6	Arabidopsis thaliana	cis-acting regulatory element involved in light responsiveness
CgAA54	G-Box	CACGTC	1983	6	Zea mays	cis-acting regulatory element involved in light responsiveness
CgAA54	GC-motif	CCCCCG	1083	6	Zea mays	enhancer-like element involved in anoxic specific inducibility
CgAA54	MBS	CAACTG	1620	6	Arabidopsis thaliana	MYB binding site involved in drought-inducibility
CgAA54	O2-site	GATGACATGG	712	9	Zea mays	cis-acting regulatory element involved in zein metabolism regulation
CgAA54	TGACG-motif	TGACG	53	5	Hordeum vulgare	cis-acting regulatory element involved in the MeJA-responsiveness
CgAA54	TGACG-motif	TGACG	1758	5	Hordeum vulgare	cis-acting regulatory element involved in the MeJA-responsiveness
CgAA54	TGACG-motif	TGACG	1933	5	Hordeum vulgare	cis-acting regulatory element involved in the MeJA-responsiveness
CgAA54	TGA-element	AACGAC	107	6	Brassica oleracea	auxin-responsive element
CgAA55	A-box	CCGTCC	733	6	Petroselinum crispum	cis-acting regulatory element
CgAA55	ABRE	ACGTG	391	5	Arabidopsis thaliana	cis-acting element involved in the abscisic acid responsiveness
CgAA55	ABRE	GCAACGTGTC	683	9	Hordeum vulgare	cis-acting element involved in the abscisic acid responsiveness
CgAA55	ABRE	ACGTG	770	5	Arabidopsis thaliana	cis-acting element involved in the abscisic acid responsiveness
CgAA55	ABRE	TACGGTC	1178	7	Arabidopsis thaliana	cis-acting element involved in the abscisic acid responsiveness
CgAA55	ABRE	CACGTG	1417	6	Arabidopsis thaliana	cis-acting element involved in the abscisic acid responsiveness
CgAA55	ABRE	ACGTG	1418	5	Arabidopsis thaliana	cis-acting element involved in the abscisic acid responsiveness
CgAA55	ABRE	ACGTG	1461	5	Arabidopsis thaliana	cis-acting element involved in the abscisic acid responsiveness
CgAA55	ABRE	ACGTG	1509	5	Arabidopsis thaliana	cis-acting element involved in the abscisic acid responsiveness
CgAA55	ARE	AAACCA	1561	6	Zea mays	cis-acting regulatory element essential for the anaerobic induction
CgAA55	AuxRR-core	GGTCCAT	69	7	Nicotiana tabacum	cis-acting regulatory element involved in auxin responsiveness
CgAA55	CAT-box	GCCACT	112	6	Arabidopsis thaliana	cis-acting regulatory element related to meristem expression
CgAA55	CAT-box	GCCACT	615	6	Arabidopsis thaliana	cis-acting regulatory element related to meristem expression
CgAA55	CCAAT-box	CAACGG	817	6	Hordeum vulgare	MYBHv1 binding site
CgAA55	CGTCA-motif	CGTCA	370	5	Hordeum vulgare	cis-acting regulatory element involved in the MeJA-responsiveness
CgAA55	CGTCA-motif	CGTCA	433	5	Hordeum vulgare	cis-acting regulatory element involved in the MeJA-responsiveness
CgAA55	CGTCA-motif	CGTCA	659	5	Hordeum vulgare	cis-acting regulatory element involved in the MeJA-responsiveness
CgAA55	CGTCA-motif	CGTCA	748	5	Hordeum vulgare	cis-acting regulatory element involved in the MeJA-responsiveness
CgAA55	CGTCA-motif	CGTCA	760	5	Hordeum vulgare	cis-acting regulatory element involved in the MeJA-responsiveness
CgAA55	CGTCA-motif	CGTCA	862	5	Hordeum vulgare	cis-acting regulatory element involved in the MeJA-responsiveness
CgAA55	CGTCA-motif	CGTCA	991	5	Hordeum vulgare	cis-acting regulatory element involved in the MeJA-responsiveness
CgAA55	CGTCA-motif	CGTCA	1192	5	Hordeum vulgare	cis-acting regulatory element involved in the MeJA-responsiveness
CgAA55	CGTCA-motif	CGTCA	1475	5	Hordeum vulgare	cis-acting regulatory element involved in the MeJA-responsiveness
CgAA55	CGTCA-motif	CGTCA	1590	5	Hordeum vulgare	cis-acting regulatory element involved in the MeJA-responsiveness
CgAA55	CGTCA-motif	CGTCA	1629	5	Hordeum vulgare	cis-acting regulatory element involved in the MeJA-responsiveness
CgAA55	CGTCA-motif	CGTCA	1903	5	Hordeum vulgare	cis-acting regulatory element involved in the MeJA-responsiveness
CgAA55	GATA-motif	AAGGATAAGG	1253	10	Solanum tuberosum	part of a light responsive element
CgAA55	G-Box	CACGTC	770	6	Zea mays	cis-acting regulatory element involved in light responsiveness
CgAA55	G-Box	CACGAC	1061	6	Zea mays	cis-acting regulatory element involved in light responsiveness
CgAA55	G-Box	CACGTG	1417	6	Arabidopsis thaliana	cis-acting regulatory element involved in light responsiveness
CgAA55	G-Box	CACGTT	390	6	Pisum sativum	cis-acting regulatory element involved in light responsiveness
CgAA55	G-Box	CACGTG	1417	6	Pisum sativum	cis-acting regulatory element involved in light responsiveness
CgAA55	G-Box	CACGTT	1460	6	Pisum sativum	cis-acting regulatory element involved in light responsiveness
CgAA55	G-Box	CACGTT	1508	6	Pisum sativum	cis-acting regulatory element involved in light responsiveness
CgAA55	GC-motif	CCCCCG	1031	6	Zea mays	enhancer-like element involved in anoxic specific inducibility
CgAA55	GT1-motif	GGTTAA	742	6	Arabidopsis thaliana	light responsive element
CgAA55	Sp1	GGGCGG	629	6	Oryza sativa	light responsive element
CgAA55	TCT-motif	TCTTAC	1955	6	Arabidopsis thaliana	part of a light responsive element
CgAA55	TGACG-motif	TGACG	370	5	Hordeum vulgare	cis-acting regulatory element involved in the MeJA-responsiveness
CgAA55	TGACG-motif	TGACG	433	5	Hordeum vulgare	cis-acting regulatory element involved in the MeJA-responsiveness
CgAA55	TGACG-motif	TGACG	659	5	Hordeum vulgare	cis-acting regulatory element involved in the MeJA-responsiveness
CgAA55	TGACG-motif	TGACG	748	5	Hordeum vulgare	cis-acting regulatory element involved in the MeJA-responsiveness
CgAA55	TGACG-motif	TGACG	760	5	Hordeum vulgare	cis-acting regulatory element involved in the MeJA-responsiveness
CgAA55	TGACG-motif	TGACG	862	5	Hordeum vulgare	cis-acting regulatory element involved in the MeJA-responsiveness
CgAA55	TGACG-motif	TGACG	991	5	Hordeum vulgare	cis-acting regulatory element involved in the MeJA-responsiveness
CgAA55	TGACG-motif	TGACG	1192	5	Hordeum vulgare	cis-acting regulatory element involved in the MeJA-responsiveness
CgAA55	TGACG-motif	TGACG	1475	5	Hordeum vulgare	cis-acting regulatory element involved in the MeJA-responsiveness
CgAA55	TGACG-motif	TGACG	1590	5	Hordeum vulgare	cis-acting regulatory element involved in the MeJA-responsiveness
CgAA55	TGACG-motif	TGACG	1629	5	Hordeum vulgare	cis-acting regulatory element involved in the MeJA-responsiveness
CgAA55	TGACG-motif	TGACG	1903	5	Hordeum vulgare	cis-acting regulatory element involved in the MeJA-responsiveness
CgAA55	TGA-element	AACGAC	1377	6	Brassica oleracea	auxin-responsive element
CgAA55	TGA-element	AACGAC	1488	6	Brassica oleracea	auxin-responsive element
CgAA56	ABRE	ACGTG	51	5	Arabidopsis thaliana	cis-acting element involved in the abscisic acid responsiveness
CgAA56	ABRE	GCCGCGTGGC	681	9	Oryza sativa	cis-acting element involved in the abscisic acid responsiveness
CgAA56	ABRE	ACGTG	1396	5	Arabidopsis thaliana	cis-acting element involved in the abscisic acid responsiveness
CgAA56	ARE	AAACCA	289	6	Zea mays	cis-acting regulatory element essential for the anaerobic induction
CgAA56	CAT-box	GCCACT	110	6	Arabidopsis thaliana	cis-acting regulatory element related to meristem expression
CgAA56	CAT-box	GCCACT	457	6	Arabidopsis thaliana	cis-acting regulatory element related to meristem expression
CgAA56	CGTCA-motif	CGTCA	9	5	Hordeum vulgare	cis-acting regulatory element involved in the MeJA-responsiveness
CgAA56	CGTCA-motif	CGTCA	271	5	Hordeum vulgare	cis-acting regulatory element involved in the MeJA-responsiveness
CgAA56	CGTCA-motif	CGTCA	1455	5	Hordeum vulgare	cis-acting regulatory element involved in the MeJA-responsiveness
CgAA56	CGTCA-motif	CGTCA	1894	5	Hordeum vulgare	cis-acting regulatory element involved in the MeJA-responsiveness
CgAA56	GARE-motif	TCTGTTG	1159	7	Brassica oleracea	gibberellin-responsive element
CgAA56	G-Box	GCCACGTGGA	49	9	Arabidopsis thaliana	cis-acting regulatory element involved in light responsiveness
CgAA56	G-Box	TACGTG	1395	6	Arabidopsis thaliana	cis-acting regulatory element involved in light responsiveness
CgAA56	G-Box	CACGTT	51	6	Pisum sativum	cis-acting regulatory element involved in light responsiveness
CgAA56	GT1-motif	GGTTAAT	1679	7	Avena sativa	light responsive element
CgAA56	GT1-motif	GGTTAA	1680	6	Arabidopsis thaliana	light responsive element
CgAA56	LTR	CCGAAA	179	6	Hordeum vulgare	cis-acting element involved in low-temperature responsiveness
CgAA56	LTR	CCGAAA	800	6	Hordeum vulgare	cis-acting element involved in low-temperature responsiveness
CgAA56	MBS	CAACTG	313	6	Arabidopsis thaliana	MYB binding site involved in drought-inducibility
CgAA56	MBS	CAACTG	1387	6	Arabidopsis thaliana	MYB binding site involved in drought-inducibility
CgAA56	P-box	CCTTTTG	1856	7	Oryza sativa	gibberellin-responsive element
CgAA56	TCA-element	CCATCTTTTT	297	9	Nicotiana tabacum	cis-acting element involved in salicylic acid responsiveness
CgAA56	TGACG-motif	TGACG	9	5	Hordeum vulgare	cis-acting regulatory element involved in the MeJA-responsiveness
CgAA56	TGACG-motif	TGACG	271	5	Hordeum vulgare	cis-acting regulatory element involved in the MeJA-responsiveness
CgAA56	TGACG-motif	TGACG	1455	5	Hordeum vulgare	cis-acting regulatory element involved in the MeJA-responsiveness
CgAA56	TGACG-motif	TGACG	1894	5	Hordeum vulgare	cis-acting regulatory element involved in the MeJA-responsiveness
CgAA56	TGA-element	AACGAC	1814	6	Brassica oleracea	auxin-responsive element
CgAA57	A-box	CCGTCC	1201	6	Petroselinum crispum	cis-acting regulatory element
CgAA57	ABRE	ACGTG	464	5	Arabidopsis thaliana	cis-acting element involved in the abscisic acid responsiveness
CgAA57	ABRE	ACGTG	669	5	Arabidopsis thaliana	cis-acting element involved in the abscisic acid responsiveness
CgAA57	ABRE	CACGTG	1059	6	Arabidopsis thaliana	cis-acting element involved in the abscisic acid responsiveness
CgAA57	ABRE	ACGTG	1060	5	Arabidopsis thaliana	cis-acting element involved in the abscisic acid responsiveness
CgAA57	ABRE	ACGTG	1096	5	Arabidopsis thaliana	cis-acting element involved in the abscisic acid responsiveness
CgAA57	ABRE	ACGTG	1312	5	Arabidopsis thaliana	cis-acting element involved in the abscisic acid responsiveness
CgAA57	ABRE	GCAACGTGTC	1649	9	Hordeum vulgare	cis-acting element involved in the abscisic acid responsiveness
CgAA57	ABRE	ACGTG	1651	5	Arabidopsis thaliana	cis-acting element involved in the abscisic acid responsiveness
CgAA57	ABRE	ACGTG	1886	5	Arabidopsis thaliana	cis-acting element involved in the abscisic acid responsiveness
CgAA57	ARE	AAACCA	1404	6	Zea mays	cis-acting regulatory element essential for the anaerobic induction
CgAA57	ARE	AAACCA	1470	6	Zea mays	cis-acting regulatory element essential for the anaerobic induction
CgAA57	ARE	AAACCA	1529	6	Zea mays	cis-acting regulatory element essential for the anaerobic induction
CgAA57	CAT-box	GCCACT	589	6	Arabidopsis thaliana	cis-acting regulatory element related to meristem expression
CgAA57	CAT-box	GCCACT	811	6	Arabidopsis thaliana	cis-acting regulatory element related to meristem expression
CgAA57	CCAAT-box	CAACGG	557	6	Hordeum vulgare	MYBHv1 binding site
CgAA57	CCAAT-box	CAACGG	938	6	Hordeum vulgare	MYBHv1 binding site
CgAA57	CGTCA-motif	CGTCA	1612	5	Hordeum vulgare	cis-acting regulatory element involved in the MeJA-responsiveness
CgAA57	CGTCA-motif	CGTCA	1621	5	Hordeum vulgare	cis-acting regulatory element involved in the MeJA-responsiveness
CgAA57	CGTCA-motif	CGTCA	1938	5	Hordeum vulgare	cis-acting regulatory element involved in the MeJA-responsiveness
CgAA57	G-Box	TACGTG	463	6	Arabidopsis thaliana	cis-acting regulatory element involved in light responsiveness
CgAA57	G-Box	CACGTG	1059	6	Arabidopsis thaliana	cis-acting regulatory element involved in light responsiveness
CgAA57	G-Box	CACGTC	1095	6	Zea mays	cis-acting regulatory element involved in light responsiveness
CgAA57	G-Box	TACGTG	1311	6	Arabidopsis thaliana	cis-acting regulatory element involved in light responsiveness
CgAA57	G-Box	CACGTC	1885	6	Zea mays	cis-acting regulatory element involved in light responsiveness
CgAA57	G-Box	CACGTT	668	6	Pisum sativum	cis-acting regulatory element involved in light responsiveness
CgAA57	G-Box	CACGTG	1059	6	Pisum sativum	cis-acting regulatory element involved in light responsiveness
CgAA57	G-Box	CACGTT	1651	6	Pisum sativum	cis-acting regulatory element involved in light responsiveness
CgAA57	GC-motif	CCCCCG	686	6	Zea mays	enhancer-like element involved in anoxic specific inducibility
CgAA57	GCN4_motif	TGAGTCA	177	7	Oryza sativa	cis-regulatory element involved in endosperm expression
CgAA57	LTR	CCGAAA	983	6	Hordeum vulgare	cis-acting element involved in low-temperature responsiveness
CgAA57	LTR	CCGAAA	1179	6	Hordeum vulgare	cis-acting element involved in low-temperature responsiveness
CgAA57	LTR	CCGAAA	1186	6	Hordeum vulgare	cis-acting element involved in low-temperature responsiveness
CgAA57	MBS	CAACTG	773	6	Arabidopsis thaliana	MYB binding site involved in drought-inducibility
CgAA57	MBS	CAACTG	1150	6	Arabidopsis thaliana	MYB binding site involved in drought-inducibility
CgAA57	TATC-box	TATCCCA	409	7	Oryza sativa	cis-acting element involved in gibberellin-responsiveness
CgAA57	TCT-motif	TCTTAC	1631	6	Arabidopsis thaliana	part of a light responsive element
CgAA57	TGACG-motif	TGACG	1612	5	Hordeum vulgare	cis-acting regulatory element involved in the MeJA-responsiveness
CgAA57	TGACG-motif	TGACG	1621	5	Hordeum vulgare	cis-acting regulatory element involved in the MeJA-responsiveness
CgAA57	TGACG-motif	TGACG	1938	5	Hordeum vulgare	cis-acting regulatory element involved in the MeJA-responsiveness
CgAA58	ABRE	ACGTG	73	5	Arabidopsis thaliana	cis-acting element involved in the abscisic acid responsiveness
CgAA58	ABRE	ACGTG	344	5	Arabidopsis thaliana	cis-acting element involved in the abscisic acid responsiveness
CgAA58	ABRE	ACGTG	788	5	Arabidopsis thaliana	cis-acting element involved in the abscisic acid responsiveness
CgAA58	ABRE	ACGTG	1902	5	Arabidopsis thaliana	cis-acting element involved in the abscisic acid responsiveness
CgAA58	ARE	AAACCA	1221	6	Zea mays	cis-acting regulatory element essential for the anaerobic induction
CgAA58	ARE	AAACCA	1953	6	Zea mays	cis-acting regulatory element essential for the anaerobic induction
CgAA58	CAT-box	GCCACT	1190	6	Arabidopsis thaliana	cis-acting regulatory element related to meristem expression
CgAA58	CCAAT-box	CAACGG	697	6	Hordeum vulgare	MYBHv1 binding site
CgAA58	CCAAT-box	CAACGG	1088	6	Hordeum vulgare	MYBHv1 binding site
CgAA58	CGTCA-motif	CGTCA	1116	5	Hordeum vulgare	cis-acting regulatory element involved in the MeJA-responsiveness
CgAA58	CGTCA-motif	CGTCA	1207	5	Hordeum vulgare	cis-acting regulatory element involved in the MeJA-responsiveness
CgAA58	CGTCA-motif	CGTCA	1414	5	Hordeum vulgare	cis-acting regulatory element involved in the MeJA-responsiveness
CgAA58	CGTCA-motif	CGTCA	1547	5	Hordeum vulgare	cis-acting regulatory element involved in the MeJA-responsiveness
CgAA58	G-Box	CACGTT	73	6	Pisum sativum	cis-acting regulatory element involved in light responsiveness
CgAA58	G-Box	CACGTT	344	6	Pisum sativum	cis-acting regulatory element involved in light responsiveness
CgAA58	G-Box	CACGTT	788	6	Pisum sativum	cis-acting regulatory element involved in light responsiveness
CgAA58	G-Box	CACGTT	1902	6	Pisum sativum	cis-acting regulatory element involved in light responsiveness
CgAA58	G-Box	CACGAC	853	6	Zea mays	cis-acting regulatory element involved in light responsiveness
CgAA58	LTR	CCGAAA	893	6	Hordeum vulgare	cis-acting element involved in low-temperature responsiveness
CgAA58	MBS	CAACTG	336	6	Arabidopsis thaliana	MYB binding site involved in drought-inducibility
CgAA58	MBS	CAACTG	1301	6	Arabidopsis thaliana	MYB binding site involved in drought-inducibility
CgAA58	TCT-motif	TCTTAC	235	6	Arabidopsis thaliana	part of a light responsive element
CgAA58	TGACG-motif	TGACG	1116	5	Hordeum vulgare	cis-acting regulatory element involved in the MeJA-responsiveness
CgAA58	TGACG-motif	TGACG	1207	5	Hordeum vulgare	cis-acting regulatory element involved in the MeJA-responsiveness
CgAA58	TGACG-motif	TGACG	1414	5	Hordeum vulgare	cis-acting regulatory element involved in the MeJA-responsiveness
CgAA58	TGACG-motif	TGACG	1547	5	Hordeum vulgare	cis-acting regulatory element involved in the MeJA-responsiveness
CgAA58	TGA-element	AACGAC	350	6	Brassica oleracea	auxin-responsive element
CgAA59	ABRE	CACGTG	1593	6	Arabidopsis thaliana	cis-acting element involved in the abscisic acid responsiveness
CgAA59	ABRE	ACGTG	1594	5	Arabidopsis thaliana	cis-acting element involved in the abscisic acid responsiveness
CgAA59	ABRE	ACGTG	1658	5	Arabidopsis thaliana	cis-acting element involved in the abscisic acid responsiveness
CgAA59	ARE	AAACCA	1946	6	Zea mays	cis-acting regulatory element essential for the anaerobic induction
CgAA59	CGTCA-motif	CGTCA	1719	5	Hordeum vulgare	cis-acting regulatory element involved in the MeJA-responsiveness
CgAA59	GARE-motif	TCTGTTG	1370	7	Brassica oleracea	gibberellin-responsive element
CgAA59	G-Box	CACGTG	1593	6	Arabidopsis thaliana	cis-acting regulatory element involved in light responsiveness
CgAA59	G-Box	CACGTC	1658	6	Zea mays	cis-acting regulatory element involved in light responsiveness
CgAA59	G-Box	CACGTG	1593	6	Pisum sativum	cis-acting regulatory element involved in light responsiveness
CgAA59	GT1-motif	GGTTAA	1651	6	Arabidopsis thaliana	light responsive element
CgAA59	MBS	CAACTG	1923	6	Arabidopsis thaliana	MYB binding site involved in drought-inducibility
CgAA59	TC-rich repeats	ATTCTCTAAC	885	9	Nicotiana tabacum	cis-acting element involved in defense and stress responsiveness
CgAA59	TGACG-motif	TGACG	1719	5	Hordeum vulgare	cis-acting regulatory element involved in the MeJA-responsiveness
CgAA60	A-box	CCGTCC	257	6	Petroselinum crispum	cis-acting regulatory element
CgAA60	A-box	CCGTCC	928	6	Petroselinum crispum	cis-acting regulatory element
CgAA60	ABRE	ACGTG	176	5	Arabidopsis thaliana	cis-acting element involved in the abscisic acid responsiveness
CgAA60	ABRE	ACGTG	672	5	Arabidopsis thaliana	cis-acting element involved in the abscisic acid responsiveness
CgAA60	ABRE	GCCGCGTGGC	1117	9	Oryza sativa	cis-acting element involved in the abscisic acid responsiveness
CgAA60	ABRE	GCAACGTGTC	1175	9	Hordeum vulgare	cis-acting element involved in the abscisic acid responsiveness
CgAA60	ABRE	ACGTG	1483	5	Arabidopsis thaliana	cis-acting element involved in the abscisic acid responsiveness
CgAA60	ARE	AAACCA	1335	6	Zea mays	cis-acting regulatory element essential for the anaerobic induction
CgAA60	ARE	AAACCA	1463	6	Zea mays	cis-acting regulatory element essential for the anaerobic induction
CgAA60	CCAAT-box	CAACGG	747	6	Hordeum vulgare	MYBHv1 binding site
CgAA60	CGTCA-motif	CGTCA	1289	5	Hordeum vulgare	cis-acting regulatory element involved in the MeJA-responsiveness
CgAA60	CGTCA-motif	CGTCA	1423	5	Hordeum vulgare	cis-acting regulatory element involved in the MeJA-responsiveness
CgAA60	CGTCA-motif	CGTCA	1623	5	Hordeum vulgare	cis-acting regulatory element involved in the MeJA-responsiveness
CgAA60	GATA-motif	GATAGGG	265	7	Pisum sativum	part of a light responsive element
CgAA60	G-Box	CACGTC	175	6	Zea mays	cis-acting regulatory element involved in light responsiveness
CgAA60	G-Box	TACGTG	671	6	Arabidopsis thaliana	cis-acting regulatory element involved in light responsiveness
CgAA60	G-Box	CACGAC	1253	6	Zea mays	cis-acting regulatory element involved in light responsiveness
CgAA60	G-Box	CACGTT	1483	6	Pisum sativum	cis-acting regulatory element involved in light responsiveness
CgAA60	GC-motif	CCCCCG	1706	6	Zea mays	enhancer-like element involved in anoxic specific inducibility
CgAA60	MBS	CAACTG	4	6	Arabidopsis thaliana	MYB binding site involved in drought-inducibility
CgAA60	O2-site	GATGATGTGG	1952	9	Zea mays	cis-acting regulatory element involved in zein metabolism regulation
CgAA60	Sp1	GGGCGG	787	6	Oryza sativa	light responsive element
CgAA60	TC-rich repeats	GTTTTCTTAC	1930	9	Nicotiana tabacum	cis-acting element involved in defense and stress responsiveness
CgAA60	TGACG-motif	TGACG	1289	5	Hordeum vulgare	cis-acting regulatory element involved in the MeJA-responsiveness
CgAA60	TGACG-motif	TGACG	1423	5	Hordeum vulgare	cis-acting regulatory element involved in the MeJA-responsiveness
CgAA60	TGACG-motif	TGACG	1623	5	Hordeum vulgare	cis-acting regulatory element involved in the MeJA-responsiveness
CgAA60	TGA-element	AACGAC	1731	6	Brassica oleracea	auxin-responsive element
CgAA60	TGA-element	AACGAC	1991	6	Brassica oleracea	auxin-responsive element
CgAA61	A-box	CCGTCC	54	6	Petroselinum crispum	cis-acting regulatory element
CgAA61	A-box	CCGTCC	1189	6	Petroselinum crispum	cis-acting regulatory element
CgAA61	A-box	CCGTCC	1476	6	Petroselinum crispum	cis-acting regulatory element
CgAA61	A-box	CCGTCC	1842	6	Petroselinum crispum	cis-acting regulatory element
CgAA61	ABRE	ACGTG	192	5	Arabidopsis thaliana	cis-acting element involved in the abscisic acid responsiveness
CgAA61	ABRE	ACGTG	381	5	Arabidopsis thaliana	cis-acting element involved in the abscisic acid responsiveness
CgAA61	ABRE	ACGTG	1549	5	Arabidopsis thaliana	cis-acting element involved in the abscisic acid responsiveness
CgAA61	ABRE	GACACGTGGC	1971	9	Triticum aestivum	cis-acting element involved in the abscisic acid responsiveness
CgAA61	ABRE	ACGTG	1973	5	Arabidopsis thaliana	cis-acting element involved in the abscisic acid responsiveness
CgAA61	ARE	AAACCA	1509	6	Zea mays	cis-acting regulatory element essential for the anaerobic induction
CgAA61	AuxRR-core	GGTCCAT	1053	7	Nicotiana tabacum	cis-acting regulatory element involved in auxin responsiveness
CgAA61	CAT-box	GCCACT	409	6	Arabidopsis thaliana	cis-acting regulatory element related to meristem expression
CgAA61	CGTCA-motif	CGTCA	571	5	Hordeum vulgare	cis-acting regulatory element involved in the MeJA-responsiveness
CgAA61	CGTCA-motif	CGTCA	803	5	Hordeum vulgare	cis-acting regulatory element involved in the MeJA-responsiveness
CgAA61	GATA-motif	GATAGGG	203	7	Pisum sativum	part of a light responsive element
CgAA61	GATA-motif	GATAGGA	1838	7	Arabidopsis thaliana	part of a light responsive element
CgAA61	G-Box	CACGAC	127	6	Zea mays	cis-acting regulatory element involved in light responsiveness
CgAA61	G-Box	CACGTC	192	6	Zea mays	cis-acting regulatory element involved in light responsiveness
CgAA61	G-Box	CACGTC	381	6	Zea mays	cis-acting regulatory element involved in light responsiveness
CgAA61	G-Box	TACGTG	1548	6	Arabidopsis thaliana	cis-acting regulatory element involved in light responsiveness
CgAA61	G-Box	CACGTC	1973	6	Zea mays	cis-acting regulatory element involved in light responsiveness
CgAA61	GT1-motif	GGTTAAT	1671	7	Avena sativa	light responsive element
CgAA61	LTR	CCGAAA	1157	6	Hordeum vulgare	cis-acting element involved in low-temperature responsiveness
CgAA61	MBS	CAACTG	1607	6	Arabidopsis thaliana	MYB binding site involved in drought-inducibility
CgAA61	O2-site	GATGACATGG	1898	9	Zea mays	cis-acting regulatory element involved in zein metabolism regulation
CgAA61	P-box	CCTTTTG	641	7	Oryza sativa	gibberellin-responsive element
CgAA61	Sp1	GGGCGG	237	6	Oryza sativa	light responsive element
CgAA61	Sp1	GGGCGG	952	6	Oryza sativa	light responsive element
CgAA61	Sp1	GGGCGG	1164	6	Oryza sativa	light responsive element
CgAA61	Sp1	GGGCGG	1517	6	Oryza sativa	light responsive element
CgAA61	TCA-element	CCATCTTTTT	349	9	Nicotiana tabacum	cis-acting element involved in salicylic acid responsiveness
CgAA61	TC-rich repeats	ATTCTCTAAC	925	9	Nicotiana tabacum	cis-acting element involved in defense and stress responsiveness
CgAA61	TGACG-motif	TGACG	571	5	Hordeum vulgare	cis-acting regulatory element involved in the MeJA-responsiveness
CgAA61	TGACG-motif	TGACG	803	5	Hordeum vulgare	cis-acting regulatory element involved in the MeJA-responsiveness
CgAA61	TGA-element	AACGAC	473	6	Brassica oleracea	auxin-responsive element
CgAA61	TGA-element	AACGAC	1649	6	Brassica oleracea	auxin-responsive element
CgAA61	TGA-element	AACGAC	1815	6	Brassica oleracea	auxin-responsive element
CgAA62	A-box	CCGTCC	826	6	Petroselinum crispum	cis-acting regulatory element
CgAA62	A-box	CCGTCC	1431	6	Petroselinum crispum	cis-acting regulatory element
CgAA62	A-box	CCGTCC	1446	6	Petroselinum crispum	cis-acting regulatory element
CgAA62	ABRE	ACGTG	80	5	Arabidopsis thaliana	cis-acting element involved in the abscisic acid responsiveness
CgAA62	ABRE	GACACGTGGC	1128	9	Triticum aestivum	cis-acting element involved in the abscisic acid responsiveness
CgAA62	ABRE	CACGTG	1130	6	Arabidopsis thaliana	cis-acting element involved in the abscisic acid responsiveness
CgAA62	ABRE	ACGTG	1131	5	Arabidopsis thaliana	cis-acting element involved in the abscisic acid responsiveness
CgAA62	ABRE	ACGTG	1541	5	Arabidopsis thaliana	cis-acting element involved in the abscisic acid responsiveness
CgAA62	AuxRR-core	GGTCCAT	1876	7	Nicotiana tabacum	cis-acting regulatory element involved in auxin responsiveness
CgAA62	CCAAT-box	CAACGG	1781	6	Hordeum vulgare	MYBHv1 binding site
CgAA62	GATA-motif	GATAGGG	1601	7	Pisum sativum	part of a light responsive element
CgAA62	G-Box	TACGTG	80	6	Arabidopsis thaliana	cis-acting regulatory element involved in light responsiveness
CgAA62	G-Box	GCCACGTGGA	692	9	Arabidopsis thaliana	cis-acting regulatory element involved in light responsiveness
CgAA62	G-Box	CACGTG	1130	6	Arabidopsis thaliana	cis-acting regulatory element involved in light responsiveness
CgAA62	G-Box	CACGTG	1130	6	Pisum sativum	cis-acting regulatory element involved in light responsiveness
CgAA62	G-Box	CACGTT	1541	6	Pisum sativum	cis-acting regulatory element involved in light responsiveness
CgAA62	GC-motif	CCCCCG	610	6	Zea mays	enhancer-like element involved in anoxic specific inducibility
CgAA62	GC-motif	CCCCCG	849	6	Zea mays	enhancer-like element involved in anoxic specific inducibility
CgAA62	GC-motif	CCCCCG	1450	6	Zea mays	enhancer-like element involved in anoxic specific inducibility
CgAA62	GC-motif	CCCCCG	1526	6	Zea mays	enhancer-like element involved in anoxic specific inducibility
CgAA62	Sp1	GGGCGG	512	6	Oryza sativa	light responsive element
CgAA62	TATC-box	TATCCCA	1276	7	Oryza sativa	cis-acting element involved in gibberellin-responsiveness
CgAA62	TGA-element	AACGAC	28	6	Brassica oleracea	auxin-responsive element
CgAA62	TGA-element	AACGAC	366	6	Brassica oleracea	auxin-responsive element
CgAA63	A-box	CCGTCC	32	6	Petroselinum crispum	cis-acting regulatory element
CgAA63	A-box	CCGTCC	345	6	Petroselinum crispum	cis-acting regulatory element
CgAA63	A-box	CCGTCC	698	6	Petroselinum crispum	cis-acting regulatory element
CgAA63	ABRE	GCCGCGTGGC	266	9	Oryza sativa	cis-acting element involved in the abscisic acid responsiveness
CgAA63	ABRE	ACGTG	586	5	Arabidopsis thaliana	cis-acting element involved in the abscisic acid responsiveness
CgAA63	ABRE	ACGTG	655	5	Arabidopsis thaliana	cis-acting element involved in the abscisic acid responsiveness
CgAA63	CAT-box	GCCACT	471	6	Arabidopsis thaliana	cis-acting regulatory element related to meristem expression
CgAA63	CCAAT-box	CAACGG	239	6	Hordeum vulgare	MYBHv1 binding site
CgAA63	CCAAT-box	CAACGG	645	6	Hordeum vulgare	MYBHv1 binding site
CgAA63	CGTCA-motif	CGTCA	195	5	Hordeum vulgare	cis-acting regulatory element involved in the MeJA-responsiveness
CgAA63	CGTCA-motif	CGTCA	324	5	Hordeum vulgare	cis-acting regulatory element involved in the MeJA-responsiveness
CgAA63	CGTCA-motif	CGTCA	588	5	Hordeum vulgare	cis-acting regulatory element involved in the MeJA-responsiveness
CgAA63	CGTCA-motif	CGTCA	657	5	Hordeum vulgare	cis-acting regulatory element involved in the MeJA-responsiveness
CgAA63	CGTCA-motif	CGTCA	810	5	Hordeum vulgare	cis-acting regulatory element involved in the MeJA-responsiveness
CgAA63	CGTCA-motif	CGTCA	1038	5	Hordeum vulgare	cis-acting regulatory element involved in the MeJA-responsiveness
CgAA63	CGTCA-motif	CGTCA	1054	5	Hordeum vulgare	cis-acting regulatory element involved in the MeJA-responsiveness
CgAA63	CGTCA-motif	CGTCA	1080	5	Hordeum vulgare	cis-acting regulatory element involved in the MeJA-responsiveness
CgAA63	CGTCA-motif	CGTCA	1486	5	Hordeum vulgare	cis-acting regulatory element involved in the MeJA-responsiveness
CgAA63	G-Box	CACGAC	251	6	Zea mays	cis-acting regulatory element involved in light responsiveness
CgAA63	G-Box	CACGTC	586	6	Zea mays	cis-acting regulatory element involved in light responsiveness
CgAA63	G-Box	CACGTC	655	6	Zea mays	cis-acting regulatory element involved in light responsiveness
CgAA63	G-Box	CACGAC	1838	6	Zea mays	cis-acting regulatory element involved in light responsiveness
CgAA63	GC-motif	CCCCCG	476	6	Zea mays	enhancer-like element involved in anoxic specific inducibility
CgAA63	GC-motif	CCCCCG	1802	6	Zea mays	enhancer-like element involved in anoxic specific inducibility
CgAA63	Sp1	GGGCGG	867	6	Oryza sativa	light responsive element
CgAA63	Sp1	GGGCGG	1158	6	Oryza sativa	light responsive element
CgAA63	Sp1	GGGCGG	1507	6	Oryza sativa	light responsive element
CgAA63	Sp1	GGGCGG	1805	6	Oryza sativa	light responsive element
CgAA63	TC-rich repeats	GTTTTCTTAC	851	9	Nicotiana tabacum	cis-acting element involved in defense and stress responsiveness
CgAA63	TGACG-motif	TGACG	195	5	Hordeum vulgare	cis-acting regulatory element involved in the MeJA-responsiveness
CgAA63	TGACG-motif	TGACG	324	5	Hordeum vulgare	cis-acting regulatory element involved in the MeJA-responsiveness
CgAA63	TGACG-motif	TGACG	588	5	Hordeum vulgare	cis-acting regulatory element involved in the MeJA-responsiveness
CgAA63	TGACG-motif	TGACG	657	5	Hordeum vulgare	cis-acting regulatory element involved in the MeJA-responsiveness
CgAA63	TGACG-motif	TGACG	810	5	Hordeum vulgare	cis-acting regulatory element involved in the MeJA-responsiveness
CgAA63	TGACG-motif	TGACG	1038	5	Hordeum vulgare	cis-acting regulatory element involved in the MeJA-responsiveness
CgAA63	TGACG-motif	TGACG	1054	5	Hordeum vulgare	cis-acting regulatory element involved in the MeJA-responsiveness
CgAA63	TGACG-motif	TGACG	1080	5	Hordeum vulgare	cis-acting regulatory element involved in the MeJA-responsiveness
CgAA63	TGACG-motif	TGACG	1486	5	Hordeum vulgare	cis-acting regulatory element involved in the MeJA-responsiveness
CgAA64	ABRE	ACGTG	429	5	Arabidopsis thaliana	cis-acting element involved in the abscisic acid responsiveness
CgAA64	ABRE	ACGTG	1785	5	Arabidopsis thaliana	cis-acting element involved in the abscisic acid responsiveness
[truncated: 1,960 more rows]
