# Supplementary material for: Genomic and Functional Analysis of Auxiliary Activity Enzymes in the Maize Anthracnose Pathogen Colletotrichum graminicola
Source: Microorganisms. 2025 Sep 6;13(9):2080. doi: 10.3390/microorganisms13092080 (PMC12472479; doi:10.3390/microorganisms13092080)
Supplement: Supplementary file 1 [file microorganisms-13-02080-s001.zip › Table S3.xlsx]

## Sheet: Sheet1
Table S3. Gene ontology enrichment analysis of CgAA genes
GO ID	Description	out (101)	All (6448)	pvalue	p.adjust	Genes
GO:0055114	oxidation-reduction process	90	1232	2.49264e-53	3.91344e-51	EVM0000057.1;EVM0000126.1;EVM0000144.1;EVM0000166.1;EVM0000361.1;EVM0000699.1;EVM0000709.1;EVM0000712.1;EVM0000957.1;EVM0001083.1;EVM0001273.1;EVM0001491.1;EVM0001679.1;EVM0001699.1;EVM0001906.1;EVM0002162.1;EVM0002895.1;EVM0002896.1;EVM0002934.1;EVM0003252.1;EVM0003287.1;EVM0003431.1;EVM0003471.1;EVM0003514.1;EVM0003570.1;EVM0003880.1;EVM0004098.1;EVM0004123.1;EVM0004175.1;EVM0004305.1;EVM000447…
GO:0044710	single-organism metabolic process	90	2547	1.49203e-25	1.17124e-23	EVM0000057.1;EVM0000126.1;EVM0000144.1;EVM0000166.1;EVM0000361.1;EVM0000699.1;EVM0000709.1;EVM0000712.1;EVM0000957.1;EVM0001083.1;EVM0001273.1;EVM0001491.1;EVM0001679.1;EVM0001699.1;EVM0001906.1;EVM0002162.1;EVM0002895.1;EVM0002896.1;EVM0002934.1;EVM0003252.1;EVM0003287.1;EVM0003431.1;EVM0003471.1;EVM0003514.1;EVM0003570.1;EVM0003880.1;EVM0004098.1;EVM0004123.1;EVM0004175.1;EVM0004305.1;EVM000447…
GO:0098869	cellular oxidant detoxification	13	50	3.41323e-13	1.42009e-11	EVM0000712.1;EVM0003431.1;EVM0003880.1;EVM0004123.1;EVM0004531.1;EVM0004677.1;EVM0004740.1;EVM0006409.1;EVM0006882.1;EVM0007924.1;EVM0008478.1;EVM0010919.1;EVM0011076.1
GO:0098754	detoxification	13	51	4.52258e-13	1.42009e-11	EVM0000712.1;EVM0003431.1;EVM0003880.1;EVM0004123.1;EVM0004531.1;EVM0004677.1;EVM0004740.1;EVM0006409.1;EVM0006882.1;EVM0007924.1;EVM0008478.1;EVM0010919.1;EVM0011076.1
GO:1990748	cellular detoxification	13	51	4.52258e-13	1.42009e-11	EVM0000712.1;EVM0003431.1;EVM0003880.1;EVM0004123.1;EVM0004531.1;EVM0004677.1;EVM0004740.1;EVM0006409.1;EVM0006882.1;EVM0007924.1;EVM0008478.1;EVM0010919.1;EVM0011076.1
GO:0009636	response to toxic substance	13	55	1.30917e-12	3.42566e-11	EVM0000712.1;EVM0003431.1;EVM0003880.1;EVM0004123.1;EVM0004531.1;EVM0004677.1;EVM0004740.1;EVM0006409.1;EVM0006882.1;EVM0007924.1;EVM0008478.1;EVM0010919.1;EVM0011076.1
GO:0008152	metabolic process	101	5121	6.36381e-11	1.42731e-09	EVM0000057.1;EVM0000126.1;EVM0000144.1;EVM0000166.1;EVM0000361.1;EVM0000611.1;EVM0000699.1;EVM0000709.1;EVM0000712.1;EVM0000957.1;EVM0001083.1;EVM0001273.1;EVM0001491.1;EVM0001679.1;EVM0001699.1;EVM0001906.1;EVM0002162.1;EVM0002332.1;EVM0002467.1;EVM0002895.1;EVM0002896.1;EVM0002934.1;EVM0003252.1;EVM0003287.1;EVM0003431.1;EVM0003471.1;EVM0003514.1;EVM0003570.1;EVM0003880.1;EVM0004098.1;EVM000412…
GO:0006979	response to oxidative stress	14	92	9.84821e-11	1.93271e-09	EVM0000712.1;EVM0001679.1;EVM0003431.1;EVM0003880.1;EVM0004098.1;EVM0004123.1;EVM0004531.1;EVM0004677.1;EVM0004740.1;EVM0006409.1;EVM0006882.1;EVM0007924.1;EVM0008478.1;EVM0011076.1
GO:0044699	single-organism process	90	4176	1.79436e-08	3.13016e-07	EVM0000057.1;EVM0000126.1;EVM0000144.1;EVM0000166.1;EVM0000361.1;EVM0000699.1;EVM0000709.1;EVM0000712.1;EVM0000957.1;EVM0001083.1;EVM0001273.1;EVM0001491.1;EVM0001679.1;EVM0001699.1;EVM0001906.1;EVM0002162.1;EVM0002895.1;EVM0002896.1;EVM0002934.1;EVM0003252.1;EVM0003287.1;EVM0003431.1;EVM0003471.1;EVM0003514.1;EVM0003570.1;EVM0003880.1;EVM0004098.1;EVM0004123.1;EVM0004175.1;EVM0004305.1;EVM000447…
GO:0042221	response to chemical	15	292	4.21875e-05	0.000662343	EVM0000712.1;EVM0001679.1;EVM0003431.1;EVM0003880.1;EVM0004098.1;EVM0004123.1;EVM0004531.1;EVM0004677.1;EVM0004740.1;EVM0006409.1;EVM0006882.1;EVM0007924.1;EVM0008478.1;EVM0010919.1;EVM0011076.1
GO:0070484	dehydro-D-arabinono-1,4-lactone metabolic process	2	2	0.000242962	0.00272465	EVM0001679.1;EVM0004098.1
GO:0070485	dehydro-D-arabinono-1,4-lactone biosynthetic process	2	2	0.000242962	0.00272465	EVM0001679.1;EVM0004098.1
GO:1901334	lactone metabolic process	2	2	0.000242962	0.00272465	EVM0001679.1;EVM0004098.1
GO:1901336	lactone biosynthetic process	2	2	0.000242962	0.00272465	EVM0001679.1;EVM0004098.1
GO:0042744	hydrogen peroxide catabolic process	2	8	0.00639674	0.0669525	EVM0003431.1;EVM0003880.1
GO:0009251	glucan catabolic process	3	26	0.00746669	0.0732669	EVM0002332.1;EVM0005728.1;EVM0009621.1
GO:0042743	hydrogen peroxide metabolic process	2	9	0.00814077	0.0751824	EVM0003431.1;EVM0003880.1
GO:0006695	cholesterol biosynthetic process	1	1	0.0156638	0.136623	EVM0008169.1
GO:0044042	glucan metabolic process	3	44	0.031078	0.244014	EVM0002332.1;EVM0005728.1;EVM0009621.1
GO:0008203	cholesterol metabolic process	1	2	0.0310846	0.244014	EVM0008169.1
GO:0006950	response to stress	14	536	0.0388939	0.290778	EVM0000712.1;EVM0001679.1;EVM0003431.1;EVM0003880.1;EVM0004098.1;EVM0004123.1;EVM0004531.1;EVM0004677.1;EVM0004740.1;EVM0006409.1;EVM0006882.1;EVM0007924.1;EVM0008478.1;EVM0011076.1
GO:0072593	reactive oxygen species metabolic process	2	21	0.0420488	0.300076	EVM0003431.1;EVM0003880.1
GO:0030243	cellulose metabolic process	2	23	0.0496509	0.311808	EVM0005728.1;EVM0009621.1
GO:0030245	cellulose catabolic process	2	23	0.0496509	0.311808	EVM0005728.1;EVM0009621.1
GO:0051275	beta-glucan catabolic process	2	23	0.0496509	0.311808	EVM0005728.1;EVM0009621.1
GO:0044247	cellular polysaccharide catabolic process	2	26	0.0618929	0.373738	EVM0005728.1;EVM0009621.1
GO:0034599	cellular response to oxidative stress	3	66	0.0842073	0.48965	EVM0000712.1;EVM0001679.1;EVM0004098.1
GO:0051273	beta-glucan metabolic process	2	33	0.0937863	0.508784	EVM0005728.1;EVM0009621.1
GO:0005975	carbohydrate metabolic process	12	504	0.0939793	0.508784	EVM0000611.1;EVM0000699.1;EVM0002332.1;EVM0002467.1;EVM0004131.1;EVM0005086.1;EVM0005728.1;EVM0007697.1;EVM0007737.1;EVM0009621.1;EVM0010000.1;EVM0010284.1
GO:0044275	cellular carbohydrate catabolic process	2	35	0.103617	0.542262	EVM0005728.1;EVM0009621.1
GO:0006073	cellular glucan metabolic process	2	42	0.139967	0.708866	EVM0005728.1;EVM0009621.1
GO:0000272	polysaccharide catabolic process	3	86	0.151569	0.743635	EVM0002332.1;EVM0005728.1;EVM0009621.1
GO:0044264	cellular polysaccharide metabolic process	2	50	0.184225	0.876464	EVM0005728.1;EVM0009621.1
GO:0044262	cellular carbohydrate metabolic process	3	110	0.247594	1	EVM0000699.1;EVM0005728.1;EVM0009621.1
GO:0005976	polysaccharide metabolic process	3	120	0.29017	1	EVM0002332.1;EVM0005728.1;EVM0009621.1
GO:0050896	response to stimulus	15	817	0.294631	1	EVM0000712.1;EVM0001679.1;EVM0003431.1;EVM0003880.1;EVM0004098.1;EVM0004123.1;EVM0004531.1;EVM0004677.1;EVM0004740.1;EVM0006409.1;EVM0006882.1;EVM0007924.1;EVM0008478.1;EVM0010919.1;EVM0011076.1
GO:1902653	secondary alcohol biosynthetic process	1	25	0.326614	1	EVM0008169.1
GO:0016052	carbohydrate catabolic process	3	131	0.337582	1	EVM0002332.1;EVM0005728.1;EVM0009621.1
GO:1902652	secondary alcohol metabolic process	1	28	0.357888	1	EVM0008169.1
GO:0016126	sterol biosynthetic process	1	29	0.36799	1	EVM0008169.1
GO:0006066	alcohol metabolic process	2	84	0.380325	1	EVM0001699.1;EVM0008169.1
GO:0006694	steroid biosynthetic process	1	35	0.425379	1	EVM0008169.1
GO:0016125	sterol metabolic process	1	38	0.452107	1	EVM0008169.1
GO:0008202	steroid metabolic process	1	44	0.501926	1	EVM0008169.1
GO:0046165	alcohol biosynthetic process	1	51	0.554402	1	EVM0008169.1
GO:1901615	organic hydroxy compound metabolic process	2	120	0.564782	1	EVM0001699.1;EVM0008169.1
GO:0070887	cellular response to chemical stimulus	3	192	0.583633	1	EVM0000712.1;EVM0001679.1;EVM0004098.1
GO:0009060	aerobic respiration	1	60	0.6139	1	EVM0000699.1
GO:1901617	organic hydroxy compound biosynthetic process	1	70	0.670818	1	EVM0008169.1
GO:0045333	cellular respiration	1	77	0.705635	1	EVM0000699.1
GO:0015980	energy derivation by oxidation of organic compounds	1	89	0.757041	1	EVM0000699.1
GO:0006091	generation of precursor metabolites and energy	1	104	0.808963	1	EVM0000699.1
GO:0043581	mycelium development	1	107	0.817944	1	EVM0007574.1
GO:0009116	nucleoside metabolic process	1	109	0.823698	1	EVM0008169.1
GO:0007275	multicellular organism development	1	114	0.837307	1	EVM0007574.1
GO:0032501	multicellular organismal process	1	114	0.837307	1	EVM0007574.1
GO:0044707	single-multicellular organism process	1	114	0.837307	1	EVM0007574.1
GO:1901657	glycosyl compound metabolic process	1	115	0.839901	1	EVM0008169.1
GO:0008610	lipid biosynthetic process	1	161	0.923782	1	EVM0008169.1
GO:0044712	single-organism catabolic process	2	268	0.927631	1	EVM0003431.1;EVM0003880.1
GO:0045892	negative regulation of transcription, DNA-templated	1	175	0.939258	1	EVM0007366.1
GO:1902679	negative regulation of RNA biosynthetic process	1	177	0.941199	1	EVM0007366.1
GO:1903507	negative regulation of nucleic acid-templated transcription	1	177	0.941199	1	EVM0007366.1
GO:0051253	negative regulation of RNA metabolic process	1	179	0.943078	1	EVM0007366.1
GO:0009057	macromolecule catabolic process	3	392	0.950356	1	EVM0002332.1;EVM0005728.1;EVM0009621.1
GO:0044248	cellular catabolic process	4	483	0.950995	1	EVM0003431.1;EVM0003880.1;EVM0005728.1;EVM0009621.1
GO:0010629	negative regulation of gene expression	1	189	0.951617	1	EVM0007366.1
GO:2000113	negative regulation of cellular macromolecule biosynthetic process	1	194	0.955398	1	EVM0007366.1
GO:0010558	negative regulation of macromolecule biosynthetic process	1	196	0.956827	1	EVM0007366.1
GO:0045934	negative regulation of nucleobase-containing compound metabolic process	1	201	0.960205	1	EVM0007366.1
GO:0055086	nucleobase-containing small molecule metabolic process	1	201	0.960205	1	EVM0008169.1
GO:0009890	negative regulation of biosynthetic process	1	209	0.965072	1	EVM0007366.1
GO:0031327	negative regulation of cellular biosynthetic process	1	209	0.965072	1	EVM0007366.1
GO:0048856	anatomical structure development	1	210	0.965638	1	EVM0007574.1
GO:0051172	negative regulation of nitrogen compound metabolic process	1	213	0.96728	1	EVM0007366.1
GO:0006468	protein phosphorylation	1	216	0.968845	1	EVM0007831.1
GO:0033554	cellular response to stress	3	464	0.979918	1	EVM0000712.1;EVM0001679.1;EVM0004098.1
GO:0009056	catabolic process	5	657	0.9814	1	EVM0002332.1;EVM0003431.1;EVM0003880.1;EVM0005728.1;EVM0009621.1
GO:0010605	negative regulation of macromolecule metabolic process	1	255	0.983559	1	EVM0007366.1
GO:0031324	negative regulation of cellular metabolic process	1	265	0.986054	1	EVM0007366.1
GO:0016310	phosphorylation	2	387	0.98615	1	EVM0007831.1;EVM0008169.1
GO:0044767	single-organism developmental process	1	273	0.987776	1	EVM0007574.1
GO:0032502	developmental process	1	277	0.988557	1	EVM0007574.1
GO:0009892	negative regulation of metabolic process	1	279	0.988928	1	EVM0007366.1
GO:0044283	small molecule biosynthetic process	1	283	0.989636	1	EVM0008169.1
GO:1901135	carbohydrate derivative metabolic process	1	291	0.99092	1	EVM0008169.1
GO:0006629	lipid metabolic process	1	314	0.993797	1	EVM0008169.1
GO:0048523	negative regulation of cellular process	1	347	0.996419	1	EVM0007366.1
GO:1901575	organic substance catabolic process	3	594	0.996534	1	EVM0002332.1;EVM0005728.1;EVM0009621.1
GO:0048519	negative regulation of biological process	1	363	0.997259	1	EVM0007366.1
GO:0051716	cellular response to stimulus	3	710	0.999351	1	EVM0000712.1;EVM0001679.1;EVM0004098.1
GO:0006357	regulation of transcription from RNA polymerase II promoter	1	514	0.999788	1	EVM0004131.1
GO:0006796	phosphate-containing compound metabolic process	2	665	0.999803	1	EVM0007831.1;EVM0008169.1
GO:0006793	phosphorus metabolic process	2	682	0.99985	1	EVM0007831.1;EVM0008169.1
GO:0006366	transcription from RNA polymerase II promoter	1	555	0.999895	1	EVM0004131.1
GO:0006355	regulation of transcription, DNA-templated	2	731	0.999933	1	EVM0004131.1;EVM0007366.1
GO:1903506	regulation of nucleic acid-templated transcription	2	736	0.999938	1	EVM0004131.1;EVM0007366.1
GO:2001141	regulation of RNA biosynthetic process	2	736	0.999938	1	EVM0004131.1;EVM0007366.1
GO:0051252	regulation of RNA metabolic process	2	744	0.999946	1	EVM0004131.1;EVM0007366.1
GO:0044281	small molecule metabolic process	2	757	0.999956	1	EVM0001699.1;EVM0008169.1
GO:1901362	organic cyclic compound biosynthetic process	5	1114	0.999959	1	EVM0001679.1;EVM0004098.1;EVM0004131.1;EVM0007366.1;EVM0008169.1
GO:0019219	regulation of nucleobase-containing compound metabolic process	2	782	0.999971	1	EVM0004131.1;EVM0007366.1
GO:0006464	cellular protein modification process	1	642	0.999977	1	EVM0007831.1
GO:0036211	protein modification process	1	642	0.999977	1	EVM0007831.1
GO:0018130	heterocycle biosynthetic process	4	1060	0.999982	1	EVM0001679.1;EVM0004098.1;EVM0004131.1;EVM0007366.1
GO:0010468	regulation of gene expression	2	818	0.999984	1	EVM0004131.1;EVM0007366.1
GO:2000112	regulation of cellular macromolecule biosynthetic process	2	823	0.999985	1	EVM0004131.1;EVM0007366.1
GO:0010556	regulation of macromolecule biosynthetic process	2	829	0.999987	1	EVM0004131.1;EVM0007366.1
GO:0006351	transcription, DNA-templated	2	833	0.999988	1	EVM0004131.1;EVM0007366.1
GO:0097659	nucleic acid-templated transcription	2	839	0.999989	1	EVM0004131.1;EVM0007366.1
GO:0032774	RNA biosynthetic process	2	845	0.99999	1	EVM0004131.1;EVM0007366.1
GO:0031326	regulation of cellular biosynthetic process	2	849	0.999991	1	EVM0004131.1;EVM0007366.1
GO:0009889	regulation of biosynthetic process	2	850	0.999991	1	EVM0004131.1;EVM0007366.1
GO:0051171	regulation of nitrogen compound metabolic process	2	859	0.999992	1	EVM0004131.1;EVM0007366.1
GO:0044711	single-organism biosynthetic process	1	707	0.999993	1	EVM0008169.1
GO:0043412	macromolecule modification	1	725	0.999995	1	EVM0007831.1
GO:0060255	regulation of macromolecule metabolic process	2	959	0.999999	1	EVM0004131.1;EVM0007366.1
GO:0034654	nucleobase-containing compound biosynthetic process	2	960	0.999999	1	EVM0004131.1;EVM0007366.1
GO:0080090	regulation of primary metabolic process	2	975	0.999999	1	EVM0004131.1;EVM0007366.1
GO:0031323	regulation of cellular metabolic process	2	981	0.999999	1	EVM0004131.1;EVM0007366.1
GO:0055085	transmembrane transport	1	836	0.999999	1	EVM0007418.1
GO:0019438	aromatic compound biosynthetic process	2	1047	1	1	EVM0004131.1;EVM0007366.1
GO:0019222	regulation of metabolic process	2	1092	1	1	EVM0004131.1;EVM0007366.1
GO:1901564	organonitrogen compound metabolic process	1	945	1	1	EVM0008169.1
GO:0044267	cellular protein metabolic process	1	1109	1	1	EVM0007831.1
GO:0050794	regulation of cellular process	2	1312	1	1	EVM0004131.1;EVM0007366.1
GO:0016070	RNA metabolic process	2	1331	1	1	EVM0004131.1;EVM0007366.1
GO:0034645	cellular macromolecule biosynthetic process	2	1366	1	1	EVM0004131.1;EVM0007366.1
GO:0009059	macromolecule biosynthetic process	2	1383	1	1	EVM0004131.1;EVM0007366.1
GO:0050789	regulation of biological process	2	1386	1	1	EVM0004131.1;EVM0007366.1
GO:0044271	cellular nitrogen compound biosynthetic process	2	1405	1	1	EVM0004131.1;EVM0007366.1
GO:0044765	single-organism transport	1	1253	1	1	EVM0007418.1
GO:0046483	heterocycle metabolic process	5	1858	1	1	EVM0001679.1;EVM0004098.1;EVM0004131.1;EVM0007366.1;EVM0008169.1
GO:1902578	single-organism localization	1	1301	1	1	EVM0007418.1
GO:1901576	organic substance biosynthetic process	5	1870	1	1	EVM0001679.1;EVM0004098.1;EVM0004131.1;EVM0007366.1;EVM0008169.1
GO:0019538	protein metabolic process	1	1343	1	1	EVM0007831.1
GO:0065007	biological regulation	2	1518	1	1	EVM0004131.1;EVM0007366.1
GO:1901360	organic cyclic compound metabolic process	5	1938	1	1	EVM0001679.1;EVM0004098.1;EVM0004131.1;EVM0007366.1;EVM0008169.1
GO:0009058	biosynthetic process	5	1947	1	1	EVM0001679.1;EVM0004098.1;EVM0004131.1;EVM0007366.1;EVM0008169.1
GO:0090304	nucleic acid metabolic process	2	1558	1	1	EVM0004131.1;EVM0007366.1
GO:0010467	gene expression	2	1564	1	1	EVM0004131.1;EVM0007366.1
GO:0006810	transport	1	1397	1	1	EVM0007418.1
GO:0044249	cellular biosynthetic process	4	1843	1	1	EVM0001679.1;EVM0004098.1;EVM0004131.1;EVM0007366.1
GO:0051234	establishment of localization	1	1422	1	1	EVM0007418.1
GO:0006139	nucleobase-containing compound metabolic process	3	1752	1	1	EVM0004131.1;EVM0007366.1;EVM0008169.1
GO:0051179	localization	1	1539	1	1	EVM0007418.1
GO:0006725	cellular aromatic compound metabolic process	3	1870	1	1	EVM0004131.1;EVM0007366.1;EVM0008169.1
GO:0044260	cellular macromolecule metabolic process	5	2389	1	1	EVM0004131.1;EVM0005728.1;EVM0007366.1;EVM0007831.1;EVM0009621.1
GO:0034641	cellular nitrogen compound metabolic process	3	2162	1	1	EVM0004131.1;EVM0007366.1;EVM0008169.1
GO:0008150	biological_process	101	6448	1	1	EVM0000057.1;EVM0000126.1;EVM0000144.1;EVM0000166.1;EVM0000361.1;EVM0000611.1;EVM0000699.1;EVM0000709.1;EVM0000712.1;EVM0000957.1;EVM0001083.1;EVM0001273.1;EVM0001491.1;EVM0001679.1;EVM0001699.1;EVM0001906.1;EVM0002162.1;EVM0002332.1;EVM0002467.1;EVM0002895.1;EVM0002896.1;EVM0002934.1;EVM0003252.1;EVM0003287.1;EVM0003431.1;EVM0003471.1;EVM0003514.1;EVM0003570.1;EVM0003880.1;EVM0004098.1;EVM000412…
GO:0009987	cellular process	23	4652	1	1	EVM0000699.1;EVM0000712.1;EVM0001679.1;EVM0003431.1;EVM0003880.1;EVM0004098.1;EVM0004123.1;EVM0004131.1;EVM0004531.1;EVM0004677.1;EVM0004740.1;EVM0005728.1;EVM0006409.1;EVM0006882.1;EVM0007366.1;EVM0007418.1;EVM0007831.1;EVM0007924.1;EVM0008169.1;EVM0008478.1;EVM0009621.1;EVM0010919.1;EVM0011076.1
GO:0071704	organic substance metabolic process	18	3742	1	1	EVM0000611.1;EVM0000699.1;EVM0001679.1;EVM0001699.1;EVM0002332.1;EVM0002467.1;EVM0004098.1;EVM0004131.1;EVM0005086.1;EVM0005728.1;EVM0007366.1;EVM0007697.1;EVM0007737.1;EVM0007831.1;EVM0008169.1;EVM0009621.1;EVM0010000.1;EVM0010284.1
GO:0044238	primary metabolic process	15	3527	1	1	EVM0000611.1;EVM0000699.1;EVM0002332.1;EVM0002467.1;EVM0004131.1;EVM0005086.1;EVM0005728.1;EVM0007366.1;EVM0007697.1;EVM0007737.1;EVM0007831.1;EVM0008169.1;EVM0009621.1;EVM0010000.1;EVM0010284.1
GO:0044237	cellular metabolic process	11	3312	1	1	EVM0000699.1;EVM0001679.1;EVM0003431.1;EVM0003880.1;EVM0004098.1;EVM0004131.1;EVM0005728.1;EVM0007366.1;EVM0007831.1;EVM0008169.1;EVM0009621.1
GO:0044763	single-organism cellular process	5	2996	1	1	EVM0000699.1;EVM0003431.1;EVM0003880.1;EVM0007418.1;EVM0008169.1
GO:0043170	macromolecule metabolic process	6	2708	1	1	EVM0002332.1;EVM0004131.1;EVM0005728.1;EVM0007366.1;EVM0007831.1;EVM0009621.1
GO:0006807	nitrogen compound metabolic process	3	2384	1	1	EVM0004131.1;EVM0007366.1;EVM0008169.1
